# Supplementary material for: Crystal structure of oxadiarg­yl
Source: Acta Crystallogr E Crystallogr Commun. 2015 Jun 20;71(Pt 7):o494. doi: 10.1107/S2056989015011524 (PMC4518994; doi:10.1107/S2056989015011524)
Supplement: Supplementary file 1 [file e-71-0o494-sup1.cif]

##############################################################################
#                                                                            #
# This CIF contains the data in a paper accepted for publication in          #
# Acta Crystallographica Section E. It conforms to the requirements of       #
# Notes for Authors for Acta Crystallographica Section E, and has been       #
# peer reviewed under the auspices of the IUCr Commission on Journals.       #
#                                                                            #
# Full details of the Crystallographic Information File format               #
# are given in the paper "The Crystallographic Information File (CIF):       #
# a New Standard Archive File for Crystallography" by S. R. Hall, F. H.      #
# Allen and I. D. Brown [Acta Cryst. (1991), A47, 655-685].                  #
#                                                                            #
# The current version of the core CIF dictionary is obtainable from          #
# ftp://ftp.iucr.org/pub/cif_core.dic.                                       #
#                                                                            #
# Software is freely available for graphical display of the structure(s)     #
# in this CIF. For information consult the CIF software page                 #
# http://www.iucr.org/resources/cif/software.                                #
#                                                                            #
# This file may be used for bona fide research purposes within the           #
# scientific community so long as proper attribution is given to the journal # 
# article from which it was obtained.                                        #
#                                                                            #
##############################################################################
data_global
_audit_creation_method     'form.cif (version 2.0)'
_journal_data_validation_number     ?
_journal_date_recd_electronic     2015-06-05
_journal_date_accepted     2015-06-15
_journal_name_full     'Acta Crystallographica, Section E'
_journal_year     2015
_journal_volume     71
_journal_issue      7
_journal_page_first     o494
_journal_page_last     o494
_journal_paper_category     HO
_journal_paper_doi     10.1107/S2056989015011524
_journal_coeditor_code     SJ5464
loop_
    _publ_contact_author_name
    _publ_contact_author_address
    _publ_contact_author_email
    'Kim, Tae Ho'
;
Department of Chemistry and Research Institute of Natural Sciences, Gyeongsang
National University, Jinju 660-701, Republic of Korea
;
;
thkim@gnu.ac.kr
;
    'Kim, Jineun'
;
Department of Chemistry and Research Institute of Natural Sciences, Gyeongsang
National University, Jinju 660-701, Republic of Korea
;
;
jekim@gnu.ac.kr
;
_publ_contact_author_fax     '+82-55-772-2789'
_publ_contact_author_phone     '+82-55-772-2789'
_publ_section_title
;
Crystal structure of oxadiargyl
;
loop_
    _publ_author_name
    _publ_author_address
    'Kang, Gihaeng'
;
Department of Chemistry and Research Institute of Natural Sciences, Gyeongsang
National University, Jinju 660-701, Republic of Korea
;
    'Kim, Jineun'
;
Department of Chemistry and Research Institute of Natural Sciences, Gyeongsang
National University, Jinju 660-701, Republic of Korea
;
    'Park, Hyunjin'
;
Department of Chemistry and Research Institute of Natural Sciences, Gyeongsang
National University, Jinju 660-701, Republic of Korea
;
    'Kim, Tae Ho'
;
Department of Chemistry and Research Institute of Natural Sciences, Gyeongsang
National University, Jinju 660-701, Republic of Korea
;
_publ_section_synopsis     .
data_I
_audit_creation_method     SHELXL-2013
_chemical_name_systematic
;\
5-<i>tert</i>-Butyl-3-[2,4-dichloro-5-(prop-2-ynyloxy)phenyl]-1,3,4-\
oxadiazol-2(3<i>H</i>)-one
;
_chemical_name_common     ?
_chemical_formula_moiety     'C15 H14 Cl2 N2 O3'
_chemical_formula_sum     'C15 H14 Cl2 N2 O3'
_chemical_formula_iupac     'C15 H14 Cl2 N2 O3'
_chemical_formula_weight     341.18
_chemical_melting_point     ?
_shelx_space_group_comment
;
The symmetry employed for this shelxl refinement is uniquely defined
by the following loop, which should always be used as a source of
symmetry information in preference to the above space-group names.
They are only intended as comments.
;
_space_group_crystal_system     monoclinic
_space_group_name_H-M_alt     'P 21/c'
_space_group_name_Hall     '-P 2ybc'
loop_
    _space_group_symop_operation_xyz
    'x, y, z'
    '-x, y+1/2, -z+1/2'
    '-x, -y, -z'
    'x, -y-1/2, z-1/2'
_cell_length_a     12.9132(6)
_cell_length_b     15.3893(7)
_cell_length_c     8.4792(4)
_cell_angle_alpha     90
_cell_angle_beta     107.5590(10)
_cell_angle_gamma     90
_cell_volume     1606.52(13)
_cell_formula_units_Z     4
_cell_measurement_reflns_used     5206
_cell_measurement_theta_min     2.65
_cell_measurement_theta_max     27.43
_cell_measurement_temperature     173(2)
_exptl_crystal_description     block
_exptl_crystal_colour     colourless
_exptl_crystal_size_max     0.320
_exptl_crystal_size_mid     0.140
_exptl_crystal_size_min     0.040
_exptl_crystal_density_diffrn     1.411
_exptl_crystal_density_meas     ?
_exptl_crystal_density_method     ?
_exptl_crystal_F_000     704
_exptl_absorpt_coefficient_mu     0.417
_exptl_absorpt_correction_type     multi-scan
_exptl_absorpt_process_details
;
(SADABS; Bruker, 2009)
;
_shelx_estimated_absorpt_T_min     0.878
_shelx_estimated_absorpt_T_max     0.984
_exptl_absorpt_correction_T_min     0.878
_exptl_absorpt_correction_T_max     0.984
_exptl_special_details     ?
_diffrn_ambient_temperature     173(2)
_diffrn_radiation_type     MoK\a
_diffrn_radiation_wavelength     0.71073
_diffrn_measurement_device_type     'Bruker APEXII CCD'
_diffrn_measurement_method     '\f and \w scans'
_diffrn_detector_area_resol_mean     ?
_diffrn_reflns_number     14639
_diffrn_reflns_av_R_equivalents     0.0298
_diffrn_reflns_theta_min     2.118
_diffrn_reflns_theta_max     27.512
_diffrn_reflns_theta_full     25.242
_diffrn_measured_fraction_theta_max     0.996
_diffrn_measured_fraction_theta_full     0.999
_diffrn_reflns_limit_h_min     -16
_diffrn_reflns_limit_h_max     15
_diffrn_reflns_limit_k_min     -20
_diffrn_reflns_limit_k_max     19
_diffrn_reflns_limit_l_min     -8
_diffrn_reflns_limit_l_max     11
_refine_special_details     ?
_reflns_number_total     3673
_reflns_number_gt     3126
_reflns_threshold_expression     I>2\s(I)
_refine_ls_structure_factor_coef     Fsqd
_refine_ls_matrix_type     full
_refine_ls_R_factor_all     0.0448
_refine_ls_R_factor_gt     0.0360
_refine_ls_wR_factor_gt     0.0855
_refine_ls_wR_factor_ref     0.0907
_refine_ls_goodness_of_fit_ref     1.026
_refine_ls_restrained_S_all     1.026
_refine_ls_number_reflns     3673
_refine_ls_number_parameters     202
_refine_ls_number_restraints     0
_refine_ls_hydrogen_treatment     constr
_refine_ls_weighting_scheme     calc
_refine_ls_weighting_details
              'w=1/[\s^2^(Fo^2^)+(0.0373P)^2^+0.7866P] where P=(Fo^2^+2Fc^2^)/3'
_atom_sites_solution_hydrogens     geom
_atom_sites_solution_primary     ?
_atom_sites_solution_secondary     ?
_refine_ls_shift/su_max     0.001
_refine_ls_shift/su_mean     0.000
_refine_diff_density_max     0.370
_refine_diff_density_min     -0.503
_refine_ls_extinction_method     none
_refine_ls_extinction_coef     .
loop_
    _atom_type_symbol
    _atom_type_description
    _atom_type_scat_dispersion_real
    _atom_type_scat_dispersion_imag
    _atom_type_scat_source
    'C' 'C' 0.0033 0.0016
                         'International Tables Vol C Tables 4.2.6.8 and 6.1.1.4'
    'H' 'H' 0.0000 0.0000
                         'International Tables Vol C Tables 4.2.6.8 and 6.1.1.4'
    'N' 'N' 0.0061 0.0033
                         'International Tables Vol C Tables 4.2.6.8 and 6.1.1.4'
    'O' 'O' 0.0106 0.0060
                         'International Tables Vol C Tables 4.2.6.8 and 6.1.1.4'
    'Cl' 'Cl' 0.1484 0.1585
                         'International Tables Vol C Tables 4.2.6.8 and 6.1.1.4'
_computing_data_collection
;
APEX2 (Bruker 2009)
;
_computing_cell_refinement
;
SAINT (Bruker 2009)
;
_computing_data_reduction
;
SAINT (Bruker 2009)
;
_computing_structure_solution
;
SHELXS97 (Sheldrick 2008)
;
_computing_structure_refinement
;
SHELXL2013 (Sheldrick, 2015)
;
_computing_molecular_graphics
;
DIAMOND (Brandenburg, 2010)
;
_computing_publication_material
;
SHELXTL  (Sheldrick 2008)
;
loop_
    _atom_site_type_symbol
    _atom_site_label
    _atom_site_fract_x
    _atom_site_fract_y
    _atom_site_fract_z
    _atom_site_U_iso_or_equiv
    _atom_site_adp_type
    _atom_site_calc_flag
    _atom_site_occupancy
    _atom_site_disorder_assembly
    _atom_site_disorder_group
    Cl Cl1 0.51241(4) 0.84758(3) 0.07299(7) 0.04172(14) Uani d 1 . .
    Cl Cl2 0.42630(4) 1.13566(3) 0.36463(6) 0.03708(13) Uani d 1 . .
    O O1 0.34909(9) 0.76748(7) 0.18615(15) 0.0285(3) Uani d 1 . .
    O O2 0.15195(11) 1.12537(8) 0.23434(14) 0.0353(3) Uani d 1 . .
    O O3 0.13661(9) 1.11525(7) 0.49542(13) 0.0263(3) Uani d 1 . .
    N N1 0.24959(11) 1.02745(8) 0.43361(16) 0.0234(3) Uani d 1 . .
    N N2 0.25036(11) 1.00602(8) 0.59469(15) 0.0231(3) Uani d 1 . .
    C C1 0.07451(17) 0.77324(15) 0.0073(3) 0.0496(5) Uani d 1 . .
    H H1 0.0087 0.7937 -0.0683 0.060 Uiso calc 1 . .
    C C2 0.15618(15) 0.74788(11) 0.1011(2) 0.0357(4) Uani d 1 . .
    C C3 0.26062(15) 0.71962(10) 0.2137(2) 0.0317(4) Uani d 1 . .
    H H3A 0.2606 0.7281 0.3295 0.038 Uiso calc 1 . .
    H H3B 0.2707 0.6569 0.1971 0.038 Uiso calc 1 . .
    C C4 0.35972(12) 0.85268(9) 0.23138(19) 0.0215(3) Uani d 1 . .
    C C5 0.44020(13) 0.89889(10) 0.1882(2) 0.0249(3) Uani d 1 . .
    C C6 0.46160(13) 0.98461(10) 0.2306(2) 0.0264(3) Uani d 1 . .
    H H6 0.5184 1.0142 0.2031 0.032 Uiso calc 1 . .
    C C7 0.39940(13) 1.02756(10) 0.3143(2) 0.0249(3) Uani d 1 . .
    C C8 0.31715(12) 0.98351(10) 0.35432(18) 0.0218(3) Uani d 1 . .
    C C9 0.29737(12) 0.89626(10) 0.31370(18) 0.0217(3) Uani d 1 . .
    H H9 0.2411 0.8665 0.3423 0.026 Uiso calc 1 . .
    C C10 0.17873(14) 1.09254(10) 0.3692(2) 0.0259(3) Uani d 1 . .
    C C11 0.18252(13) 1.05977(10) 0.62444(19) 0.0226(3) Uani d 1 . .
    C C12 0.14869(13) 1.06873(10) 0.7774(2) 0.0262(3) Uani d 1 . .
    C C13 0.18132(16) 1.15945(12) 0.8505(2) 0.0381(4) Uani d 1 . .
    H H13A 0.2602 1.1664 0.8776 0.057 Uiso calc 1 . .
    H H13B 0.1597 1.1663 0.9511 0.057 Uiso calc 1 . .
    H H13C 0.1449 1.2036 0.7695 0.057 Uiso calc 1 . .
    C C14 0.2053(2) 0.99878(14) 0.8999(2) 0.0506(6) Uani d 1 . .
    H H14A 0.1804 0.9414 0.8539 0.076 Uiso calc 1 . .
    H H14B 0.1880 1.0067 1.0039 0.076 Uiso calc 1 . .
    H H14C 0.2840 1.0032 0.9209 0.076 Uiso calc 1 . .
    C C15 0.02549(16) 1.05801(14) 0.7315(3) 0.0433(5) Uani d 1 . .
    H H15A -0.0100 1.1030 0.6516 0.065 Uiso calc 1 . .
    H H15B 0.0025 1.0636 0.8311 0.065 Uiso calc 1 . .
    H H15C 0.0049 1.0005 0.6822 0.065 Uiso calc 1 . .
loop_
    _atom_site_aniso_label
    _atom_site_aniso_U_11
    _atom_site_aniso_U_22
    _atom_site_aniso_U_33
    _atom_site_aniso_U_12
    _atom_site_aniso_U_13
    _atom_site_aniso_U_23
    Cl1 0.0476(3) 0.0308(2) 0.0615(3) 0.00758(19) 0.0387(2) 0.0042(2)
    Cl2 0.0460(3) 0.0210(2) 0.0434(3) -0.00999(18) 0.0122(2) -0.00547(17)
    O1 0.0335(6) 0.0178(5) 0.0382(7) 0.0008(5) 0.0168(5) -0.0026(5)
    O2 0.0489(8) 0.0344(7) 0.0234(6) 0.0135(6) 0.0120(5) 0.0092(5)
    O3 0.0342(6) 0.0235(6) 0.0217(6) 0.0083(5) 0.0090(5) 0.0022(4)
    N1 0.0316(7) 0.0208(6) 0.0188(6) 0.0047(5) 0.0090(5) 0.0025(5)
    N2 0.0299(7) 0.0211(6) 0.0181(6) 0.0018(5) 0.0071(5) 0.0007(5)
    C1 0.0382(11) 0.0554(13) 0.0528(13) -0.0060(10) 0.0100(10) -0.0193(11)
    C2 0.0393(10) 0.0300(9) 0.0424(11) -0.0101(8) 0.0195(9) -0.0130(8)
    C3 0.0430(10) 0.0182(7) 0.0392(10) -0.0064(7) 0.0206(8) -0.0025(7)
    C4 0.0243(8) 0.0176(7) 0.0218(8) 0.0016(6) 0.0057(6) 0.0016(6)
    C5 0.0241(8) 0.0255(8) 0.0268(8) 0.0058(6) 0.0102(6) 0.0044(6)
    C6 0.0235(8) 0.0258(8) 0.0307(9) -0.0018(6) 0.0093(6) 0.0050(7)
    C7 0.0284(8) 0.0184(7) 0.0253(8) -0.0036(6) 0.0042(6) -0.0004(6)
    C8 0.0249(8) 0.0216(7) 0.0185(7) 0.0024(6) 0.0059(6) 0.0001(6)
    C9 0.0227(7) 0.0204(7) 0.0226(8) -0.0010(6) 0.0079(6) 0.0018(6)
    C10 0.0327(9) 0.0220(7) 0.0232(8) 0.0018(7) 0.0088(7) -0.0007(6)
    C11 0.0277(8) 0.0193(7) 0.0189(7) 0.0008(6) 0.0043(6) 0.0008(6)
    C12 0.0313(8) 0.0263(8) 0.0228(8) 0.0048(7) 0.0106(7) 0.0001(6)
    C13 0.0452(11) 0.0388(10) 0.0341(10) -0.0050(8) 0.0178(8) -0.0130(8)
    C14 0.0790(16) 0.0499(12) 0.0287(10) 0.0289(11) 0.0250(10) 0.0130(9)
    C15 0.0384(10) 0.0552(12) 0.0413(11) -0.0089(9) 0.0196(9) -0.0069(9)
_geom_special_details
;
All e.s.d.'s (except the e.s.d. in the dihedral angle between two l.s. planes)
are estimated using the full covariance matrix. The cell e.s.d.'s are taken
into account individually in the estimation of e.s.d.'s in distances, angles
and torsion angles; correlations between e.s.d.'s in cell parameters are only
used when they are defined by crystal symmetry. An approximate (isotropic)
treatment of cell e.s.d.'s is used for estimating e.s.d.'s involving l.s.
planes.
;
loop_
    _geom_bond_atom_site_label_1
    _geom_bond_atom_site_label_2
    _geom_bond_site_symmetry_2
    _geom_bond_distance
    _geom_bond_publ_flag
    Cl1 C5 . 1.7310(16) ?
    Cl2 C7 . 1.7266(16) ?
    O1 C4 . 1.3613(18) ?
    O1 C3 . 1.4365(19) ?
    O2 C10 . 1.2017(19) ?
    O3 C11 . 1.3733(18) ?
    O3 C10 . 1.3836(19) ?
    N1 C10 . 1.355(2) ?
    N1 N2 . 1.4022(17) ?
    N1 C8 . 1.4228(19) ?
    N2 C11 . 1.284(2) ?
    C1 C2 . 1.179(3) ?
    C1 H1 . 0.9500 ?
    C2 C3 . 1.464(3) ?
    C3 H3A . 0.9900 ?
    C3 H3B . 0.9900 ?
    C4 C9 . 1.387(2) ?
    C4 C5 . 1.396(2) ?
    C5 C6 . 1.373(2) ?
    C6 C7 . 1.389(2) ?
    C6 H6 . 0.9500 ?
    C7 C8 . 1.386(2) ?
    C8 C9 . 1.391(2) ?
    C9 H9 . 0.9500 ?
    C11 C12 . 1.495(2) ?
    C12 C14 . 1.521(2) ?
    C12 C15 . 1.528(2) ?
    C12 C13 . 1.534(2) ?
    C13 H13A . 0.9800 ?
    C13 H13B . 0.9800 ?
    C13 H13C . 0.9800 ?
    C14 H14A . 0.9800 ?
    C14 H14B . 0.9800 ?
    C14 H14C . 0.9800 ?
    C15 H15A . 0.9800 ?
    C15 H15B . 0.9800 ?
    C15 H15C . 0.9800 ?
loop_
    _geom_angle_atom_site_label_1
    _geom_angle_atom_site_label_2
    _geom_angle_atom_site_label_3
    _geom_angle_site_symmetry_1
    _geom_angle_site_symmetry_3
    _geom_angle
    _geom_angle_publ_flag
    C4 O1 C3 . . 117.74(12) ?
    C11 O3 C10 . . 106.45(12) ?
    C10 N1 N2 . . 111.83(12) ?
    C10 N1 C8 . . 126.62(13) ?
    N2 N1 C8 . . 121.56(12) ?
    C11 N2 N1 . . 103.60(12) ?
    C2 C1 H1 . . 180.0 ?
    C1 C2 C3 . . 177.0(2) ?
    O1 C3 C2 . . 111.27(14) ?
    O1 C3 H3A . . 109.4 ?
    C2 C3 H3A . . 109.4 ?
    O1 C3 H3B . . 109.4 ?
    C2 C3 H3B . . 109.4 ?
    H3A C3 H3B . . 108.0 ?
    O1 C4 C9 . . 125.65(14) ?
    O1 C4 C5 . . 115.88(14) ?
    C9 C4 C5 . . 118.47(14) ?
    C6 C5 C4 . . 121.82(15) ?
    C6 C5 Cl1 . . 119.08(12) ?
    C4 C5 Cl1 . . 119.08(12) ?
    C5 C6 C7 . . 119.30(15) ?
    C5 C6 H6 . . 120.4 ?
    C7 C6 H6 . . 120.4 ?
    C8 C7 C6 . . 119.77(14) ?
    C8 C7 Cl2 . . 121.50(12) ?
    C6 C7 Cl2 . . 118.73(12) ?
    C7 C8 C9 . . 120.57(14) ?
    C7 C8 N1 . . 120.52(14) ?
    C9 C8 N1 . . 118.89(14) ?
    C4 C9 C8 . . 120.03(14) ?
    C4 C9 H9 . . 120.0 ?
    C8 C9 H9 . . 120.0 ?
    O2 C10 N1 . . 131.27(15) ?
    O2 C10 O3 . . 124.23(15) ?
    N1 C10 O3 . . 104.49(13) ?
    N2 C11 O3 . . 113.59(13) ?
    N2 C11 C12 . . 128.70(14) ?
    O3 C11 C12 . . 117.71(13) ?
    C11 C12 C14 . . 108.73(13) ?
    C11 C12 C15 . . 108.86(14) ?
    C14 C12 C15 . . 110.28(16) ?
    C11 C12 C13 . . 108.54(14) ?
    C14 C12 C13 . . 110.56(16) ?
    C15 C12 C13 . . 109.82(15) ?
    C12 C13 H13A . . 109.5 ?
    C12 C13 H13B . . 109.5 ?
    H13A C13 H13B . . 109.5 ?
    C12 C13 H13C . . 109.5 ?
    H13A C13 H13C . . 109.5 ?
    H13B C13 H13C . . 109.5 ?
    C12 C14 H14A . . 109.5 ?
    C12 C14 H14B . . 109.5 ?
    H14A C14 H14B . . 109.5 ?
    C12 C14 H14C . . 109.5 ?
    H14A C14 H14C . . 109.5 ?
    H14B C14 H14C . . 109.5 ?
    C12 C15 H15A . . 109.5 ?
    C12 C15 H15B . . 109.5 ?
    H15A C15 H15B . . 109.5 ?
    C12 C15 H15C . . 109.5 ?
    H15A C15 H15C . . 109.5 ?
    H15B C15 H15C . . 109.5 ?
loop_
    _geom_torsion_atom_site_label_1
    _geom_torsion_atom_site_label_2
    _geom_torsion_atom_site_label_3
    _geom_torsion_atom_site_label_4
    _geom_torsion_site_symmetry_1
    _geom_torsion_site_symmetry_2
    _geom_torsion_site_symmetry_3
    _geom_torsion_site_symmetry_4
    _geom_torsion
    _geom_torsion_publ_flag
    C10 N1 N2 C11 . . . . -1.55(17) ?
    C8 N1 N2 C11 . . . . 178.49(14) ?
    C4 O1 C3 C2 . . . . 70.42(18) ?
    C3 O1 C4 C9 . . . . 5.2(2) ?
    C3 O1 C4 C5 . . . . -174.11(14) ?
    O1 C4 C5 C6 . . . . -178.05(14) ?
    C9 C4 C5 C6 . . . . 2.6(2) ?
    O1 C4 C5 Cl1 . . . . 3.8(2) ?
    C9 C4 C5 Cl1 . . . . -175.58(12) ?
    C4 C5 C6 C7 . . . . -2.1(2) ?
    Cl1 C5 C6 C7 . . . . 176.10(12) ?
    C5 C6 C7 C8 . . . . 0.3(2) ?
    C5 C6 C7 Cl2 . . . . -179.26(12) ?
    C6 C7 C8 C9 . . . . 1.0(2) ?
    Cl2 C7 C8 C9 . . . . -179.51(12) ?
    C6 C7 C8 N1 . . . . -177.28(14) ?
    Cl2 C7 C8 N1 . . . . 2.2(2) ?
    C10 N1 C8 C7 . . . . 65.3(2) ?
    N2 N1 C8 C7 . . . . -114.74(16) ?
    C10 N1 C8 C9 . . . . -112.99(18) ?
    N2 N1 C8 C9 . . . . 66.97(19) ?
    O1 C4 C9 C8 . . . . 179.41(15) ?
    C5 C4 C9 C8 . . . . -1.3(2) ?
    C7 C8 C9 C4 . . . . -0.4(2) ?
    N1 C8 C9 C4 . . . . 177.85(14) ?
    N2 N1 C10 O2 . . . . -176.02(18) ?
    C8 N1 C10 O2 . . . . 3.9(3) ?
    N2 N1 C10 O3 . . . . 2.34(17) ?
    C8 N1 C10 O3 . . . . -177.70(14) ?
    C11 O3 C10 O2 . . . . 176.34(16) ?
    C11 O3 C10 N1 . . . . -2.17(16) ?
    N1 N2 C11 O3 . . . . 0.07(17) ?
    N1 N2 C11 C12 . . . . 179.98(15) ?
    C10 O3 C11 N2 . . . . 1.36(18) ?
    C10 O3 C11 C12 . . . . -178.56(14) ?
    N2 C11 C12 C14 . . . . -2.4(2) ?
    O3 C11 C12 C14 . . . . 177.51(15) ?
    N2 C11 C12 C15 . . . . -122.58(19) ?
    O3 C11 C12 C15 . . . . 57.33(19) ?
    N2 C11 C12 C13 . . . . 117.92(18) ?
    O3 C11 C12 C13 . . . . -62.17(19) ?
loop_
    _geom_hbond_atom_site_label_D
    _geom_hbond_atom_site_label_H
    _geom_hbond_atom_site_label_A
    _geom_hbond_site_symmetry_A
    _geom_hbond_distance_DH
    _geom_hbond_distance_HA
    _geom_hbond_distance_DA
    _geom_hbond_angle_DHA
    C1 H1 O2 3_575 0.95 2.47 3.401(3) 168
    C13 H13B O2 1_556 0.98 2.51 3.429(2) 155
    C3 H3B N2 4_575 0.99 2.64 3.607(2) 166
    C13 H13A Cl1 3_676 0.98 2.85 3.811(2) 168
    C14 H14b Cg2 1_556 0.98 2.99 3.396(2) 106
    C15 H15c Cg1 3_577 0.98 2.80 3.497(2) 129
_shelx_hkl_file
;
   0   0  -1   -0.36    0.03
   0   0  -1   -0.44    0.02
   0   0   1   -0.45    0.03
   0   0   1   -0.45    0.02
   0   0   1   -0.46    0.02
   0   0   1   -0.38    0.03
   0   0   1   -0.42    0.01
   0   0   2  285.26    7.39
   0   0   2  278.31    7.28
   0   0   2  284.05    7.44
   0   0  -2  280.66    7.28
   0   0   2  285.01    7.69
   0   0  -3    0.03    0.06
   0   0   3    0.12    0.08
   0   0   3   -0.03    0.08
   0   0   3    0.08    0.09
   0   0   3    0.06    0.08
   0   0   4   34.51    1.45
   0   0   4   32.88    1.32
   0   0  -4   34.05    1.24
   0   0   4   34.82    1.26
   0   0   4   33.89    1.24
   0   0  -5    0.13    0.12
   0   0   5   -0.05    0.08
   0   0  -5    0.10    0.12
   0   0   5    0.14    0.14
   0   0   5   -0.08    0.11
   0   0  -6    4.67    0.56
   0   0   6    5.51    0.73
   0   0   6    5.31    0.64
   0   0   7    0.37    0.24
   0   0   7    0.73    0.36
   0   0   8    7.23    0.84
   0   0   8    9.14    1.13
   0   0   9    0.12    0.24
   0   0   9   -0.03    0.28
   0   0  10    0.46    0.30
   0   0  10    0.49    0.47
   0   1   0   -0.33    0.01
   0   1   0   -0.31    0.02
   0   1   0   -0.33    0.01
   0  -1   0   -0.31    0.01
   0  -1   0   -0.32    0.01
   0  -1   0   -0.33    0.01
   0   1   1  174.96    4.49
   0   1  -1  166.77    4.48
   0   1   1  173.97    4.52
   0   1  -1  171.10    4.61
   0   1   1  167.16    4.64
   0  -1  -1  181.23    4.49
   0  -1   1  171.63    4.66
   0  -1   1  178.76    4.65
   0  -1   1  168.55    4.52
   0  -1   1  168.15    4.48
   0   1  -2  762.30   20.07
   0   1   2  781.17   19.63
   0   1  -2  683.89   21.44
   0   1   2  762.62   20.16
   0  -1   2  698.21   21.62
   0  -1   2  778.27   20.16
   0  -1   2  766.21   19.49
   0  -1  -2  785.90   19.51
   0  -1  -2  780.08   19.28
   0  -1   2  762.52   19.64
   0   1   3   43.58    1.38
   0   1  -3   41.30    1.35
   0   1  -3   41.19    1.41
   0   1  -3   42.39    1.39
   0   1   3   42.73    1.53
   0   1   3   42.43    1.44
   0  -1  -3   42.35    1.38
   0  -1   3   41.17    1.54
   0  -1   3   41.91    1.44
   0  -1   3   41.57    1.36
   0  -1   3   40.37    1.35
   0  -1  -3   42.10    1.39
   0   1   4    0.16    0.16
   0   1  -4    0.11    0.10
   0   1   4    0.17    0.12
   0  -1   4    0.14    0.10
   0  -1   4    0.47    0.15
   0  -1   4    0.24    0.14
   0  -1  -4    0.17    0.12
   0  -1  -4    0.42    0.14
   0  -1   4    0.32    0.17
   0   1   5    9.90    0.76
   0   1   5   11.19    0.72
   0   1  -5    9.68    0.61
   0  -1  -5   10.64    0.66
   0  -1   5   11.86    0.71
   0  -1  -5   10.85    0.65
   0  -1   5   10.46    0.71
   0  -1   5   10.84    0.66
   0  -1   5   11.13    0.81
   0   1   6    0.06    0.16
   0   1  -6    0.04    0.13
   0   1   6    0.08    0.17
   0  -1   6    0.19    0.20
   0  -1  -6    0.18    0.15
   0  -1   6    0.25    0.17
   0  -1   6    0.16    0.17
   0   1   7   48.38    2.22
   0   1   7   46.66    1.97
   0  -1   7   47.60    2.25
   0  -1   7   47.07    2.01
   0   1   8   -0.03    0.21
   0   1   8    0.24    0.23
   0  -1   8    0.03    0.22
   0  -1   8   -0.16    0.24
   0   1   9    0.34    0.27
   0   1   9    0.15    0.31
   0  -1   9    0.58    0.39
   0  -1   9    0.13    0.25
   0   1  10    0.79    0.48
   0   1  10    0.14    0.29
   0  -1  10    0.58    0.32
   0  -1  10    0.31    0.48
   0   2   0  207.08    5.77
   0   2   0  223.45    5.64
   0   2   0  218.19    5.64
   0  -2   0  223.70    5.65
   0  -2   0  217.89    5.64
   0  -2   0  217.12    5.81
   0   2   1   89.82    2.43
   0   2   1   90.97    2.48
   0   2   1   95.33    2.55
   0   2  -1   90.75    2.45
   0   2  -1   92.54    2.52
   0  -2  -1   88.87    2.42
   0  -2   1   89.28    2.48
   0  -2   1   87.73    2.44
   0  -2   1   90.87    2.57
   0   2   2   21.87    0.81
   0   2  -2   21.65    0.78
   0   2   2   22.93    0.78
   0   2  -2   21.76    0.80
   0   2   2   22.10    0.86
   0  -2   2   22.68    0.89
   0  -2   2   21.52    0.82
   0  -2  -2   21.92    0.77
   0  -2   2   22.63    0.77
   0  -2   2   20.92    0.75
   0   2   3    0.71    0.17
   0   2   3    0.29    0.13
   0   2  -3    0.52    0.14
   0   2  -3    0.67    0.16
   0  -2   3    0.89    0.21
   0  -2   3    0.51    0.13
   0  -2   3    0.54    0.17
   0  -2   3    0.50    0.14
   0  -2  -3    0.63    0.16
   0  -2  -3    0.48    0.13
   0   2  -4   11.93    0.65
   0   2   4   11.03    0.73
   0   2  -4   12.41    0.67
   0   2   4   13.60    0.72
   0  -2  -4   12.64    0.67
   0  -2   4   11.84    0.70
   0  -2  -4   13.10    0.66
   0  -2   4   10.98    0.62
   0  -2   4   12.81    0.63
   0  -2   4   12.11    0.78
   0   2  -5   24.90    1.13
   0   2   5   24.89    1.28
   0   2  -5   25.88    1.16
   0   2   5   26.40    1.19
   0  -2  -5   26.15    1.14
   0  -2   5   25.98    1.21
   0  -2   5   26.11    1.12
   0  -2   5   25.31    1.32
   0  -2   5   26.79    1.18
   0  -2  -5   25.39    1.12
   0   2   6   11.65    0.79
   0   2   6   10.97    0.86
   0  -2   6    9.32    0.99
   0  -2  -6    9.16    0.68
   0  -2   6   10.96    0.79
   0  -2   6    9.87    0.74
   0   2   7    5.67    0.69
   0   2   7    5.41    0.78
   0  -2   7    4.69    0.80
   0  -2   7    4.76    0.68
   0   2   8    1.33    0.39
   0   2   8    1.09    0.44
   0  -2   8    0.81    0.36
   0  -2   8    0.68    0.38
   0   2   9   15.55    1.56
   0   2   9   12.54    1.02
   0  -2   9   13.82    1.09
   0  -2   9   11.96    1.44
   0   2  10    0.08    0.26
   0  -2  10   -0.08    0.21
   0  -2  10    0.06    0.34
   0   3   0   -0.09    0.05
   0   3   0   -0.11    0.04
   0  -3   0   -0.11    0.07
   0  -3   0    0.08    0.07
   0   3  -1  163.45    4.50
   0   3  -1  159.93    4.38
   0   3   1  166.80    4.42
   0   3   1  163.62    4.50
   0  -3   1  171.72    4.57
   0  -3  -1  165.08    4.35
   0  -3   1  168.16    4.42
   0  -3   1  165.57    4.38
   0   3   2    3.26    0.33
   0   3  -2    3.48    0.25
   0   3   2    3.04    0.31
   0   3  -2    2.62    0.27
   0  -3   2    3.19    0.34
   0  -3   2    3.15    0.33
   0  -3  -2    2.80    0.22
   0  -3   2    3.07    0.23
   0   3   3    1.91    0.27
   0   3  -3    2.08    0.28
   0   3  -3    1.93    0.27
   0   3   3    1.71    0.27
   0  -3  -3    1.85    0.24
   0  -3   3    1.71    0.27
   0  -3   3    1.92    0.32
   0  -3   3    1.60    0.22
   0  -3   3    1.73    0.23
   0   3   4   15.43    0.87
   0   3  -4   15.20    0.78
   0   3  -4   15.23    0.77
   0   3   4   15.31    0.80
   0  -3  -4   16.14    0.76
   0  -3   4   16.28    0.80
   0  -3   4   15.95    0.76
   0  -3   4   15.88    0.92
   0  -3  -4   17.01    0.81
   0  -3   4   15.89    0.84
   0   3   5    5.92    0.67
   0   3  -5    5.53    0.58
   0   3  -5    6.08    0.60
   0   3   5    6.30    0.64
   0  -3   5    5.62    0.72
   0  -3  -5    6.57    0.50
   0  -3   5    6.29    0.50
   0  -3   5    5.63    0.62
   0  -3  -5    6.61    0.64
   0  -3   5    6.54    0.62
   0   3   6    4.97    0.68
   0   3   6    3.89    0.52
   0  -3   6    3.80    0.60
   0  -3  -6    3.96    0.50
   0  -3   6    3.56    0.52
   0   3   7   34.24    1.78
   0   3   7   32.26    1.56
   0  -3   7   34.07    1.86
   0  -3   7   32.63    1.61
   0   3   8    1.55    0.50
   0   3   8    1.68    0.44
   0  -3   8    1.14    0.40
   0  -3   8    1.32    0.51
   0   3   9    6.57    0.83
   0  -3   9    5.66    0.84
   0  -3   9    9.05    1.25
   0   3  10    0.03    0.24
   0  -3  10   -0.02    0.37
   0  -3  10    0.00    0.27
   0   4   0   55.08    1.64
   0   4   0   54.83    1.64
   0  -4   0   54.11    1.69
   0  -4   0   56.04    1.63
   0   4   1   30.53    1.05
   0   4   1   32.99    1.04
   0   4  -1   31.25    1.04
   0   4  -1   31.67    1.03
   0  -4   1   32.55    1.12
   0  -4   1   32.85    1.06
   0  -4   1   31.73    0.90
   0  -4  -1   31.62    0.99
   0   4   2    2.55    0.29
   0   4   2    3.01    0.32
   0   4  -2    3.15    0.32
   0   4  -2    1.94    0.24
   0  -4  -2    2.32    0.24
   0  -4   2    2.15    0.27
   0  -4   2    3.07    0.36
   0   4  -3   89.96    2.77
   0   4   3   90.82    2.89
   0   4  -3   96.82    2.86
   0   4   3   95.86    2.84
   0  -4   3   93.46    3.01
   0  -4  -3   96.61    2.73
   0  -4   3   92.57    2.86
   0   4  -4    0.25    0.14
   0   4   4    0.36    0.16
   0   4  -4    0.75    0.22
   0   4   4    0.69    0.22
   0  -4   4    0.44    0.20
   0  -4  -4    0.49    0.17
   0  -4   4    0.45    0.15
   0  -4  -4    0.57    0.17
   0  -4   4    0.37    0.18
   0   4   5    5.13    0.59
   0   4  -5    5.51    0.59
   0   4  -5    4.55    0.52
   0   4   5    4.65    0.61
   0  -4   5    5.84    0.59
   0  -4   5    4.70    0.58
   0  -4  -5    5.05    0.58
   0  -4  -5    4.85    0.51
   0  -4   5    5.87    0.75
   0   4  -6    5.92    0.67
   0   4   6    5.90    0.69
   0   4   6    8.32    0.89
   0  -4   6    5.79    0.70
   0  -4   6    5.78    0.81
   0  -4  -6    5.85    0.61
   0   4   7    3.89    0.68
   0   4   7    3.31    0.55
   0  -4   7    4.34    0.78
   0  -4   7    3.45    0.61
   0   4   8   10.04    1.15
   0   4   8    9.47    0.96
   0  -4   8   11.30    1.32
   0  -4   8   10.73    1.10
   0   4   9    1.13    0.45
   0   4   9    0.80    0.35
   0  -4   9    1.87    0.52
   0  -4   9    2.71    0.73
   0   4  10    4.87    0.76
   0  -4  10    4.02    0.71
   0  -4  10    3.52    0.94
   0   5   0   -0.02    0.10
   0   5   0    0.05    0.07
   0  -5   0    0.01    0.07
   0  -5   0    0.11    0.13
   0   5   1   77.14    2.29
   0   5   1   81.06    2.28
   0   5  -1   78.04    2.27
   0   5  -1   79.34    2.30
   0  -5  -1   78.12    2.21
   0  -5   1   77.19    2.28
   0  -5   1   76.50    2.10
   0  -5   1   75.59    2.38
   0   5  -2  137.92    3.87
   0   5  -2  133.86    3.77
   0   5   2  138.27    3.85
   0   5   2  131.43    3.79
   0  -5  -2  133.95    3.68
   0  -5   2  134.16    3.83
   0  -5   2  131.97    3.98
   0   5  -3    3.65    0.38
   0   5   3    3.32    0.39
   0   5   3    3.17    0.38
   0  -5   3    4.15    0.51
   0  -5   3    3.35    0.40
   0  -5  -3    3.85    0.30
   0   5   4   22.85    1.10
   0   5   4   23.99    1.07
   0   5  -4   24.84    1.08
   0   5  -4   22.09    1.02
   0  -5   4   21.67    0.97
   0  -5  -4   23.53    0.97
   0  -5   4   24.11    1.12
   0  -5   4   22.52    1.19
   0   5   5    0.70    0.24
   0   5  -5    0.37    0.18
   0   5   5    0.42    0.20
   0  -5   5    0.22    0.18
   0  -5   5    0.52    0.25
   0  -5  -5    0.38    0.17
   0  -5   5    0.20    0.14
   0  -5  -5    0.34    0.21
   0   5   6   49.68    2.06
   0   5  -6   46.94    1.90
   0   5   6   46.33    1.90
   0  -5   6   47.78    1.98
   0  -5  -6   47.93    1.81
   0  -5   6   44.14    2.14
   0   5   7   24.86    1.48
   0   5   7   26.99    1.39
   0  -5   7   25.58    1.42
   0  -5   7   26.36    1.64
   0   5   8    5.38    0.83
   0   5   8    6.00    0.78
   0  -5   8    3.98    0.67
   0  -5   8    4.57    0.84
   0   5   9    1.00    0.36
   0   5   9    2.15    0.60
   0  -5   9    1.98    0.50
   0  -5   9    0.95    0.48
   0   5  10    3.30    0.64
   0  -5  10    1.81    0.55
   0   6   0   74.33    2.22
   0   6   0   75.65    2.11
   0   6   0   77.57    2.24
   0  -6   0   74.01    2.32
   0  -6   0   73.36    2.21
   0   6   1   47.58    1.48
   0   6  -1   46.56    1.33
   0   6  -1   46.77    1.51
   0   6   1   42.87    1.51
   0   6  -1   46.07    1.51
   0  -6   1   48.37    1.55
   0  -6  -1   45.99    1.46
   0  -6   1   47.38    1.61
   0   6   2   36.43    1.26
   0   6  -2   35.52    1.29
   0   6  -2   35.08    1.26
   0   6   2   37.59    1.32
   0  -6   2   35.42    1.05
   0  -6   2   37.78    1.33
   0  -6   2   33.51    1.38
   0  -6  -2   35.19    1.19
   0   6   3    6.14    0.46
   0   6  -3    6.42    0.46
   0   6  -3    5.69    0.43
   0   6   3    5.55    0.44
   0  -6   3    5.90    0.47
   0  -6  -3    6.07    0.40
   0  -6   3    6.40    0.65
   0   6  -4   31.57    1.31
   0   6   4   31.26    1.33
   0   6  -4   31.31    1.33
   0   6   4   32.31    1.37
   0  -6   4   31.20    1.24
   0  -6   4   33.80    1.41
   0  -6  -4   32.27    1.22
   0  -6   4   32.66    1.52
   0   6   5   17.64    1.03
   0   6   5   16.45    0.96
   0   6  -5   16.54    0.95
   0  -6   5   18.79    1.06
   0  -6  -5   19.85    0.93
   0  -6   5   17.49    1.15
   0  -6   5   19.12    0.94
   0   6   6   27.98    1.48
   0   6   6   32.04    1.46
   0  -6   6   30.50    1.51
   0  -6  -6   30.38    1.34
   0  -6   6   29.50    1.68
   0   6   7   18.04    1.20
   0   6   7   19.71    1.15
   0  -6   7   17.65    1.17
   0  -6   7   15.20    1.27
   0   6   8    0.15    0.31
   0   6   8    0.16    0.24
   0  -6   8    0.61    0.40
   0  -6   8    0.18    0.24
   0   6   9   25.22    1.46
   0   6   9   23.07    1.61
   0  -6   9   22.46    1.48
   0  -6   9   24.88    1.85
   0   6  10    5.75    0.83
   0  -6  10    3.51    0.69
   0   7   0    0.18    0.08
   0   7   0   -0.13    0.10
   0  -7   0   -0.01    0.13
   0  -7   0    0.36    0.15
   0   7   1    3.13    0.35
   0   7  -1    2.66    0.32
   0   7  -1    2.61    0.31
   0   7   1    2.78    0.29
   0   7  -1    3.00    0.20
   0  -7   1    2.85    0.36
   0  -7   1    2.75    0.36
   0  -7  -1    3.33    0.34
   0   7  -2   10.07    0.56
   0   7  -2    9.41    0.56
   0   7   2    9.82    0.54
   0  -7   2    9.29    0.63
   0  -7   2    9.99    0.60
   0  -7  -2    9.06    0.51
   0  -7   2    9.94    0.38
   0   7  -3   11.09    0.65
   0   7  -3    9.22    0.59
   0   7   3    9.59    0.62
   0   7   3   10.23    0.61
   0  -7  -3    9.72    0.54
   0  -7   3   10.62    0.68
   0  -7   3    8.96    0.69
   0   7   4    1.65    0.33
   0   7   4    1.59    0.31
   0   7  -4    1.98    0.34
   0   7  -4    2.32    0.39
   0  -7  -4    2.35    0.34
   0  -7   4    1.97    0.41
   0  -7   4    2.07    0.38
   0   7   5    4.78    0.59
   0   7  -5    5.31    0.62
   0   7   5    4.73    0.57
   0  -7   5    4.66    0.71
   0  -7   5    4.32    0.59
   0  -7  -5    5.26    0.55
   0   7   6   30.76    1.45
   0   7   6   29.70    1.51
   0  -7  -6   27.90    1.30
   0  -7   6   31.17    1.54
   0  -7   6   28.82    1.68
   0   7   7   26.40    1.44
   0   7   7   33.15    1.68
   0  -7   7   29.21    1.81
   0  -7   7   30.20    1.60
   0   7   8    0.18    0.24
   0   7   8    1.90    0.54
   0  -7   8    1.06    0.39
   0  -7   8    1.03    0.50
   0   7   9    0.52    0.32
   0  -7   9    1.09    0.43
   0  -7   9    0.67    0.45
   0   8   0  568.00   15.16
   0   8   0  551.69   14.87
   0   8   0  571.03   14.84
   0  -8   0  570.29   15.33
   0  -8   0  580.33   14.85
   0   8  -1    1.09    0.15
   0   8   1    0.95    0.21
   0   8  -1    0.84    0.20
   0   8  -1    0.93    0.23
   0   8   1    0.90    0.22
   0  -8   1    0.97    0.24
   0  -8  -1    0.69    0.21
   0  -8   1    0.74    0.23
   0   8  -2    0.77    0.21
   0   8   2    0.51    0.18
   0   8  -2    0.39    0.16
   0   8   2    0.39    0.17
   0  -8   2    0.41    0.18
   0  -8   2    0.63    0.11
   0  -8   2    0.24    0.16
   0  -8  -2    0.72    0.20
   0   8   3   16.88    0.82
   0   8   3   18.08    0.89
   0   8  -3   15.59    0.86
   0   8  -3   16.37    0.84
   0  -8   3   16.00    0.89
   0  -8  -3   16.25    0.77
   0  -8   3   15.39    0.96
   0  -8   3   15.86    0.58
   0   8  -4    9.67    0.68
   0   8   4   11.16    0.73
   0   8   4   10.31    0.69
   0  -8   4   11.17    0.86
   0  -8   4   12.88    0.82
   0  -8  -4   10.15    0.63
   0   8   5   18.38    1.03
   0   8   5   18.31    1.02
   0   8  -5   19.49    1.06
   0  -8   5   18.51    1.10
   0  -8  -5   17.54    0.91
   0  -8   5   15.36    1.14
   0   8   6   -0.03    0.19
   0   8   6   -0.06    0.16
   0  -8   6    0.18    0.22
   0  -8   6    0.16    0.20
   0   8   7   15.23    1.10
   0   8   7   14.32    1.00
   0  -8   7   13.42    1.05
   0  -8   7   16.42    1.32
   0   8   8    3.10    0.64
   0   8   8    1.93    0.47
   0  -8   8    2.42    0.67
   0  -8   8    3.06    0.62
   0   8   9    4.14    0.70
   0  -8   9    3.37    0.67
   0  -8   9    3.76    0.87
   0   9   0   -0.03    0.09
   0   9   0    0.12    0.08
   0   9   0   -0.07    0.13
   0  -9   0    0.18    0.15
   0  -9   0    0.16    0.18
   0   9  -1   47.90    1.45
   0   9   1   48.96    1.73
   0   9  -1   47.17    1.70
   0   9   1   48.92    1.65
   0   9  -1   47.70    1.70
   0  -9   1   49.59    1.76
   0  -9  -1   48.43    1.67
   0  -9   1   48.13    1.84
   0  -9  -1   50.89    1.81
   0   9   2  143.25    4.17
   0   9   2  141.62    4.22
   0   9  -2  139.01    4.27
   0   9  -2  144.29    4.20
   0  -9   2  145.00    4.27
   0  -9   2  145.10    4.48
   0  -9  -2  144.35    4.09
   0   9  -3    0.46    0.18
   0   9   3    0.40    0.20
   0   9   3    0.56    0.20
   0   9  -3    0.13    0.14
   0  -9   3    0.49    0.10
   0  -9   3    0.36    0.19
   0  -9  -3    0.52    0.21
   0  -9   3    0.88    0.29
   0   9   4    4.42    0.55
   0   9   4    4.37    0.52
   0   9  -4    5.04    0.60
   0  -9  -4    5.52    0.55
   0  -9   4    4.55    0.59
   0  -9   4    4.57    0.66
   0   9   5    2.99    0.51
   0   9  -5    4.19    0.58
   0   9   5    3.83    0.54
   0  -9  -5    3.94    0.49
   0  -9   5    4.49    0.72
   0  -9   5    3.29    0.56
   0   9   6   -0.15    0.18
   0   9   6    0.17    0.20
   0  -9   6    0.04    0.18
   0  -9   6   -0.06    0.21
   0   9   7   -0.07    0.18
   0   9   7    0.14    0.22
   0  -9   7    0.03    0.23
   0  -9   7    0.21    0.35
   0   9   8    0.00    0.21
   0  -9   8    0.05    0.21
   0  -9   8    0.23    0.34
   0   9   9   -0.21    0.22
   0  -9   9   -0.28    0.25
   0  10   0   49.36    1.77
   0  10   0   47.53    1.72
   0  10   0   49.48    1.55
   0 -10   0   50.11    1.77
   0 -10   0   50.81    1.90
   0  10   1   52.07    1.85
   0  10  -1   52.01    1.84
   0  10   1   50.47    1.75
   0  10  -1   49.57    1.81
   0  10  -1   51.74    1.55
   0 -10   1   50.34    1.86
   0 -10   1   51.06    1.98
   0 -10  -1   52.33    1.94
   0 -10  -1   51.78    1.78
   0  10  -2    0.03    0.10
   0  10  -2   -0.04    0.12
   0  10   2    0.17    0.18
   0  10   2   -0.04    0.10
   0 -10  -2   -0.14    0.18
   0 -10   2   -0.09    0.13
   0 -10   2   -0.20    0.10
   0  10   3    2.01    0.34
   0  10  -3    1.55    0.33
   0  10   3    1.64    0.35
   0 -10  -3    1.43    0.32
   0 -10   3    2.06    0.41
   0 -10   3    2.27    0.48
   0  10   4    7.87    0.61
   0  10   4    6.59    0.69
   0  10  -4    7.16    0.76
   0 -10   4    5.95    0.72
   0 -10   4    5.00    0.74
   0 -10  -4    7.62    0.59
   0  10   5    0.67    0.26
   0  10   5    1.11    0.33
   0 -10   5    1.00    0.42
   0 -10   5    0.39    0.26
   0 -10  -5    0.98    0.29
   0  10   6    6.58    0.76
   0  10   6   10.10    0.96
   0 -10   6    6.84    0.99
   0 -10   6    6.62    0.85
   0  10   7    1.16    0.39
   0  10   7    1.73    0.44
   0 -10   7    1.82    0.56
   0 -10   7    0.75    0.36
   0  10   8   -0.12    0.21
   0 -10   8    0.23    0.35
   0 -10   8    0.76    0.37
   0  10   9    1.31    0.45
   0 -10   9    1.17    0.48
   0  11   0    0.33    0.21
   0  11   0    0.04    0.11
   0  11   0    0.13    0.10
   0 -11   0    0.01    0.15
   0 -11   0   -0.14    0.18
   0  11   1    0.21    0.20
   0  11   1    0.14    0.13
   0  11  -1   -0.09    0.11
   0  11  -1    0.00    0.18
   0  11  -1    0.06    0.10
   0 -11  -1   -0.11    0.20
   0 -11   1    0.13    0.19
   0 -11  -1    0.01    0.14
   0 -11   1    0.02    0.14
   0  11  -2   22.84    1.11
   0  11   2   25.01    1.15
   0  11  -2   21.26    1.10
   0  11   2   23.09    1.05
   0 -11  -2   22.71    1.06
   0 -11   2   20.48    1.12
   0 -11   2   21.41    1.23
   0  11   3    9.60    0.66
   0  11  -3    8.35    0.66
   0  11   3    9.48    0.70
   0 -11  -3    8.71    0.68
   0 -11   3    7.08    0.77
   0 -11   3    8.52    0.92
   0  11  -4    2.60    0.47
   0  11   4    1.29    0.34
   0  11   4    1.54    0.35
   0 -11   4    0.89    0.35
   0 -11   4    1.18    0.36
   0 -11  -4    1.41    0.36
   0  11   5    0.89    0.30
   0  11   5    0.63    0.27
   0 -11   5    0.80    0.39
   0 -11   5    0.67    0.31
   0 -11  -5    0.44    0.27
   0  11   6   -0.10    0.19
   0  11   6    0.08    0.16
   0 -11   6   -0.04    0.23
   0 -11   6    0.06    0.31
   0  11   7    4.56    0.70
   0 -11   7    4.05    0.72
   0 -11   7    3.68    0.88
   0  11   8    0.23    0.26
   0 -11   8    0.33    0.33
   0  12   0    0.51    0.21
   0  12   0   -0.10    0.18
   0  12   0    0.28    0.14
   0 -12   0    0.50    0.24
   0 -12   0    0.05    0.23
   0  12   1    2.63    0.40
   0  12   1    2.23    0.40
   0  12  -1    2.77    0.29
   0  12  -1    2.90    0.46
   0  12  -1    1.66    0.36
   0  12   1    2.91    0.36
   0 -12  -1    2.75    0.45
   0 -12   1    1.90    0.43
   0 -12   1    2.17    0.42
   0 -12  -1    3.18    0.50
   0  12   2    3.07    0.47
   0  12   2    2.52    0.42
   0  12  -2    2.67    0.44
   0 -12  -2    2.86    0.49
   0 -12   2    2.37    0.50
   0 -12   2    2.03    0.44
   0 -12  -2    2.68    0.45
   0  12  -3    5.43    0.66
   0  12   3    5.73    0.68
   0  12   3    5.80    0.62
   0 -12   3    5.03    0.68
   0 -12  -3    5.35    0.62
   0 -12   3    5.38    0.77
   0  12   4    8.53    0.85
   0  12   4    8.71    0.79
   0 -12   4    8.54    0.91
   0 -12   4    6.07    0.87
   0 -12  -4    7.66    0.74
   0  12   5   25.43    1.35
   0  12   5   22.81    1.25
   0 -12   5   25.69    1.65
   0 -12  -5   25.23    1.25
   0 -12   5   25.94    1.47
   0  12   6    5.62    0.74
   0 -12   6    5.43    0.93
   0 -12   6    6.15    0.88
   0  12   7   -0.17    0.20
   0 -12   7    0.18    0.29
   0 -12   7   -0.12    0.30
   0  12   8    2.95    0.59
   0 -12   8    2.83    0.67
   0  13   0    0.18    0.15
   0  13   0    0.13    0.17
   0 -13   0    0.17    0.26
   0 -13   0    0.16    0.22
   0  13   1   46.48    1.63
   0  13   1   45.89    1.79
   0  13   1   47.52    1.88
   0  13  -1   47.74    1.88
   0 -13  -1   45.33    1.83
   0 -13  -1   43.82    1.95
   0 -13   1   48.05    1.92
   0 -13   1   47.98    2.07
   0  13   2    1.97    0.39
   0  13  -2    2.52    0.45
   0  13   2    2.25    0.41
   0 -13   2    3.19    0.63
   0 -13  -2    1.91    0.41
   0 -13   2    2.39    0.47
   0  13   3    1.65    0.38
   0  13   3    1.53    0.37
   0  13  -3    2.30    0.47
   0 -13   3    2.44    0.56
   0 -13   3    2.10    0.46
   0 -13  -3    3.10    0.53
   0  13   4    1.27    0.38
   0 -13  -4    0.96    0.36
   0 -13   4    0.98    0.41
   0 -13   4    1.66    0.42
   0  13   5    2.39    0.50
   0 -13   5    2.77    0.66
   0 -13   5    1.77    0.48
   0  13   6    5.47    0.75
   0 -13   6    4.01    0.84
   0 -13   6    5.38    0.84
   0  13   7    3.32    0.62
   0 -13   7    1.99    0.56
   0  14   0   43.84    1.84
   0 -14   0   46.01    2.03
   0 -14   0   42.88    1.84
   0  14   1   27.36    1.10
   0  14  -1   26.77    1.35
   0  14   1   26.44    1.33
   0 -14  -1   26.44    1.32
   0 -14   1   26.80    1.50
   0 -14   1   25.99    1.36
   0  14   2    2.28    0.46
   0  14  -2    1.79    0.41
   0 -14   2    2.90    0.55
   0 -14  -2    2.33    0.49
   0 -14   2    2.21    0.54
   0  14   3    3.17    0.54
   0 -14  -3    2.54    0.49
   0 -14   3    2.26    0.49
   0 -14   3    3.49    0.66
   0  14   4    7.05    0.80
   0 -14  -4    4.80    0.66
   0 -14   4    5.89    0.81
   0 -14   4    5.84    0.93
   0  14   5    0.28    0.24
   0 -14   5    0.38    0.35
   0 -14   5    0.20    0.29
   0  14   6   10.07    1.04
   0 -14   6   11.38    1.21
   0  14   7   -0.24    0.22
   0 -14   7    0.13    0.30
   0  15   0   -0.12    0.15
   0 -15   0    0.17    0.24
   0  15   1   11.15    0.84
   0  15  -1   10.43    0.83
   0 -15   1   10.55    1.00
   0 -15  -1   11.09    0.87
   0  15  -2   19.54    1.16
   0  15   2   21.88    1.21
   0 -15   2   19.15    1.20
   0 -15   2   19.15    1.51
   0 -15  -2   16.33    1.09
   0  15   3    7.73    0.89
   0 -15   3    8.37    0.95
   0 -15  -3    8.97    0.88
   0 -15   3    9.82    1.28
   0  15   4    0.62    0.31
   0 -15   4    0.96    0.38
   0 -15  -4    0.23    0.33
   0  15   5    2.72    0.54
   0 -15   5    2.47    0.59
   0  15   6    6.15    0.84
   0 -15   6    6.00    0.94
   0  16   0    2.71    0.54
   0 -16   0    3.35    0.58
   0  16  -1    6.48    0.79
   0  16   1    4.45    0.65
   0 -16   1    4.58    0.66
   0 -16  -1    5.15    0.72
   0  16   2    0.02    0.21
   0 -16  -2    0.28    0.29
   0 -16   2    0.12    0.21
   0  16   3    0.34    0.26
   0 -16   3    0.79    0.34
   0 -16  -3    0.52    0.36
   0  16   4    0.32    0.30
   0 -16   4    0.66    0.35
   0  16   5   14.15    1.08
   0 -16   5   12.52    1.31
   0  16   6    1.25    0.44
   0 -16   6    1.39    0.52
   0  17   0    0.04    0.21
   0 -17   0    0.17    0.26
   0  17   1    1.47    0.43
   0 -17   1    1.79    0.46
   0 -17  -1    1.34    0.43
   0  17   2    0.39    0.25
   0 -17   2    0.39    0.28
   0 -17  -2    0.29    0.32
   0  17   3    8.35    0.95
   0 -17   3    8.17    1.00
   0 -17  -3    6.73    0.84
   0  17   4    0.37    0.32
   0 -17   4    0.78    0.37
   0  17   5    2.21    0.53
   0 -17   5    2.71    0.63
   0  18   0    1.18    0.40
   0 -18   0    0.97    0.37
   0  18   1    0.34    0.30
   0 -18  -1    0.72    0.36
   0 -18   1    0.53    0.27
   0  18   2    0.15    0.23
   0 -18  -2    0.25    0.33
   0 -18   2    0.59    0.29
   0  18   3    2.89    0.58
   0 -18  -3    3.04    0.64
   0 -18   3    2.93    0.62
   0  18   4    6.19    0.86
   0 -18   4    7.45    1.02
   0 -19   0    0.56    0.31
   0  19   1   10.05    1.09
   0 -19   1   10.16    1.09
   0 -19  -1   10.32    1.08
   0  19   2   17.51    1.27
   0 -19  -2   20.28    1.36
   0 -19   2   18.18    1.32
   0  19   3    1.75    0.52
   0 -19   3    1.72    0.50
   0 -20   0    1.43    0.43
  -1   0  10    4.36    0.90
  -1   0  10    4.35    0.69
  -1   0   9    0.13    0.21
  -1   0   9    0.02    0.29
  -1   0   8    0.09    0.24
  -1   0   8    0.10    0.20
  -1   0   7    0.12    0.18
  -1   0   7   -0.07    0.20
  -1   0   6   15.71    0.89
   1   0  -6   15.06    0.85
  -1   0   6   15.59    1.04
  -1   0   5   -0.09    0.10
  -1   0   5   -0.02    0.10
   1   0  -5   -0.05    0.08
  -1   0   5   -0.02    0.08
  -1   0   4   85.55    2.50
  -1   0   4   79.84    2.66
  -1   0   4   78.33    2.38
   1   0  -4   78.88    2.40
  -1   0   3   -0.08    0.06
  -1   0   3    0.01    0.09
  -1   0   3   -0.03    0.06
  -1   0   3   -0.05    0.03
   1   0  -3   -0.05    0.06
  -1   0   2   24.40    0.87
  -1   0   2   24.39    0.79
   1   0  -2   24.74    0.79
   1   0  -2   24.90    0.79
  -1   0   1   -0.02    0.04
  -1   0  -1   -0.05    0.03
   1   0   1   -0.06    0.04
  -1   0  -1    0.00    0.04
  -1   0  -1   -0.01    0.05
   1   0   1    0.06    0.05
   1   0   1   -0.01    0.05
  -1   0  -1   -0.04    0.04
  -1   0  -2  313.06    8.37
  -1   0  -2  314.64    8.01
   1   0   2  315.95    8.48
   1   0   2  311.28    8.03
  -1   0  -2  310.53    8.14
   1   0   2  295.81    8.20
   1   0   3   -0.05    0.08
  -1   0  -3   -0.07    0.07
  -1   0  -3    0.09    0.09
   1   0   3    0.11    0.11
  -1   0  -3    0.05    0.08
   1   0   3   -0.04    0.06
   1   0   4  108.51    3.20
  -1   0  -4  105.97    3.15
  -1   0  -4  106.58    3.22
   1   0   4  104.53    3.31
   1   0   4  110.37    3.51
   1   0   5   -0.02    0.10
   1   0   5   -0.06    0.12
   1   0   5    0.06    0.17
  -1   0  -5   -0.17    0.09
  -1   0  -5   -0.10    0.11
   1   0   6    9.04    0.69
  -1   0  -6    8.30    0.68
   1   0   6   10.33    1.06
   1   0   6   10.24    0.79
   1   0   7    0.00    0.19
   1   0   7    0.13    0.21
   1   0   8   61.31    2.62
   1   0   8   68.00    2.97
   1   0   9    0.38    0.29
   1   0   9    0.10    0.31
   1   0  10    0.63    0.36
  -1   1  10    3.38    0.61
  -1   1  10    1.35    0.54
  -1  -1  10    2.20    0.49
  -1  -1  10    3.14    0.80
  -1   1   9    0.44    0.28
  -1   1   9    0.50    0.39
  -1  -1   9    0.70    0.30
  -1  -1   9    0.39    0.34
  -1   1   8   18.85    1.34
  -1   1   8   19.04    1.12
  -1  -1   8   18.33    1.35
  -1  -1   8   17.34    1.09
  -1   1   7   48.98    2.20
  -1   1   7   44.73    1.87
  -1  -1   7   49.88    2.24
  -1  -1   7   47.73    1.92
  -1   1   6    1.52    0.32
  -1   1   6    2.03    0.43
  -1  -1   6    2.62    0.52
  -1  -1   6    1.56    0.34
  -1  -1   6    1.79    0.34
   1  -1  -6    1.79    0.35
  -1   1   5    2.77    0.45
  -1   1   5    2.97    0.39
  -1   1   5    3.06    0.37
   1   1  -5    3.62    0.40
  -1  -1   5    2.17    0.32
  -1  -1   5    2.52    0.43
   1  -1  -5    2.78    0.38
   1  -1  -5    3.72    0.45
  -1  -1   5    2.74    0.39
  -1  -1   5    3.09    0.37
   1   1  -4    2.20    0.28
   1   1  -4    2.98    0.33
  -1   1   4    2.45    0.29
  -1   1   4    2.46    0.39
  -1   1   4    2.31    0.31
  -1  -1   4    2.45    0.32
   1  -1  -4    2.78    0.33
  -1  -1   4    1.99    0.26
   1  -1  -4    3.06    0.35
  -1  -1   4    2.65    0.38
  -1  -1   4    2.53    0.31
  -1   1   3  148.93    4.01
   1   1  -3  145.67    3.98
  -1   1   3  135.77    3.94
   1   1  -3  150.17    3.92
  -1   1   3  134.24    4.18
   1  -1  -3  153.09    4.00
  -1  -1   3  151.65    4.03
  -1  -1   3  142.88    3.91
  -1  -1   3  143.32    4.09
   1  -1  -3  144.10    3.95
  -1  -1   3  149.28    4.23
  -1   1   2   79.14    2.37
   1   1  -2   79.60    2.29
  -1   1   2   82.99    2.25
   1   1  -2   82.55    2.21
   1   1  -2   81.55    2.23
  -1  -1   2   77.69    2.25
   1  -1  -2   81.66    2.25
  -1  -1   2   82.06    2.37
  -1  -1   2   84.38    2.20
   1   1  -1   20.93    0.59
  -1   1   1   20.83    0.60
  -1   1   1   20.75    0.65
  -1  -1   1   20.37    0.62
  -1  -1   1   20.40    0.59
  -1  -1   1   20.39    0.58
  -1  -1   1   20.09    0.60
   1  -1  -1   20.06    0.61
  -1   1   0   -0.12    0.02
  -1   1   0   -0.10    0.02
   1   1   0   -0.10    0.02
   1   1   0   -0.12    0.02
  -1   1   0   -0.08    0.02
  -1   1   0   -0.10    0.02
  -1   1   0   -0.10    0.02
   1   1   0   -0.10    0.02
  -1  -1   0   -0.11    0.02
   1  -1   0   -0.12    0.02
   1  -1   0   -0.11    0.02
  -1  -1   0   -0.10    0.02
   1  -1   0   -0.09    0.03
   1  -1   0   -0.07    0.03
  -1  -1   0   -0.11    0.01
  -1  -1   0   -0.11    0.01
   1   1   1  117.59    3.21
   1   1   1  122.02    3.38
   1   1   1  122.97    3.30
  -1   1  -1  123.76    3.34
  -1   1  -1  123.44    3.26
  -1  -1  -1  117.03    3.29
   1  -1   1  119.77    3.41
  -1  -1  -1  122.07    3.24
  -1  -1  -1  119.64    3.21
   1   1   2  390.94   10.32
  -1   1  -2  391.16   10.46
  -1   1  -2  409.55   10.29
  -1   1  -2  403.45   10.76
   1   1   2  420.87   10.85
   1   1   2  396.39   10.53
   1  -1   2  401.98   10.34
   1  -1   2  412.58   10.88
  -1  -1  -2  405.97   10.32
  -1  -1  -2  390.97   10.45
   1  -1   2  392.86   10.53
   1   1   3    1.70    0.30
  -1   1  -3    1.02    0.18
   1   1   3    1.49    0.25
   1   1   3    1.23    0.25
  -1   1  -3    1.36    0.23
   1  -1   3    1.36    0.25
  -1  -1  -3    1.85    0.26
  -1  -1  -3    1.26    0.22
   1  -1   3    1.15    0.25
   1  -1   3    1.30    0.22
   1   1   4    9.40    0.58
   1   1   4   10.06    0.65
   1   1   4    9.01    0.66
  -1   1  -4    8.85    0.54
  -1   1  -4    8.51    0.58
   1  -1   4    9.23    0.69
   1  -1   4    9.52    0.58
  -1  -1  -4    8.88    0.56
   1  -1   4    9.56    0.65
  -1  -1  -4    9.69    0.57
  -1   1  -5    0.03    0.14
  -1   1  -5    0.01    0.13
   1   1   5    0.20    0.14
   1   1   5    0.27    0.19
   1   1   5   -0.02    0.15
   1  -1   5    0.07    0.17
   1  -1   5    0.02    0.10
  -1  -1  -5    0.22    0.17
  -1  -1  -5   -0.06    0.10
   1  -1   5   -0.02    0.13
   1   1   6    0.36    0.25
   1   1   6    0.45    0.23
  -1   1  -6    0.57    0.25
  -1  -1  -6    0.20    0.17
   1  -1   6    0.05    0.16
   1  -1   6    0.17    0.17
   1  -1   6    0.43    0.27
   1   1   7   -0.07    0.18
   1   1   7    0.17    0.22
   1  -1   7   -0.23    0.15
   1  -1   7    0.28    0.25
   1   1   8    6.60    0.97
   1   1   8    5.49    0.78
   1  -1   8    5.98    0.99
   1  -1   8    5.63    0.81
   1   1   9    2.80    0.59
   1   1   9    3.06    0.70
   1  -1   9    3.19    0.67
   1  -1   9    2.24    0.65
   1   1  10    2.00    0.53
   1  -1  10    1.09    0.45
  -1   2  10   -0.43    0.18
  -1   2  10    0.26    0.39
  -1  -2  10    0.15    0.32
  -1  -2  10    0.11    0.23
  -1   2   9    4.44    0.85
  -1   2   9    2.33    0.47
  -1  -2   9    2.26    0.62
  -1  -2   9    2.29    0.49
  -1   2   8    0.19    0.20
  -1   2   8    0.26    0.27
  -1  -2   8    0.15    0.21
  -1  -2   8   -0.33    0.19
  -1   2   7   23.35    1.25
  -1   2   7   28.30    1.56
  -1  -2   7   26.96    1.33
  -1  -2   7   28.20    1.60
  -1   2   6   30.13    1.52
  -1   2   6   31.25    1.35
  -1  -2   6   29.08    1.34
   1  -2  -6   29.14    1.31
  -1  -2   6   32.18    1.32
  -1  -2   6   32.00    1.58
   1   2  -5   41.17    1.55
   1   2  -5   42.16    1.50
  -1   2   5   40.61    1.72
  -1   2   5   44.19    1.59
  -1   2   5   41.15    1.49
  -1  -2   5   43.92    1.80
  -1  -2   5   41.23    1.59
   1  -2  -5   43.72    1.57
  -1  -2   5   41.66    1.51
   1  -2  -5   42.79    1.55
  -1  -2   5   39.69    1.44
   1   2  -4    3.02    0.36
  -1   2   4    2.28    0.29
   1   2  -4    3.12    0.36
   1   2  -4    2.49    0.30
  -1   2   4    2.83    0.34
  -1   2   4    2.67    0.40
   1  -2  -4    3.11    0.35
  -1  -2   4    2.55    0.31
  -1  -2   4    2.51    0.40
   1  -2  -4    2.15    0.31
  -1  -2   4    3.13    0.33
  -1  -2   4    2.45    0.34
  -1   2   3   14.47    0.63
   1   2  -3   14.51    0.62
   1   2  -3   14.48    0.63
  -1   2   3   15.38    0.72
  -1  -2   3   14.17    0.59
  -1  -2   3   13.70    0.64
  -1  -2   3   15.25    0.73
   1  -2  -3   14.42    0.62
   1   2  -2  158.56    4.26
  -1   2   2  163.61    4.29
   1   2  -2  163.51    4.38
  -1   2   2  157.47    4.46
  -1   2   2  166.03    4.28
   1  -2  -2  161.60    4.27
  -1  -2   2  161.78    4.31
  -1  -2   2  158.44    4.19
  -1  -2   2  154.97    4.45
  -1  -2   2  157.36    4.38
   1   2  -1  107.25    2.85
  -1   2   1  106.67    2.84
   1   2  -1  110.89    2.93
  -1   2   1  108.43    2.86
  -1   2   1  108.14    2.95
   1  -2  -1  105.38    2.84
  -1  -2   1  106.71    2.87
  -1  -2   1  108.30    2.94
   1   2   0    0.78    0.10
   1   2   0    0.88    0.14
  -1   2   0    0.88    0.12
  -1   2   0    0.88    0.11
  -1   2   0    0.82    0.11
  -1   2   0    0.90    0.11
   1  -2   0    0.74    0.14
  -1  -2   0    1.01    0.11
  -1  -2   0    0.80    0.13
   1  -2   0    0.68    0.12
   1  -2   0    0.85    0.10
  -1  -2   0    0.91    0.11
   1   2   1   47.05    1.45
  -1   2  -1   49.03    1.42
  -1   2  -1   49.13    1.45
   1   2   1   49.52    1.47
   1  -2   1   47.31    1.44
   1  -2   1   48.53    1.53
  -1  -2  -1   47.08    1.37
  -1   2  -2   89.21    2.72
   1   2   2  109.34    2.84
  -1   2  -2   88.28    2.65
   1   2   2   91.70    2.72
   1  -2   2   92.18    2.60
  -1  -2  -2   89.08    2.62
  -1  -2  -2   92.23    2.62
   1  -2   2   88.71    2.71
   1  -2   2   96.21    2.86
   1   2   3    3.90    0.45
  -1   2  -3    3.44    0.37
  -1   2  -3    3.68    0.37
   1   2   3    2.94    0.38
  -1  -2  -3    3.12    0.34
   1  -2   3    3.51    0.44
  -1  -2  -3    3.41    0.37
   1  -2   3    3.39    0.40
   1  -2   3    4.03    0.32
  -1   2  -4   21.98    1.01
  -1   2  -4   21.23    0.98
   1   2   4   22.98    1.07
   1   2   4   22.67    1.12
  -1  -2  -4   20.99    0.96
   1  -2   4   22.22    1.15
   1  -2   4   21.96    0.96
   1  -2   4   23.04    1.08
  -1  -2  -4   23.35    1.00
  -1   2  -5   98.04    3.30
   1   2   5  104.50    3.34
   1   2   5  103.08    3.50
   1  -2   5   99.89    3.17
  -1  -2  -5  104.21    3.19
   1  -2   5  103.56    3.37
  -1  -2  -5  102.26    3.21
   1  -2   5  104.77    3.58
   1   2   6    1.68    0.40
   1   2   6    1.52    0.43
   1  -2   6    1.81    0.41
   1  -2   6    2.04    0.48
  -1  -2  -6    2.21    0.42
   1  -2   6    1.55    0.37
   1   2   7    6.04    0.83
   1   2   7    6.39    0.78
   1  -2   7    6.27    0.92
   1  -2   7    5.37    0.76
   1   2   8    0.17    0.30
   1   2   8    0.24    0.24
   1  -2   8    0.46    0.37
   1  -2   8    0.22    0.28
   1   2   9   13.87    1.32
   1   2   9   11.74    1.44
   1  -2   9   10.25    1.16
   1  -2   9   14.65    1.60
   1   2  10    0.51    0.35
   1  -2  10    0.79    0.38
  -1   3  10    0.22    0.24
  -1   3  10   -0.04    0.34
  -1  -3  10   -0.14    0.34
  -1  -3  10   -0.12    0.20
  -1   3   9    3.56    0.59
  -1   3   9    4.56    0.85
  -1  -3   9    3.58    0.60
  -1  -3   9    3.66    0.80
  -1   3   8   14.76    1.18
  -1   3   8   15.86    1.01
  -1  -3   8   15.43    1.03
  -1  -3   8   13.16    1.38
  -1   3   7    0.23    0.25
  -1   3   7    0.09    0.18
  -1  -3   7    0.00    0.22
  -1  -3   7    0.28    0.21
  -1   3   6    0.15    0.18
  -1   3   6   -0.09    0.11
   1   3  -6   -0.16    0.11
  -1  -3   6    0.28    0.24
  -1  -3   6    0.06    0.14
   1  -3  -6    0.01    0.13
  -1   3   5    1.58    0.27
  -1   3   5    1.65    0.35
   1   3  -5    1.30    0.27
   1   3  -5    1.44    0.28
  -1   3   5    1.41    0.29
  -1  -3   5    1.46    0.31
  -1  -3   5    2.27    0.32
  -1  -3   5    1.90    0.28
   1  -3  -5    1.77    0.33
   1  -3  -5    1.61    0.29
  -1  -3   5    1.55    0.36
  -1   3   4    0.17    0.11
  -1   3   4    0.11    0.12
   1   3  -4    0.13    0.11
   1   3  -4    0.27    0.13
  -1  -3   4    0.12    0.12
  -1  -3   4    0.34    0.12
  -1  -3   4    0.28    0.17
   1  -3  -4    0.23    0.12
  -1  -3   4    0.24    0.12
   1  -3  -4    0.33    0.15
   1   3  -3   30.14    1.04
   1   3  -3   30.02    1.07
  -1   3   3   29.66    1.15
  -1   3   3   28.39    1.02
  -1   3   3   29.73    1.07
  -1  -3   3   28.54    1.16
   1  -3  -3   31.44    1.04
  -1  -3   3   28.64    1.08
  -1  -3   3   29.06    0.99
  -1  -3   3   28.33    1.00
  -1   3   2   98.18    2.79
   1   3  -2   98.04    2.65
  -1   3   2   95.81    2.68
  -1   3   2   92.16    2.64
   1   3  -2   98.55    2.73
   1  -3  -2   96.18    2.64
  -1  -3   2   98.15    2.71
  -1  -3   2   94.34    2.80
  -1  -3   2   98.16    2.72
  -1  -3   2   88.06    2.61
   1   3  -1    0.53    0.11
   1   3  -1    0.54    0.10
  -1   3   1    0.72    0.10
  -1   3   1    0.54    0.10
  -1   3   1    0.39    0.09
  -1  -3   1    0.33    0.09
  -1  -3   1    0.48    0.11
  -1  -3   1    0.32    0.10
   1  -3  -1    0.59    0.10
  -1  -3   1    0.40    0.08
  -1   3   0  705.51   20.25
  -1   3   0  714.81   20.38
  -1   3   0  680.18   20.07
   1   3   0  812.55   18.42
   1   3   0  690.27   20.31
  -1   3   0  703.80   20.33
   1  -3   0  715.72   20.60
   1  -3   0  704.36   20.29
  -1  -3   0  726.34   19.88
  -1  -3   0  685.96   20.38
   1   3   1  149.29    4.06
  -1   3  -1  147.61    4.06
   1   3   1  150.48    4.02
  -1   3  -1  146.69    3.97
   1  -3   1  149.56    4.16
  -1  -3  -1  142.26    3.90
   1  -3   1  145.74    4.00
   1   3   2   76.85    2.31
  -1   3  -2   78.50    2.32
   1   3   2   76.03    2.33
  -1   3  -2   74.79    2.25
   1  -3   2   74.38    2.42
  -1  -3  -2   75.52    2.19
   1  -3   2   75.19    2.30
  -1   3  -3   26.59    1.07
   1   3   3   26.90    1.10
   1   3   3   26.52    1.12
  -1   3  -3   25.20    1.03
   1  -3   3   26.19    1.11
   1  -3   3   26.68    1.01
  -1  -3  -3   26.69    1.00
   1  -3   3   25.44    1.18
  -1  -3  -3   25.63    1.03
  -1   3  -4    0.09    0.12
   1   3   4    0.05    0.14
  -1   3  -4    0.14    0.11
   1   3   4    0.12    0.14
  -1  -3  -4   -0.08    0.10
   1  -3   4    0.11    0.10
   1  -3   4    0.16    0.15
   1  -3   4    0.02    0.11
  -1  -3  -4   -0.01    0.09
   1   3   5    0.05    0.13
   1   3   5   -0.10    0.14
  -1   3  -5    0.21    0.15
  -1   3  -5    0.31    0.18
  -1  -3  -5    0.11    0.14
   1  -3   5   -0.04    0.08
   1  -3   5    0.19    0.21
   1  -3   5    0.13    0.16
   1   3   6    3.04    0.56
   1   3   6    3.37    0.54
   1  -3   6    2.30    0.47
   1  -3   6    3.55    0.63
  -1  -3  -6    2.60    0.44
   1   3   7   56.04    2.45
   1   3   7   52.98    2.24
   1  -3   7   52.13    2.28
   1  -3   7   56.60    2.57
   1   3   8    4.06    0.66
   1   3   8    3.09    0.68
   1  -3   8    2.66    0.67
   1  -3   8    3.87    0.69
   1   3   9    1.53    0.46
   1  -3   9    1.96    0.56
   1  -3   9    1.75    0.62
   1   3  10    1.23    0.47
   1  -3  10    1.51    0.49
  -1   4  10    0.16    0.21
  -1   4  10    0.22    0.38
  -1  -4  10    0.16    0.23
  -1  -4  10    0.22    0.37
  -1   4   9    1.77    0.45
  -1   4   9    1.75    0.53
  -1  -4   9    1.19    0.39
  -1  -4   9    0.67    0.41
  -1   4   8   -0.12    0.22
  -1   4   8    0.18    0.21
  -1  -4   8   -0.06    0.15
  -1  -4   8   -0.12    0.24
  -1   4   7    2.16    0.41
  -1   4   7    2.09    0.47
  -1  -4   7    2.36    0.59
  -1  -4   7    1.92    0.41
  -1   4   6   23.55    1.13
  -1   4   6   22.86    1.26
   1  -4  -6   21.91    1.08
  -1  -4   6   23.15    1.17
  -1  -4   6   20.74    1.30
  -1   4   5   68.46    2.49
  -1   4   5   72.02    2.33
   1   4  -5   66.58    2.33
   1   4  -5   68.13    2.31
  -1  -4   5   69.17    2.19
  -1  -4   5   65.54    2.22
  -1  -4   5   71.65    2.39
   1  -4  -5   71.55    2.28
  -1  -4   5   70.27    2.61
   1  -4  -5   72.33    2.35
  -1   4   4  127.90    4.05
   1   4  -4  136.21    3.95
  -1   4   4  132.15    3.87
   1   4  -4  131.06    3.85
  -1   4   4  132.60    3.82
   1  -4  -4  135.68    3.83
  -1  -4   4  136.35    3.76
  -1  -4   4  131.16    4.14
  -1  -4   4  137.95    3.94
  -1   4   3    3.37    0.34
  -1   4   3    3.81    0.40
  -1   4   3    3.90    0.32
   1   4  -3    4.00    0.31
   1   4  -3    4.41    0.33
  -1  -4   3    4.14    0.29
  -1  -4   3    3.52    0.41
  -1  -4   3    3.97    0.40
   1  -4  -3    3.67    0.29
  -1   4   2  321.88    8.35
   1   4  -2  323.45    8.60
   1   4  -2  313.13    8.36
  -1   4   2  312.67    8.61
  -1   4   2  321.88    8.40
  -1  -4   2  324.85    8.35
   1  -4  -2  318.86    8.32
  -1  -4   2  328.00    8.43
  -1  -4   2  311.52    8.67
   1   4  -1    2.13    0.22
  -1   4   1    1.97    0.21
  -1   4   1    2.70    0.21
  -1   4   1    2.16    0.18
   1   4  -1    2.44    0.24
  -1  -4   1    2.03    0.22
   1  -4  -1    2.66    0.21
  -1  -4   1    1.75    0.21
  -1  -4   1    2.34    0.22
   1  -4  -1    2.53    0.21
  -1   4   0  120.11    3.18
  -1   4   0  115.66    3.23
  -1   4   0  122.70    3.29
   1   4   0  117.08    3.26
   1   4   0  119.52    3.25
   1  -4   0  117.09    3.36
  -1  -4   0  120.16    3.21
   1  -4   0  118.53    3.23
  -1  -4   0  117.00    3.26
  -1   4  -1  157.01    4.27
   1   4   1  152.26    4.32
   1   4   1  157.32    4.31
  -1   4  -1  156.67    4.36
   1  -4   1  160.21    4.48
   1  -4   1  163.28    4.30
  -1  -4  -1  157.36    4.19
   1  -4   1  154.68    4.16
   1   4   2    1.91    0.29
  -1   4  -2    1.47    0.23
   1   4   2    1.75    0.25
  -1   4  -2    1.54    0.24
   1  -4   2    1.83    0.31
   1  -4   2    1.84    0.27
  -1  -4  -2    1.25    0.19
   1   4   3    1.09    0.24
  -1   4  -3    1.11    0.22
  -1   4  -3    1.04    0.22
   1   4   3    1.06    0.24
  -1  -4  -3    1.07    0.22
   1  -4   3    0.72    0.23
  -1  -4  -3    1.52    0.24
   1  -4   3    0.81    0.23
   1   4   4   41.09    1.59
  -1   4  -4   41.44    1.54
   1   4   4   36.36    1.59
  -1   4  -4   41.02    1.58
   1  -4   4   39.87    1.62
   1  -4   4   38.50    1.72
   1  -4   4   40.35    1.48
  -1  -4  -4   42.14    1.48
  -1  -4  -4   42.37    1.55
  -1   4  -5    2.77    0.44
  -1   4  -5    2.45    0.41
   1   4   5    2.93    0.46
   1   4   5    3.48    0.54
   1  -4   5    3.22    0.58
   1  -4   5    3.13    0.45
   1  -4   5    2.26    0.45
  -1  -4  -5    2.31    0.36
   1   4   6    0.10    0.17
   1   4   6    0.18    0.18
  -1   4  -6    0.27    0.21
  -1  -4  -6    0.29    0.20
   1  -4   6   -0.01    0.17
   1  -4   6   -0.03    0.17
   1   4   7   -0.04    0.20
   1   4   7   -0.01    0.18
   1  -4   7   -0.34    0.17
   1  -4   7    0.11    0.24
   1   4   8    0.29    0.29
   1   4   8    0.39    0.31
   1  -4   8    0.58    0.38
   1  -4   8    0.36    0.34
   1   4   9    1.13    0.43
   1  -4   9    0.55    0.47
   1  -4   9    1.02    0.45
   1   4  10    0.69    0.40
   1  -4  10    0.81    0.43
  -1   5  10    0.51    0.38
  -1   5  10    0.86    0.35
  -1  -5  10    0.40    0.48
  -1  -5  10    0.84    0.36
  -1   5   9    0.23    0.32
  -1   5   9    0.13    0.22
  -1  -5   9    0.20    0.25
  -1  -5   9    0.33    0.36
  -1   5   8    3.33    0.64
  -1   5   8    5.18    0.69
  -1  -5   8    2.68    0.63
  -1  -5   8    4.51    0.67
  -1   5   7   15.17    0.95
  -1   5   7   13.86    1.06
  -1  -5   7   13.57    1.13
  -1  -5   7   15.79    1.01
  -1   5   6   28.11    1.30
  -1   5   6   28.10    1.44
  -1  -5   6   27.25    1.54
  -1  -5   6   31.13    1.41
   1  -5  -6   28.88    1.28
  -1   5   5    6.59    0.53
  -1   5   5    6.97    0.54
  -1   5   5    6.73    0.68
   1   5  -5    6.38    0.52
  -1  -5   5    5.60    0.43
   1  -5  -5    6.54    0.65
  -1  -5   5    8.16    0.85
  -1  -5   5    5.92    0.64
   1  -5  -5    5.69    0.47
  -1   5   4   73.03    2.40
   1   5  -4   78.38    2.46
   1   5  -4   77.05    2.49
  -1   5   4   80.23    2.61
  -1   5   4   78.68    2.46
  -1  -5   4   77.43    2.35
  -1  -5   4   76.23    2.69
   1  -5  -4   79.03    2.40
  -1  -5   4   78.89    2.53
  -1   5   3    2.34    0.29
  -1   5   3    2.58    0.32
  -1   5   3    2.40    0.34
   1   5  -3    2.34    0.30
   1   5  -3    3.32    0.36
  -1  -5   3    2.30    0.32
  -1  -5   3    2.19    0.27
   1  -5  -3    2.47    0.29
  -1  -5   3    2.56    0.39
   1   5  -2  149.80    4.18
  -1   5   2  151.00    4.28
   1   5  -2  153.76    4.28
  -1   5   2  149.19    4.19
  -1  -5   2  156.15    4.39
   1  -5  -2  152.00    4.12
  -1  -5   2  151.66    4.15
  -1  -5   2  154.73    4.24
  -1   5   1   27.29    0.96
   1   5  -1   26.97    0.94
   1   5  -1   28.04    0.96
  -1   5   1   28.06    0.94
   1   5  -1   27.57    0.76
  -1  -5   1   27.12    1.01
   1  -5  -1   27.28    0.92
  -1  -5   1   27.11    0.95
   1  -5  -1   27.30    1.00
  -1  -5   1   27.39    0.97
   1   5   0   84.30    2.40
   1   5   0   82.85    2.37
  -1   5   0   83.02    2.29
  -1   5   0   81.32    2.37
  -1   5   0   81.60    2.39
   1  -5   0   82.31    2.49
   1  -5   0   82.93    2.37
  -1  -5   0   82.16    2.34
   1   5   1  179.09    4.81
   1   5   1  172.88    4.79
  -1   5  -1  168.51    4.74
  -1   5  -1  174.49    4.85
  -1  -5  -1  172.04    4.66
   1  -5   1  175.63    4.62
   1  -5   1  177.52    4.78
   1  -5   1  176.52    4.98
   1   5   2  105.30    3.09
  -1   5  -2  107.07    3.13
  -1   5  -2  105.37    3.05
   1   5   2  103.06    3.09
  -1  -5  -2  103.13    2.94
   1  -5   2  105.43    3.27
   1  -5   2  103.30    3.11
  -1   5  -3   27.04    1.09
   1   5   3   26.31    1.12
  -1   5  -3   26.83    1.12
   1   5   3   26.07    1.13
  -1  -5  -3   25.18    0.99
   1  -5   3   27.02    1.16
   1  -5   3   26.83    1.25
  -1   5  -4   15.33    0.85
   1   5   4   13.94    0.84
   1   5   4   14.79    0.87
  -1   5  -4   17.50    0.87
   1  -5   4   15.75    0.80
   1  -5   4   14.48    0.88
  -1  -5  -4   16.04    0.77
   1  -5   4   15.02    0.97
   1   5   5    1.60    0.38
  -1   5  -5    1.56    0.35
   1   5   5    1.51    0.35
  -1   5  -5    1.60    0.34
  -1  -5  -5    2.14    0.37
   1  -5   5    1.66    0.45
   1  -5   5    2.21    0.42
   1  -5   5    1.58    0.33
   1   5   6    1.77    0.42
  -1   5  -6    1.77    0.41
   1   5   6    1.31    0.36
  -1  -5  -6    1.22    0.30
   1  -5   6    1.40    0.45
   1  -5   6    1.19    0.36
   1   5   7   -0.22    0.16
   1   5   7   -0.07    0.19
   1  -5   7    0.44    0.34
   1  -5   7    0.24    0.27
   1   5   8    1.19    0.41
   1   5   8    1.05    0.43
   1  -5   8    0.50    0.42
   1  -5   8    1.32    0.45
   1   5   9    0.78    0.37
   1  -5   9    0.36    0.34
  -1   6  10    3.83    0.65
  -1   6  10    2.36    0.68
  -1  -6  10    3.53    0.85
  -1  -6  10    2.84    0.61
  -1   6   9    0.33    0.28
  -1   6   9    0.02    0.30
  -1  -6   9    0.30    0.38
  -1  -6   9    0.41    0.30
  -1   6   8   10.77    1.15
  -1   6   8   10.79    0.83
  -1  -6   8    9.76    0.99
  -1  -6   8   10.89    1.31
  -1   6   7   10.01    0.78
  -1   6   7   12.02    0.96
  -1  -6   7   12.57    0.92
  -1  -6   7   13.87    1.14
  -1   6   6   26.68    1.39
  -1   6   6   26.83    1.26
  -1  -6   6   28.93    1.58
  -1  -6   6   24.55    1.30
  -1   6   5   65.35    2.35
  -1   6   5   61.10    2.17
   1   6  -5   62.10    2.20
   1  -6  -5   63.24    2.11
  -1  -6   5   62.40    2.48
  -1  -6   5   62.78    2.27
  -1   6   4    0.42    0.18
  -1   6   4    0.35    0.17
   1   6  -4    0.58    0.19
   1   6  -4    0.46    0.16
   1  -6  -4    0.78    0.20
  -1  -6   4   -0.11    0.12
  -1  -6   4    0.53    0.16
  -1  -6   4    0.59    0.20
   1   6  -3    6.19    0.44
  -1   6   3    7.33    0.47
  -1   6   3    6.74    0.46
   1   6  -3    6.75    0.46
  -1  -6   3    6.63    0.48
  -1  -6   3    7.00    0.55
  -1  -6   3    6.64    0.42
   1  -6  -3    6.29    0.40
  -1   6   2  113.23    3.26
  -1   6   2  113.60    3.25
   1   6  -2  108.77    3.27
   1   6  -2  112.96    3.22
  -1  -6   2  114.89    3.27
  -1  -6   2  109.65    3.17
  -1  -6   2  112.68    3.39
   1  -6  -2  114.21    3.15
  -1  -6   2  110.27    2.94
  -1   6   1    7.97    0.45
   1   6  -1    8.03    0.44
  -1   6   1    7.05    0.41
   1   6  -1    7.99    0.44
   1   6  -1    7.81    0.28
   1  -6  -1    8.02    0.44
  -1  -6   1    8.16    0.46
   1  -6  -1    8.13    0.48
  -1  -6   1    7.99    0.48
   1   6   0  328.27    8.97
   1   6   0  333.70    9.10
  -1   6   0  339.96    8.88
  -1   6   0  337.86    9.12
  -1   6   0  340.19    8.96
   1  -6   0  342.81    8.94
   1  -6   0  346.58    9.26
  -1  -6   0  348.33    8.92
   1   6   1   26.67    0.96
  -1   6  -1   26.65    1.01
  -1   6  -1   27.08    1.01
   1   6   1   26.60    1.03
   1  -6   1   26.03    0.86
   1  -6   1   28.29    1.04
   1  -6   1   25.95    1.10
  -1  -6  -1   25.83    0.94
   1   6   2   36.42    1.28
  -1   6  -2   34.98    1.31
  -1   6  -2   34.89    1.29
   1   6   2   35.85    1.34
  -1  -6  -2   34.56    1.19
   1  -6   2   35.56    1.10
   1  -6   2   35.54    1.44
   1  -6   2   35.36    1.34
   1   6   3   31.53    1.31
  -1   6  -3   33.22    1.29
  -1   6  -3   31.60    1.31
   1   6   3   31.82    1.28
  -1  -6  -3   34.08    1.20
   1  -6   3   32.54    1.35
   1  -6   3   32.93    1.47
  -1   6  -4    0.13    0.16
   1   6   4    0.15    0.15
  -1   6  -4    0.13    0.14
   1   6   4    0.25    0.17
   1  -6   4    0.02    0.11
   1  -6   4    0.03    0.15
   1  -6   4   -0.04    0.12
  -1  -6  -4    0.18    0.12
   1   6   5   29.77    1.43
  -1   6  -5   29.42    1.36
   1   6   5   30.00    1.41
   1  -6   5   30.43    1.32
  -1  -6  -5   30.58    1.27
   1  -6   5   28.49    1.44
   1  -6   5   28.48    1.57
  -1   6  -6    3.63    0.57
   1   6   6    2.92    0.52
   1   6   6    2.52    0.48
  -1  -6  -6    2.66    0.43
   1  -6   6    2.84    0.54
   1  -6   6    2.52    0.57
   1   6   7    5.93    0.78
   1   6   7    5.07    0.75
   1  -6   7    4.93    0.78
   1  -6   7    5.02    0.88
   1   6   8    0.12    0.28
   1   6   8    0.02    0.28
   1  -6   8    0.21    0.28
   1  -6   8    0.25    0.34
   1   6   9    9.56    1.10
   1  -6   9   11.13    1.21
  -1   7  10    0.58    0.32
  -1  -7  10    0.89    0.41
  -1  -7  10    1.34    0.69
  -1   7   9    5.54    0.87
  -1   7   9    7.58    0.86
  -1  -7   9    8.40    1.22
  -1  -7   9    5.25    0.77
  -1   7   8   12.88    0.94
  -1   7   8   14.03    1.12
  -1  -7   8   17.04    1.67
  -1  -7   8   14.01    1.04
  -1   7   7   20.89    1.29
  -1   7   7   18.52    1.08
  -1  -7   7   18.30    1.16
  -1  -7   7   18.39    1.37
  -1   7   6    2.07    0.39
  -1   7   6    4.37    0.63
  -1  -7   6    2.63    0.49
  -1  -7   6    4.52    0.75
  -1   7   5    0.30    0.18
  -1   7   5   -0.08    0.10
   1   7  -5   -0.05    0.11
   1  -7  -5    0.16    0.13
  -1  -7   5   -0.14    0.14
  -1  -7   5    0.05    0.14
   1   7  -4   47.33    1.74
   1   7  -4   45.43    1.70
  -1   7   4   50.17    1.78
  -1   7   4   45.37    1.69
  -1  -7   4   46.91    1.78
  -1  -7   4   45.54    1.60
   1  -7  -4   46.87    1.61
  -1  -7   4   45.47    1.91
  -1   7   3  289.47    8.04
   1   7  -3  286.21    8.06
  -1   7   3  299.81    7.90
  -1  -7   3  283.86    7.79
  -1  -7   3  291.10    8.26
  -1  -7   3  291.75    7.54
   1  -7  -3  291.81    7.76
  -1  -7   3  291.29    7.96
   1   7  -2    6.93    0.45
   1   7  -2    6.05    0.42
  -1   7   2    7.30    0.46
  -1   7   2    6.31    0.41
  -1  -7   2    6.07    0.48
  -1  -7   2    5.58    0.40
   1  -7  -2    5.97    0.39
  -1  -7   2    6.51    0.46
   1   7  -1   41.14    1.40
  -1   7   1   42.11    1.37
   1   7  -1   39.70    1.38
  -1   7   1   39.46    1.40
   1   7  -1   40.45    1.15
  -1  -7   1   41.84    1.49
   1  -7  -1   40.31    1.36
  -1  -7   1   41.25    1.42
   1  -7  -1   41.73    1.48
   1   7   0   54.21    1.76
  -1   7   0   53.86    1.72
   1   7   0   53.45    1.70
  -1   7   0   53.29    1.60
  -1   7   0   52.49    1.73
   1  -7   0   53.58    1.73
  -1  -7   0   56.25    1.73
   1  -7   0   54.02    1.85
  -1   7  -1   78.34    2.43
  -1   7  -1   78.19    2.41
   1   7   1   84.96    2.47
   1   7   1   76.27    2.37
   1  -7   1   78.15    2.58
   1  -7   1   77.28    2.23
  -1  -7  -1   78.81    2.34
   1  -7   1   79.02    2.45
   1   7   2    0.83    0.22
  -1   7  -2    0.86    0.22
   1   7   2    0.69    0.18
  -1   7  -2    1.04    0.24
  -1  -7  -2    1.02    0.22
   1  -7   2    1.04    0.25
   1  -7   2    0.95    0.26
   1  -7   2    0.90    0.14
   1   7   3    7.66    0.53
  -1   7  -3    8.64    0.59
  -1   7  -3    6.72    0.52
   1   7   3    6.47    0.53
   1  -7   3    8.22    0.61
  -1  -7  -3    7.64    0.48
   1  -7   3    7.68    0.77
   1   7   4    1.13    0.30
  -1   7  -4    1.08    0.29
  -1   7  -4    0.91    0.26
   1   7   4    1.24    0.31
   1  -7   4    0.70    0.27
   1  -7   4    0.86    0.31
  -1  -7  -4    1.44    0.28
  -1   7  -5    4.88    0.62
   1   7   5    5.11    0.64
   1   7   5    4.61    0.61
   1  -7   5    5.53    0.67
  -1  -7  -5    5.58    0.56
   1  -7   5    5.66    0.78
   1  -7   5    6.83    0.80
   1   7   6    0.76    0.30
   1   7   6    0.99    0.36
  -1   7  -6    1.26    0.35
   1  -7   6    0.73    0.34
   1  -7   6    0.69    0.30
  -1  -7  -6    1.00    0.29
   1   7   7   33.95    1.78
   1   7   7   32.24    1.66
   1  -7   7   34.29    1.80
   1  -7   7   35.34    2.04
   1   7   8   19.53    1.33
   1  -7   8   24.07    1.74
   1  -7   8   24.89    1.54
   1   7   9    6.06    0.84
   1  -7   9    5.40    0.87
  -1   8   9   -0.03    0.22
  -1   8   9   -0.03    0.29
  -1  -8   9    0.46    0.30
  -1  -8   9   -0.06    0.30
  -1   8   8   12.43    1.25
  -1   8   8   12.38    0.93
  -1  -8   8    8.92    0.98
  -1  -8   8   11.73    1.43
  -1   8   7   43.06    1.83
  -1   8   7   39.50    1.92
  -1  -8   7   41.88    1.92
  -1  -8   7   43.60    2.26
  -1   8   6   13.52    0.88
  -1   8   6   14.43    0.97
  -1  -8   6   13.67    0.96
  -1  -8   6   13.73    1.10
  -1   8   5   59.63    2.14
  -1   8   5   58.17    2.19
  -1  -8   5   59.95    2.47
  -1  -8   5   56.40    2.22
   1  -8  -5   59.24    2.03
  -1   8   4   13.45    0.78
   1   8  -4   14.85    0.82
  -1   8   4   14.25    0.80
   1  -8  -4   15.11    0.75
  -1  -8   4   12.32    0.81
  -1  -8   4   13.83    0.93
   1   8  -3    4.16    0.46
   1   8  -3    4.27    0.47
  -1   8   3    3.77    0.43
  -1   8   3    4.15    0.46
  -1  -8   3    4.63    0.53
  -1  -8   3    4.31    0.21
   1  -8  -3    4.07    0.41
  -1  -8   3    4.26    0.45
  -1  -8   3    5.17    0.61
  -1   8   2   25.50    1.03
   1   8  -2   26.79    1.09
   1   8  -2   27.19    1.11
  -1   8   2   25.99    1.09
  -1  -8   2   28.09    1.22
  -1  -8   2   29.20    1.16
   1  -8  -2   26.56    1.04
   1   8  -1   11.59    0.60
  -1   8   1   11.85    0.64
  -1   8   1   11.77    0.59
   1   8  -1   12.21    0.64
   1   8  -1   11.58    0.42
   1  -8  -1   11.51    0.62
  -1  -8   1   11.97    0.66
  -1  -8   1   10.63    0.65
   1  -8  -1   11.36    0.67
  -1   8   0  114.64    3.39
   1   8   0  115.72    3.40
  -1   8   0  113.93    3.22
   1   8   0  110.30    3.37
  -1   8   0  115.48    3.40
   1  -8   0  116.31    3.56
  -1  -8   0  122.38    3.38
   1  -8   0  117.49    3.40
  -1  -8   0  118.93    3.54
   1   8   1    4.25    0.46
   1   8   1    4.32    0.42
  -1   8  -1    4.51    0.30
  -1   8  -1    5.11    0.41
  -1   8  -1    3.55    0.41
   1  -8   1    5.41    0.54
  -1  -8  -1    4.73    0.44
   1  -8   1    4.45    0.51
   1   8   2   81.17    2.44
   1   8   2   74.19    2.50
  -1   8  -2   75.86    2.53
  -1   8  -2   77.83    2.50
  -1  -8  -2   79.28    2.37
   1  -8   2   78.66    2.56
   1  -8   2   77.54    2.21
   1  -8   2   75.56    2.70
  -1   8  -3   14.40    0.79
   1   8   3   13.12    0.72
  -1   8  -3   11.93    0.75
   1   8   3   11.31    0.73
   1  -8   3   12.79    0.88
  -1  -8  -3   11.24    0.65
   1  -8   3   13.00    0.81
  -1   8  -4   22.05    1.18
   1   8   4   25.52    1.21
   1   8   4   23.56    1.14
  -1   8  -4   23.99    1.17
   1  -8   4   22.81    1.34
   1  -8   4   24.51    1.26
  -1  -8  -4   25.09    1.06
   1   8   5   43.69    1.80
  -1   8  -5   40.52    1.77
   1   8   5   43.28    1.82
  -1  -8  -5   43.31    1.64
   1  -8   5   42.35    1.90
   1  -8   5   42.14    2.07
   1   8   6   12.75    0.94
   1   8   6   12.74    0.94
   1  -8   6   12.38    1.34
   1  -8   6   13.35    1.02
  -1  -8  -6   13.57    0.84
   1   8   7    4.69    0.72
   1   8   7    3.27    0.61
   1  -8   7    3.85    0.78
   1  -8   7    3.62    0.70
   1   8   8    3.26    0.61
   1  -8   8    2.67    0.73
   1  -8   8    3.39    0.71
   1   8   9    0.34    0.31
   1  -8   9    0.25    0.34
  -1   9   9    3.42    0.60
  -1  -9   9    3.30    0.85
  -1  -9   9    3.98    0.73
  -1   9   8    0.52    0.28
  -1   9   8    0.85    0.40
  -1  -9   8    0.78    0.37
  -1  -9   8    0.58    0.44
  -1   9   7    0.43    0.25
  -1   9   7    0.09    0.25
  -1  -9   7    0.27    0.28
  -1  -9   7    0.12    0.26
  -1   9   6    0.16    0.21
  -1   9   6    0.14    0.17
  -1  -9   6   -0.06    0.22
  -1  -9   6    0.16    0.21
  -1   9   5   47.77    1.83
  -1   9   5   46.19    1.84
  -1  -9   5   42.17    1.87
   1  -9  -5   45.59    1.70
  -1  -9   5   44.08    2.08
  -1   9   4    0.40    0.21
   1   9  -4    0.68    0.24
  -1   9   4    0.30    0.20
  -1  -9   4    0.45    0.27
  -1  -9   4    0.39    0.21
   1  -9  -4    0.56    0.23
   1   9  -3    0.57    0.19
   1   9  -3    0.21    0.15
  -1   9   3    0.39    0.17
  -1   9   3    0.60    0.20
   1  -9  -3    0.15    0.19
  -1  -9   3    0.39    0.22
  -1  -9   3    0.37    0.08
  -1  -9   3    0.27    0.18
  -1   9   2   51.29    1.77
   1   9  -2   50.37    1.75
  -1   9   2   49.47    1.70
   1   9  -2   49.67    1.76
   1  -9  -2   47.53    1.67
  -1  -9   2   48.59    1.89
  -1  -9   2   50.99    1.80
   1  -9  -2   46.45    1.79
   1   9  -1  101.01    2.68
  -1   9   1  105.14    3.03
   1   9  -1   97.63    2.99
  -1   9   1   97.50    2.96
   1   9  -1   96.43    2.99
  -1   9   1   95.92    2.88
  -1  -9   1   98.64    3.01
   1  -9  -1   92.92    2.93
   1  -9  -1   98.41    3.14
  -1  -9   1   98.86    3.15
   1   9   0    6.83    0.47
  -1   9   0    5.97    0.36
  -1   9   0    5.60    0.44
  -1   9   0    6.39    0.47
   1   9   0    6.41    0.47
   1  -9   0    6.06    0.50
  -1  -9   0    6.42    0.48
  -1  -9   0    5.95    0.49
   1  -9   0    5.46    0.57
   1   9   1    9.90    0.58
  -1   9  -1    9.66    0.61
   1   9   1    8.88    0.61
  -1   9  -1   10.66    0.63
  -1   9  -1    9.39    0.47
  -1  -9  -1    8.97    0.58
   1  -9   1   10.37    0.71
   1  -9   1   10.56    0.67
  -1   9  -2  131.37    3.82
   1   9   2  126.99    3.74
  -1   9  -2  123.43    3.87
   1  -9   2  129.51    4.09
  -1  -9  -2  124.46    3.66
   1  -9   2  126.17    3.49
   1  -9   2  122.43    3.85
   1   9   3    8.58    0.60
  -1   9  -3    9.94    0.66
   1   9   3    8.27    0.64
  -1   9  -3    8.46    0.65
   1  -9   3    8.20    0.67
   1  -9   3    8.24    0.86
  -1  -9  -3    8.87    0.58
  -1   9  -4    1.56    0.36
   1   9   4    1.38    0.34
   1   9   4    1.68    0.34
  -1  -9  -4    1.58    0.32
   1  -9   4    1.99    0.48
   1  -9   4    2.10    0.44
   1   9   5    0.78    0.30
  -1   9  -5    0.12    0.18
   1   9   5    0.68    0.28
  -1  -9  -5    0.43    0.24
   1  -9   5    0.50    0.33
   1  -9   5    0.16    0.22
   1   9   6    0.37    0.26
   1   9   6   -0.18    0.17
  -1  -9  -6    0.04    0.20
   1  -9   6    0.15    0.23
   1  -9   6    0.52    0.33
   1   9   7    7.73    0.90
   1  -9   7   10.39    1.15
   1  -9   7   11.15    1.36
   1   9   8    2.75    0.60
   1  -9   8    3.74    0.71
   1   9   9    2.34    0.57
   1  -9   9    0.82    0.43
  -1  10   9    0.28    0.25
  -1 -10   9    0.52    0.34
  -1 -10   9    0.34    0.44
  -1  10   8   -0.24    0.19
  -1  10   8   -0.34    0.22
  -1 -10   8    0.07    0.24
  -1 -10   8   -0.18    0.29
  -1  10   7    0.73    0.34
  -1  10   7    0.26    0.26
  -1 -10   7    0.57    0.31
  -1 -10   7   -0.04    0.29
  -1  10   6    0.55    0.25
  -1  10   6    0.30    0.24
  -1 -10   6    0.87    0.33
  -1 -10   6    0.61    0.35
  -1  10   5   15.57    0.95
  -1  10   5   16.81    0.98
   1 -10  -5   15.88    0.90
  -1 -10   5   16.78    1.06
  -1 -10   5   17.20    1.21
  -1  10   4    2.70    0.43
   1  10  -4    3.20    0.49
  -1  10   4    4.08    0.52
   1 -10  -4    3.10    0.46
  -1 -10   4    3.21    0.51
  -1 -10   4    3.16    0.56
  -1  10   3   21.44    1.04
   1  10  -3   20.83    1.03
  -1  10   3   20.19    0.96
   1 -10  -3   19.66    0.95
  -1 -10   3   20.51    1.16
  -1 -10   3   19.31    1.05
  -1  10   2   13.22    0.76
   1  10  -2   12.97    0.75
   1  10  -2   12.95    0.75
  -1  10   2   12.64    0.72
   1 -10  -2   13.79    0.82
   1 -10  -2   12.50    0.73
  -1 -10   2   12.67    0.78
  -1 -10   2   13.80    0.87
  -1  10   1   42.45    1.45
   1  10  -1   39.43    1.55
  -1  10   1   43.59    1.53
  -1  10   1   43.92    1.60
   1  10  -1   41.38    1.55
   1  10  -1   41.17    1.25
  -1 -10   1   40.13    1.67
   1 -10  -1   44.00    1.70
  -1 -10   1   42.26    1.60
   1 -10  -1   43.31    1.56
  -1  10   0   41.12    1.57
   1  10   0   42.31    1.51
   1  10   0   43.65    1.60
  -1  10   0   41.53    1.37
   1  10   0   42.21    1.35
  -1  10   0   42.81    1.55
   1 -10   0   39.84    1.56
  -1 -10   0   41.70    1.56
  -1 -10   0   42.46    1.68
   1 -10   0   40.58    1.68
  -1  10  -1   11.13    0.54
  -1  10  -1   11.90    0.72
   1  10   1   12.06    0.73
   1  10   1   10.63    0.63
  -1  10  -1   13.29    0.74
   1 -10   1   12.08    0.76
  -1 -10  -1   11.28    0.70
   1 -10   1   11.54    0.80
  -1  10  -2   37.65    1.56
   1  10   2   39.58    1.46
  -1  10  -2   39.55    1.55
   1  10   2   39.20    1.57
   1 -10   2   38.80    1.61
   1 -10   2   36.86    1.70
  -1 -10  -2   38.57    1.47
  -1  10  -3   33.73    1.44
   1  10   3   34.84    1.35
  -1  10  -3   30.80    1.44
   1  10   3   32.03    1.42
   1 -10   3   30.36    1.47
   1 -10   3   32.09    1.62
  -1 -10  -3   31.48    1.30
  -1  10  -4   12.03    0.84
   1  10   4   11.38    0.77
   1  10   4   11.76    0.83
   1 -10   4   12.89    1.03
   1 -10   4   13.40    0.94
  -1 -10  -4   11.60    0.75
  -1  10  -5    4.60    0.65
   1  10   5    4.13    0.56
   1  10   5    4.65    0.64
  -1 -10  -5    3.48    0.48
   1 -10   5    3.41    0.60
   1 -10   5    4.44    0.77
   1  10   6    1.10    0.36
  -1 -10  -6    0.83    0.30
   1 -10   6    1.06    0.39
   1 -10   6    1.69    0.55
   1  10   7    0.03    0.22
   1 -10   7   -0.11    0.29
   1 -10   7   -0.17    0.22
   1  10   8    0.27    0.27
   1 -10   8    0.24    0.33
  -1  11   8   -0.09    0.20
  -1 -11   8    0.18    0.25
  -1 -11   8   -0.04    0.32
  -1  11   7    3.33    0.58
  -1  11   7    4.15    0.68
  -1 -11   7    3.57    0.79
  -1 -11   7    3.91    0.71
  -1  11   6    3.83    0.58
  -1  11   6    3.82    0.59
  -1 -11   6    1.88    0.49
  -1 -11   6    4.41    0.80
  -1  11   5    1.95    0.42
  -1  11   5    2.65    0.48
  -1 -11   5    2.08    0.54
  -1 -11   5    2.47    0.51
  -1  11   4   40.77    1.63
  -1  11   4   41.07    1.70
  -1 -11   4   39.55    1.94
   1 -11  -4   42.61    1.61
  -1 -11   4   39.85    1.77
   1  11  -3    2.54    0.44
  -1  11   3    2.31    0.41
  -1  11   3    2.18    0.39
  -1 -11   3    2.59    0.45
   1 -11  -3    2.98    0.46
  -1 -11   3    2.61    0.51
   1  11  -2   29.58    1.27
  -1  11   2   27.37    1.17
  -1  11   2   26.41    1.23
   1 -11  -2   28.82    1.33
   1 -11  -2   25.91    1.18
  -1 -11   2   27.23    1.37
  -1 -11   2   27.87    1.29
   1  11  -1   18.61    0.94
   1  11  -1   19.83    0.99
   1  11  -1   19.57    0.69
  -1  11   1   19.46    0.98
  -1  11   1   18.90    0.91
  -1  11   1   20.38    0.87
  -1 -11   1   18.30    0.99
   1 -11  -1   19.34    0.98
   1 -11  -1   20.79    1.08
  -1 -11   1   18.80    1.06
   1  11   0    1.59    0.32
  -1  11   0    2.30    0.36
  -1  11   0    2.29    0.38
   1  11   0    1.68    0.34
  -1  11   0    1.83    0.27
   1  11   0    2.12    0.25
  -1 -11   0    1.48    0.35
   1 -11   0    2.15    0.41
  -1 -11   0    2.07    0.41
   1 -11   0    2.67    0.45
   1  11   1    1.08    0.28
  -1  11  -1    1.01    0.20
   1  11   1    0.59    0.24
  -1  11  -1    0.98    0.27
  -1  11  -1    0.99    0.28
  -1 -11  -1    1.01    0.28
  -1 -11  -1    0.97    0.31
   1 -11   1    0.55    0.27
   1 -11   1    0.47    0.23
   1  11   2    3.23    0.49
  -1  11  -2    4.59    0.58
  -1  11  -2    5.10    0.59
   1  11   2    3.86    0.46
   1 -11   2    3.59    0.54
   1 -11   2    4.13    0.63
  -1 -11  -2    3.54    0.48
  -1  11  -3   15.04    0.94
   1  11   3   15.36    0.94
   1  11   3   16.47    0.89
   1 -11   3   15.04    1.09
  -1 -11  -3   15.50    0.89
   1 -11   3   16.04    1.01
   1  11   4    1.34    0.35
  -1  11  -4    1.97    0.44
   1  11   4    1.96    0.41
   1 -11   4    1.49    0.41
   1 -11   4    1.52    0.46
  -1 -11  -4    1.90    0.39
   1  11   5    1.46    0.39
   1 -11   5    0.99    0.42
   1 -11   5    0.94    0.38
  -1 -11  -5    1.16    0.35
   1  11   6    3.34    0.60
   1 -11   6    2.96    0.69
   1 -11   6    3.46    0.69
   1  11   7   15.62    1.12
   1 -11   7   12.46    1.31
   1  11   8    1.59    0.50
   1 -11   8    1.36    0.50
  -1  12   8    0.80    0.34
  -1 -12   8    1.03    0.53
  -1 -12   8    0.91    0.40
  -1  12   7    6.98    0.85
  -1 -12   7    8.23    1.21
  -1 -12   7    7.61    0.95
  -1  12   6    1.36    0.41
  -1  12   6    1.10    0.39
  -1 -12   6    1.80    0.46
  -1 -12   6    1.84    0.55
  -1  12   5   17.38    1.04
  -1  12   5   17.32    1.06
  -1 -12   5   15.77    1.26
  -1 -12   5   17.31    1.15
  -1  12   4    9.48    0.73
  -1  12   4    9.20    0.71
  -1 -12   4   10.04    0.97
  -1 -12   4    8.05    0.96
   1 -12  -4    9.50    0.74
  -1  12   3    1.90    0.39
  -1  12   3    1.69    0.36
   1  12  -3    1.76    0.37
  -1 -12   3    1.76    0.40
  -1 -12   3    1.61    0.42
   1 -12  -3    1.90    0.43
  -1  12   2    0.36    0.19
   1  12  -2    0.01    0.13
  -1  12   2    0.25    0.23
  -1 -12   2    0.16    0.19
  -1 -12   2   -0.04    0.15
   1 -12  -2   -0.07    0.25
  -1  12   1   10.40    0.72
   1  12  -1   10.23    0.47
  -1  12   1   10.69    0.60
  -1  12   1    9.56    0.69
   1  12  -1   11.18    0.75
   1 -12  -1   10.31    0.76
  -1 -12   1   11.44    0.84
  -1 -12   1   10.76    0.77
   1 -12  -1   11.94    0.83
  -1  12   0    0.06    0.21
  -1  12   0    0.02    0.11
  -1  12   0    0.02    0.14
   1  12   0    0.03    0.08
   1  12   0   -0.13    0.11
   1 -12   0   -0.04    0.14
  -1 -12   0   -0.06    0.22
   1 -12   0   -0.05    0.25
  -1 -12   0    0.00    0.15
   1  12   1    5.71    0.65
  -1  12  -1    4.64    0.37
   1  12   1    6.34    0.60
  -1  12  -1    7.03    0.72
  -1  12  -1    5.54    0.61
   1 -12   1    6.11    0.77
  -1 -12  -1    4.59    0.60
   1 -12   1    5.51    0.65
  -1 -12  -1    4.94    0.59
  -1  12  -2    3.71    0.53
   1  12   2    3.65    0.48
   1  12   2    3.05    0.49
   1 -12   2    3.17    0.51
   1 -12   2    2.97    0.58
  -1 -12  -2    3.71    0.53
   1  12   3   24.04    1.17
  -1  12  -3   24.73    1.28
   1  12   3   23.65    1.27
   1 -12   3   27.11    1.53
  -1 -12  -3   24.33    1.20
   1 -12   3   25.92    1.36
  -1  12  -4   44.50    1.91
   1  12   4   43.98    1.88
   1 -12   4   43.66    2.00
  -1 -12  -4   42.52    1.73
   1 -12   4   41.32    2.14
   1  12   5    7.86    0.89
   1 -12   5    8.04    0.98
   1 -12   5    9.51    1.21
  -1 -12  -5    8.41    0.80
   1  12   6    2.49    0.52
   1 -12   6    2.10    0.56
   1  12   7    1.17    0.40
   1 -12   7    0.73    0.42
   1  12   8    0.66    0.38
   1 -12   8    0.74    0.46
  -1  13   8    0.62    0.35
  -1 -13   8    0.54    0.36
  -1  13   7   15.17    1.09
  -1 -13   7   13.74    1.61
  -1 -13   7   15.20    1.19
  -1  13   6   23.09    1.31
  -1 -13   6   22.76    1.66
  -1 -13   6   21.87    1.41
  -1  13   5    0.67    0.26
  -1  13   5    0.52    0.31
  -1 -13   5    0.11    0.30
  -1 -13   5    0.12    0.22
  -1  13   4    7.15    0.75
  -1  13   4    7.32    0.80
  -1 -13   4    5.76    0.76
  -1 -13   4    7.73    1.02
   1 -13  -4    6.23    0.70
  -1  13   3   -0.18    0.21
  -1  13   3   -0.09    0.14
   1 -13  -3    0.10    0.27
  -1 -13   3    0.15    0.20
  -1 -13   3    0.12    0.18
  -1  13   2   54.67    1.95
  -1  13   2   50.72    2.04
   1  13  -2   57.35    2.14
  -1  13   2   55.34    1.99
  -1 -13   2   55.29    2.15
  -1 -13   2   54.95    2.31
   1 -13  -2   53.07    2.02
  -1  13   1   25.24    1.05
  -1  13   1   27.50    1.23
  -1  13   1   26.13    1.27
   1  13  -1   27.15    1.29
  -1 -13   1   23.85    1.34
   1 -13  -1   24.31    1.23
  -1 -13   1   24.87    1.28
   1  13   0    8.47    0.82
  -1  13   0    8.57    0.68
  -1  13   0    8.10    0.66
  -1  13   0    7.85    0.49
   1 -13   0    8.37    0.89
  -1 -13   0    7.91    0.81
  -1 -13   0    8.38    0.88
   1 -13   0    9.74    0.88
   1  13   1    0.73    0.28
  -1  13  -1    0.47    0.23
  -1 -13  -1    0.55    0.26
   1 -13   1    0.60    0.30
  -1 -13  -1    0.47    0.31
   1 -13   1    0.22    0.25
  -1  13  -2   10.89    0.80
   1  13   2    9.82    0.76
   1 -13   2    9.50    1.06
  -1 -13  -2    9.79    0.78
  -1 -13  -2   11.00    0.85
   1 -13   2   10.48    0.82
  -1  13  -3   11.59    0.86
   1  13   3   11.55    0.86
   1 -13   3   11.65    1.20
   1 -13   3   12.81    0.94
  -1 -13  -3    9.72    0.79
   1  13   4    1.70    0.43
  -1  13  -4    1.57    0.43
  -1 -13  -4    0.61    0.33
   1 -13   4    1.04    0.47
   1 -13   4    1.52    0.43
   1  13   5    6.31    0.80
  -1 -13  -5    7.26    0.80
   1 -13   5    6.56    0.93
   1  13   6    6.75    0.85
   1 -13   6    8.40    1.08
   1  13   7    4.56    0.73
   1 -13   7    5.29    0.91
  -1  14   7   14.90    1.09
  -1 -14   7   14.34    1.71
  -1 -14   7   15.75    1.24
  -1 -14   6    9.09    1.27
  -1 -14   6    9.22    1.07
  -1  14   5    0.60    0.28
  -1 -14   5    0.15    0.28
  -1 -14   5    0.63    0.44
  -1  14   4    4.57    0.66
  -1 -14   4    3.35    0.69
  -1 -14   4    5.72    0.79
  -1  14   3   10.27    0.81
  -1  14   3   10.07    0.76
  -1 -14   3   11.66    1.21
   1 -14  -3    9.52    0.89
  -1 -14   3    9.46    0.95
  -1  14   2    4.47    0.59
  -1  14   2    5.18    0.62
  -1  14   2    4.82    0.53
  -1 -14   2    5.23    0.70
  -1 -14   2    5.71    0.81
   1 -14  -2    4.32    0.61
   1  14  -1   23.91    1.24
  -1  14   1   23.87    1.23
  -1  14   1   22.71    1.00
  -1 -14   1   21.84    1.22
   1 -14  -1   24.68    1.26
  -1 -14   1   21.95    1.33
   1  14   0   24.05    1.24
  -1  14   0   23.21    1.23
   1 -14   0   23.23    1.26
  -1 -14   0   24.92    1.27
  -1 -14   0   24.05    1.35
   1  14   1   31.88    1.53
  -1  14  -1   33.26    1.54
  -1 -14  -1   34.01    1.51
   1 -14   1   33.05    1.57
  -1 -14  -1   32.37    1.64
   1  14   2    5.89    0.72
  -1  14  -2    4.94    0.68
  -1 -14  -2    4.09    0.57
   1 -14   2    6.25    0.79
  -1  14  -3    8.06    0.87
   1  14   3    6.04    0.74
   1 -14   3    6.59    0.84
  -1 -14  -3    6.18    0.72
   1  14   4    7.34    0.86
  -1 -14  -4    5.73    0.74
   1 -14   4    8.31    0.99
   1  14   5    1.18    0.39
  -1 -14  -5    0.83    0.41
   1 -14   5    1.19    0.44
   1  14   6    0.99    0.38
   1 -14   6    0.39    0.34
   1  14   7    2.66    0.59
   1 -14   7    3.08    0.72
  -1  15   7    0.05    0.24
  -1 -15   7   -0.09    0.27
  -1  15   6    6.19    0.80
  -1 -15   6    3.82    0.71
  -1 -15   6    4.71    1.03
  -1  15   5    2.89    0.55
  -1 -15   5    3.84    0.72
  -1 -15   5    3.19    0.73
  -1  15   4   24.46    1.37
  -1 -15   4   25.41    1.48
  -1 -15   4   23.42    1.60
  -1  15   3   19.66    1.16
   1 -15  -3   18.31    1.14
  -1 -15   3   21.17    1.43
  -1 -15   3   18.90    1.22
  -1  15   2    2.50    0.40
  -1  15   2    2.26    0.47
   1 -15  -2    2.70    0.53
  -1 -15   2    1.56    0.47
  -1 -15   2    2.03    0.47
   1  15  -1    0.77    0.31
  -1  15   1    0.75    0.29
   1 -15  -1    1.24    0.40
  -1 -15   1    0.66    0.31
  -1 -15   1    0.79    0.36
  -1  15   0    0.71    0.29
   1  15   0    0.21    0.21
  -1 -15   0    0.23    0.27
   1 -15   0    0.76    0.34
  -1 -15   0    0.24    0.28
   1  15   1   30.28    1.48
  -1  15  -1   25.70    1.40
  -1 -15  -1   29.78    1.44
   1 -15   1   27.79    1.46
   1  15   2   19.22    1.19
  -1  15  -2   20.61    1.23
   1 -15   2   20.33    1.27
  -1 -15  -2   22.23    1.22
   1  15   3    4.07    0.66
  -1  15  -3    2.90    0.58
  -1 -15  -3    2.19    0.51
   1 -15   3    2.63    0.55
   1  15   4    1.30    0.41
  -1 -15  -4    1.17    0.43
   1 -15   4    1.34    0.45
   1  15   5    0.03    0.24
   1 -15   5    0.56    0.32
  -1 -15  -5   -0.25    0.31
   1  15   6    0.43    0.31
   1 -15   6    0.56    0.40
  -1  16   6    9.30    1.01
  -1 -16   6    9.11    1.11
  -1  16   5    4.09    0.66
  -1 -16   5    3.67    0.72
  -1  16   4   11.24    0.91
  -1 -16   4   12.45    1.27
  -1  16   3    4.09    0.63
   1 -16  -3    3.92    0.69
  -1 -16   3    5.40    0.79
  -1 -16   3    3.56    0.75
  -1  16   2    5.46    0.74
   1 -16  -2    7.42    0.86
  -1 -16   2    4.58    0.68
  -1  16   1    2.53    0.52
   1 -16  -1    1.70    0.46
  -1 -16   1    1.72    0.43
  -1  16   0   21.08    1.24
   1  16   0   19.76    1.22
   1 -16   0   20.56    1.25
  -1 -16   0   19.99    1.21
  -1  16  -1    4.01    0.63
   1  16   1    3.59    0.60
  -1 -16  -1    3.97    0.65
   1 -16   1    5.50    0.76
  -1  16  -2    9.88    1.01
   1  16   2    8.63    0.94
   1 -16   2    9.49    1.04
  -1 -16  -2    9.16    0.92
   1  16   3    0.60    0.30
   1 -16   3    0.62    0.31
  -1 -16  -3    0.23    0.33
   1  16   4    0.39    0.29
   1 -16   4    0.24    0.26
  -1 -16  -4   -0.43    0.29
   1  16   5   16.63    1.20
   1 -16   5   17.27    1.36
   1  16   6    0.20    0.31
   1 -16   6    0.25    0.33
  -1  17   5    0.71    0.36
  -1 -17   5    1.27    0.47
  -1  17   4    6.00    0.80
  -1 -17   4    6.46    0.89
  -1  17   3    0.39    0.29
  -1 -17   3    0.76    0.34
  -1  17   2   11.56    1.12
   1 -17  -2    8.81    0.96
  -1 -17   2   10.40    1.07
  -1  17   1    3.45    0.61
   1 -17  -1    4.38    0.72
  -1 -17   1    4.60    0.69
  -1  17   0    9.39    0.99
   1 -17   0    9.71    1.02
  -1 -17   0   10.18    1.04
  -1  17  -1    9.16    1.01
   1  17   1    7.94    0.95
  -1 -17  -1    8.92    0.95
   1 -17   1   10.44    1.08
   1  17   2    0.60    0.32
  -1 -17  -2    0.67    0.36
   1 -17   2    0.60    0.28
   1  17   3   12.81    1.02
   1 -17   3   10.07    1.14
  -1 -17  -3   12.92    1.02
   1  17   4    0.26    0.26
   1 -17   4    0.80    0.40
  -1 -17  -4   -0.36    0.32
   1  17   5    2.33    0.55
   1 -17   5    2.42    0.62
  -1  18   4    0.64    0.37
  -1 -18   4    2.10    0.54
  -1  18   3   10.77    1.09
  -1 -18   3    7.50    0.98
  -1  18   2    7.43    0.91
   1 -18  -2    6.22    0.83
  -1 -18   2    5.91    0.83
  -1  18   1    0.19    0.27
   1 -18  -1    0.53    0.34
  -1 -18   1    0.82    0.33
  -1  18   0   18.24    1.23
   1 -18   0   15.07    1.15
  -1 -18   0   18.31    1.23
  -1  18  -1    6.25    0.85
   1 -18   1    7.68    0.93
  -1 -18  -1    9.32    1.00
   1  18   2    9.65    1.05
   1 -18   2    8.67    1.04
  -1 -18  -2    9.93    1.05
   1  18   3    5.25    0.79
  -1 -18  -3    6.49    0.87
   1 -18   3    9.50    1.10
   1  18   4    0.72    0.40
   1 -18   4    0.31    0.33
  -1 -18  -4    0.44    0.41
  -1  19   3    0.00    0.24
  -1 -19   3    0.75    0.36
  -1  19   2    4.35    0.72
  -1 -19   2    3.86    0.69
  -1  19   1   33.88    1.85
   1 -19  -1   39.46    1.95
  -1 -19   1   37.95    1.92
  -1  19   0    0.27    0.30
  -1 -19   0    0.59    0.30
   1 -19   0    0.56    0.32
   1 -19   1    0.55    0.30
  -1 -19  -1    0.87    0.37
   1 -19   2    1.60    0.46
  -1 -19  -2    1.31    0.50
  -1 -19  -3   11.65    1.15
   1 -19   3   11.14    1.28
  -2   0  10    1.47    0.39
  -2   0  10    1.73    0.56
  -2   0   9    0.12    0.19
  -2   0   9   -0.31    0.17
  -2   0   8    0.40    0.35
  -2   0   8    0.84    0.28
  -2   0   7    0.24    0.26
  -2   0   7    0.01    0.12
  -2   0   6   36.94    1.34
   2   0  -6   38.08    1.58
  -2   0   6   38.44    1.45
  -2   0   6   34.60    1.67
   2   0  -5   -0.11    0.06
  -2   0   5    0.05    0.09
  -2   0   5    0.01    0.11
  -2   0   5   -0.04    0.06
  -2   0   4   72.22    2.16
   2   0  -4   71.98    2.17
  -2   0   4   73.44    2.40
  -2   0   4   71.81    2.27
  -2   0   4   74.02    2.11
  -2   0   3   -0.25    0.04
  -2   0   3   -0.24    0.05
  -2   0   3   -0.21    0.07
   2   0  -3   -0.19    0.06
   2   0  -3   -0.22    0.05
  -2   0   2  107.18    2.95
  -2   0   1   -0.68    0.03
   2   0  -1   -0.62    0.03
  -2   0   0   56.79    1.51
   2   0   0   55.37    1.54
  -2   0   0   59.38    1.58
  -2   0   0   57.73    1.52
  -2   0  -1   -0.04    0.05
   2   0   1    0.07    0.08
   2   0   1    0.01    0.05
  -2   0  -1    0.00    0.05
   2   0   1    0.11    0.08
  -2   0  -1    0.05    0.05
  -2   0  -1   -0.05    0.04
  -2   0  -2   28.52    0.95
  -2   0  -2   24.94    0.99
   2   0   2   27.85    0.97
   2   0   2   25.43    1.06
  -2   0  -2   27.49    0.97
   2   0   2   25.13    1.02
   2   0   3    0.02    0.10
  -2   0  -3   -0.03    0.07
   2   0   3    0.01    0.10
  -2   0  -3    0.05    0.09
  -2   0  -3    0.01    0.08
   2   0   3    0.01    0.08
   2   0   4    3.28    0.42
   2   0   4    3.84    0.51
  -2   0  -4    3.49    0.44
   2   0   4    4.62    0.61
   2   0   5   -0.01    0.13
  -2   0  -5   -0.13    0.12
   2   0   5    0.14    0.16
   2   0   5    0.14    0.19
  -2   0  -6   23.82    1.21
   2   0   6   21.41    1.28
   2   0   6   23.94    1.41
  -2   0  -7    0.04    0.20
   2   0   7    0.16    0.23
   2   0   7   -0.13    0.20
   2   0   8    3.59    0.70
   2   0   8    2.04    0.57
   2   0   9   -0.39    0.19
   2   0  10    3.00    0.69
  -2   1  10    0.56    0.28
  -2   1  10    0.62    0.39
  -2  -1  10    0.58    0.29
  -2  -1  10    0.34    0.39
  -2   1   9    2.05    0.59
  -2   1   9    2.22    0.43
  -2  -1   9    2.69    0.49
  -2  -1   9    2.91    0.67
  -2   1   8    0.13    0.27
  -2   1   8    0.02    0.15
  -2  -1   8   -0.14    0.15
  -2  -1   8   -0.19    0.20
  -2   1   7   15.00    1.06
  -2   1   7   13.36    0.82
  -2  -1   7   13.78    0.83
  -2  -1   7   15.37    1.10
  -2   1   6   -0.08    0.15
  -2   1   6    0.06    0.10
  -2   1   6    0.04    0.12
  -2  -1   6   -0.03    0.15
  -2  -1   6    0.07    0.13
  -2  -1   6    0.00    0.09
   2  -1  -6    0.08    0.15
  -2   1   5    7.36    0.49
   2   1  -5    8.67    0.54
  -2   1   5    8.11    0.47
   2   1  -5    7.50    0.49
  -2   1   5    7.87    0.62
  -2  -1   5    7.53    0.75
  -2  -1   5    8.80    0.53
   2  -1  -5    8.28    0.52
   2  -1  -5    7.73    0.51
  -2  -1   5    7.49    0.44
   2   1  -4  200.79    5.55
   2   1  -4  210.91    5.65
  -2   1   4  216.44    5.63
  -2   1   4  206.30    5.96
  -2   1   4  212.13    5.57
  -2  -1   4  207.10    5.97
   2  -1  -4  206.37    5.59
  -2  -1   4  211.21    5.63
  -2  -1   4  201.38    5.80
   2  -1  -4  209.61    5.65
  -2  -1   4  209.25    5.54
  -2   1   3    0.33    0.13
  -2   1   3    0.34    0.09
   2   1  -3    0.27    0.09
   2   1  -3    0.37    0.10
  -2   1   3    0.15    0.07
  -2  -1   3    0.19    0.06
  -2  -1   3    0.15    0.10
  -2  -1   3    0.40    0.11
  -2  -1   3    0.18    0.08
  -2   1   2   50.45    1.40
   2   1  -2   54.62    1.44
  -2   1   2   52.56    1.56
  -2   1   2   52.82    1.41
  -2  -1   2   52.45    1.52
  -2  -1   2   53.36    1.50
  -2   1   1   70.20    1.88
  -2   1   1   69.06    1.93
  -2   1   1   69.01    1.88
   2   1  -1   70.07    1.88
  -2  -1   1   70.43    1.87
   2   1   0  145.97    3.81
   2   1   0  152.27    3.89
  -2   1   0  147.86    3.97
   2  -1   0  152.15    3.87
  -2  -1   0  146.38    3.80
  -2  -1   0  145.81    3.86
  -2  -1   0  146.48    3.84
   2  -1   0  149.07    3.93
   2  -1   0  147.92    4.02
  -2  -1   0  149.93    3.98
  -2   1  -1  923.82   25.58
  -2   1  -1  888.40   26.27
   2   1   1  903.71   27.05
   2   1   1  949.60   25.58
   2   1   1  906.75   25.67
  -2  -1  -1  928.01   26.21
   2  -1   1 1000.00   24.50
  -2  -1  -1  911.48   25.49
   2  -1   1  938.95   26.03
  -2  -1  -1  900.53   25.55
  -2  -1  -1  902.50   26.99
  -2   1  -2  344.16    9.55
   2   1   2  365.65    9.64
   2   1   2  339.29    9.37
   2   1   2  356.18    9.18
   2  -1   2  352.05    9.39
  -2  -1  -2  362.20    9.15
   2  -1   2  343.90    9.66
  -2  -1  -2  353.39    9.27
   2  -1   2  363.86    9.16
   2   1   3    0.43    0.15
  -2   1  -3    0.58    0.19
   2   1   3    0.56    0.20
   2   1   3    0.27    0.16
   2  -1   3    0.86    0.23
   2  -1   3    0.86    0.20
   2  -1   3    0.40    0.19
  -2  -1  -3    0.60    0.17
  -2  -1  -3    0.60    0.16
   2   1   4   20.67    1.08
   2   1   4   20.31    1.03
  -2   1  -4   19.30    0.97
  -2   1  -4   18.53    0.92
   2   1   4   19.87    0.95
   2  -1   4   19.48    1.02
   2  -1   4   19.97    0.94
   2  -1   4   19.79    1.10
  -2  -1  -4   17.81    0.89
  -2   1  -5   45.73    1.82
   2   1   5   46.12    1.89
   2   1   5   45.33    1.96
  -2   1  -5   44.35    1.74
   2   1   5   40.59    1.71
   2  -1   5   44.65    1.74
   2  -1   5   48.07    2.03
  -2  -1  -5   45.74    1.74
   2  -1   5   47.08    1.90
  -2   1  -6    2.42    0.44
   2   1   6    2.07    0.48
   2   1   6    2.34    0.51
   2  -1   6    1.52    0.43
  -2  -1  -6    2.38    0.44
   2  -1   6    2.62    0.46
   2  -1   6    1.76    0.44
  -2   1  -7    4.43    0.64
   2   1   7    4.25    0.77
   2   1   7    5.35    0.77
  -2  -1  -7    5.95    0.74
   2  -1   7    5.47    0.84
   2  -1   7    5.20    0.77
   2   1   8    0.61    0.32
   2   1   8    0.92    0.40
   2  -1   8    1.40    0.45
   2  -1   8    1.64    0.52
   2   1   9    0.21    0.31
   2  -1   9    0.86    0.42
   2   1  10    0.39    0.35
   2  -1  10    0.48    0.33
  -2   2  10    1.55    0.58
  -2   2  10    1.14    0.33
  -2  -2  10    1.76    0.41
  -2  -2  10    1.45    0.57
  -2   2   9    3.36    0.71
  -2   2   9    3.02    0.48
  -2  -2   9    4.08    0.59
  -2  -2   9    4.60    0.87
  -2   2   8    2.61    0.61
  -2   2   8    3.70    0.53
  -2  -2   8    4.27    0.80
  -2  -2   8    3.62    0.51
  -2   2   7    4.98    0.71
  -2   2   7    5.85    0.61
  -2  -2   7    5.47    0.77
  -2  -2   7    5.41    0.60
  -2   2   6   20.84    0.99
  -2   2   6   22.61    1.22
  -2   2   6   21.64    0.95
  -2  -2   6   21.19    1.22
  -2  -2   6   20.36    0.89
  -2  -2   6   21.60    0.99
  -2  -2   6   23.37    1.05
  -2   2   5  122.44    3.76
   2   2  -5  121.90    3.40
  -2   2   5  115.29    3.36
  -2   2   5  111.86    3.40
   2   2  -5  115.65    3.45
   2  -2  -5  118.84    3.46
  -2  -2   5  112.74    3.75
  -2  -2   5  117.11    3.36
  -2  -2   5  121.01    3.46
  -2  -2   5  116.20    3.30
   2  -2  -5  114.28    3.44
  -2   2   4    4.79    0.49
  -2   2   4    3.98    0.31
   2   2  -4    3.95    0.31
  -2   2   4    3.05    0.30
   2   2  -4    4.28    0.40
  -2  -2   4    4.09    0.30
  -2  -2   4    3.82    0.31
  -2  -2   4    3.85    0.26
  -2  -2   4    3.23    0.35
   2  -2  -4    3.92    0.40
  -2  -2   4    3.65    0.44
   2  -2  -4    3.29    0.35
  -2   2   3  153.81    4.04
  -2   2   3  147.57    4.03
  -2   2   3  151.78    4.29
   2   2  -3  152.85    4.00
   2   2  -3  147.80    4.05
  -2  -2   3  146.85    4.27
  -2  -2   3  149.06    4.05
  -2  -2   3  150.79    3.98
  -2  -2   3  147.28    3.97
   2  -2  -3  155.22    4.09
  -2   2   2  280.73    7.80
   2   2  -2  296.71    7.52
  -2   2   2  272.62    7.52
  -2   2   2  287.40    7.54
  -2  -2   2  292.10    7.49
  -2  -2   2  291.49    7.76
  -2  -2   2  299.34    7.77
  -2  -2   2  289.38    7.42
  -2  -2   2  298.23    7.52
   2  -2  -2  307.33    7.55
  -2   2   1    1.62    0.11
   2   2  -1    1.76    0.11
  -2   2   1    1.65    0.13
  -2   2   1    1.99    0.17
   2   2  -1    1.72    0.12
  -2   2   1    1.70    0.11
  -2  -2   1    1.73    0.11
  -2  -2   1    1.76    0.12
  -2  -2   1    1.61    0.09
   2  -2  -1    1.83    0.11
  -2  -2   1    1.79    0.09
  -2   2   0   77.39    2.16
   2   2   0   74.62    2.04
  -2   2   0   62.65    2.00
   2   2   0   74.20    2.07
  -2   2   0   76.59    2.07
  -2   2   0   75.85    2.07
  -2   2   0   76.26    2.04
   2  -2   0   77.19    2.06
   2  -2   0   76.04    2.04
   2  -2   0   74.62    2.15
  -2  -2   0   72.51    1.99
  -2  -2   0   76.89    2.01
  -2   2  -1    9.95    0.45
   2   2   1    9.98    0.46
  -2   2  -1    9.37    0.44
   2   2   1    9.66    0.48
  -2   2  -1    9.85    0.45
   2  -2   1   10.12    0.52
  -2  -2  -1   10.02    0.44
  -2  -2  -1    9.54    0.47
  -2  -2  -1   10.36    0.41
   2  -2   1   10.02    0.47
  -2   2  -2  367.60    9.90
  -2   2  -2  369.59   10.17
   2   2   2  370.30   10.00
   2   2   2  384.92    9.80
   2   2   2  389.01   10.24
   2  -2   2  380.95   10.33
  -2  -2  -2  379.60    9.76
   2  -2   2  372.89    9.73
  -2  -2  -2  381.47    9.86
   2  -2   2  372.54    9.99
  -2   2  -3  170.68    4.97
   2   2   3  173.98    4.94
   2   2   3  173.64    5.06
   2   2   3  173.83    4.80
  -2  -2  -3  171.98    4.78
  -2  -2  -3  176.92    4.76
   2  -2   3  169.94    4.74
   2  -2   3  164.47    5.11
   2  -2   3  171.36    4.94
   2   2   4  174.12    5.16
  -2   2  -4  173.62    5.18
   2   2   4  183.56    5.34
   2  -2   4  172.09    5.16
  -2  -2  -4  165.88    4.95
   2  -2   4  175.91    5.39
   2  -2   4  181.43    4.97
   2   2   5   51.60    2.08
   2   2   5   45.52    1.92
  -2   2  -5   46.47    1.88
   2  -2   5   49.16    1.98
  -2  -2  -5   49.10    1.81
   2  -2   5   47.36    1.81
   2  -2   5   47.78    2.09
   2   2   6    1.51    0.42
  -2   2  -6    1.39    0.35
   2   2   6    1.73    0.43
   2  -2   6    1.04    0.39
   2  -2   6    0.99    0.34
  -2  -2  -6    1.56    0.36
   2   2   7    2.66    0.57
  -2   2  -7    2.44    0.48
   2   2   7    2.54    0.59
   2  -2   7    1.83    0.55
  -2  -2  -7    3.63    0.56
   2  -2   7    2.14    0.51
   2   2   8    3.04    0.79
   2   2   8    3.01    0.60
   2  -2   8    2.41    0.66
   2  -2   8    2.59    0.59
   2   2   9    3.96    0.74
   2  -2   9    2.48    0.62
  -2   3  10    0.51    0.26
  -2   3  10    0.51    0.36
  -2  -3  10   -0.04    0.40
  -2  -3  10    0.17    0.21
  -2   3   9    2.26    0.44
  -2   3   9    3.52    0.72
  -2  -3   9    2.82    0.49
  -2  -3   9    3.28    0.75
  -2   3   8    7.57    0.97
  -2   3   8    7.47    0.75
  -2  -3   8    8.80    1.12
  -2  -3   8    8.08    0.78
  -2   3   7   21.99    1.10
  -2   3   7   23.07    1.36
  -2  -3   7   24.15    1.17
  -2  -3   7   24.89    1.45
  -2   3   6    2.18    0.43
  -2   3   6    2.39    0.37
  -2  -3   6    1.89    0.33
  -2  -3   6    2.10    0.46
  -2  -3   6    2.10    0.32
  -2   3   5   38.18    1.37
   2   3  -5   34.03    1.36
  -2   3   5   37.31    1.34
  -2   3   5   35.73    1.55
  -2  -3   5   37.97    1.62
   2  -3  -5   36.52    1.41
  -2  -3   5   38.64    1.27
  -2  -3   5   36.90    1.39
  -2  -3   5   38.45    1.35
   2  -3  -5   38.14    1.40
  -2   3   4    3.85    0.44
   2   3  -4    4.12    0.33
  -2   3   4    4.51    0.34
  -2  -3   4    4.12    0.28
  -2  -3   4    5.24    0.38
  -2  -3   4    4.09    0.31
   2  -3  -4    4.92    0.35
  -2  -3   4    4.95    0.37
  -2  -3   4    4.96    0.53
  -2   3   3   21.84    0.90
  -2   3   3   21.43    0.79
  -2   3   3   23.00    0.80
   2   3  -3   21.33    0.79
  -2  -3   3   22.47    0.78
  -2  -3   3   23.02    0.83
   2  -3  -3   21.62    0.80
  -2  -3   3   21.69    0.74
  -2  -3   3   22.25    0.91
   2   3  -2  144.84    3.76
  -2   3   2  137.36    3.76
  -2   3   2  136.63    3.92
  -2   3   2  145.51    3.77
   2  -3  -2  142.23    3.76
  -2  -3   2  145.18    3.78
  -2  -3   2  139.92    3.72
  -2  -3   2  137.24    3.90
  -2   3   1    1.32    0.19
  -2   3   1    1.41    0.14
  -2   3   1    1.77    0.17
   2   3  -1    1.41    0.09
   2   3  -1    1.58    0.15
  -2   3   1    1.76    0.16
   2  -3  -1    1.61    0.20
   2  -3  -1    1.39    0.16
  -2  -3   1    1.52    0.14
  -2  -3   1    1.59    0.15
  -2   3   0  285.70    7.57
  -2   3   0  292.04    7.52
  -2   3   0  285.71    7.50
   2   3   0  289.13    7.55
   2   3   0  282.42    7.67
  -2   3   0  287.96    7.68
   2  -3   0  290.20    7.57
   2  -3   0  302.82    7.80
  -2  -3   0  280.56    7.67
  -2  -3   0  286.27    7.45
   2  -3   0  290.00    7.51
  -2   3  -1    0.04    0.07
   2   3   1    0.08    0.07
   2   3   1    0.05    0.06
  -2   3  -1    0.05    0.07
  -2  -3  -1    0.04    0.06
  -2  -3  -1    0.02    0.05
   2  -3   1   -0.02    0.08
  -2  -3  -1   -0.06    0.06
   2  -3   1    0.06    0.08
   2   3   2   83.22    2.54
  -2   3  -2   80.76    2.52
   2   3   2   81.21    2.53
  -2   3  -2   82.92    2.46
  -2  -3  -2   81.50    2.37
  -2  -3  -2   83.22    2.43
   2  -3   2   81.55    2.66
   2  -3   2   84.22    2.53
  -2   3  -3   58.53    1.96
   2   3   3   58.26    2.05
  -2   3  -3   59.85    2.03
   2   3   3   60.52    2.08
   2  -3   3   57.16    2.04
   2  -3   3   61.34    2.20
  -2  -3  -3   60.46    1.90
   2  -3   3   59.35    1.91
  -2  -3  -3   59.80    1.95
  -2   3  -4   96.50    3.18
  -2   3  -4   98.48    3.10
   2   3   4  101.16    3.28
   2   3   4  100.68    3.21
   2  -3   4   99.19    3.03
   2  -3   4   98.32    3.22
   2  -3   4   94.53    3.36
  -2  -3  -4  101.39    3.03
   2   3   5    2.48    0.46
   2   3   5    3.48    0.56
  -2   3  -5    3.29    0.51
   2  -3   5    3.44    0.48
   2  -3   5    3.77    0.63
   2  -3   5    2.94    0.49
  -2  -3  -5    3.18    0.44
   2   3   6    1.37    0.38
   2   3   6    1.33    0.40
  -2  -3  -6    0.73    0.27
   2  -3   6    1.00    0.35
   2  -3   6    0.52    0.32
  -2   3  -7    4.92    0.70
   2   3   7    4.27    0.69
   2  -3   7    5.59    0.90
  -2  -3  -7    5.98    0.71
   2  -3   7    5.48    0.80
   2   3   8    8.47    1.01
   2  -3   8    8.11    1.14
   2  -3   8    9.17    1.11
   2   3   9   -0.14    0.25
   2  -3   9    0.16    0.31
  -2   4  10    0.41    0.26
  -2   4  10    0.19    0.32
  -2  -4  10    0.38    0.26
  -2  -4  10    0.13    0.41
  -2   4   9    2.00    0.41
  -2   4   9    1.29    0.50
  -2  -4   9    1.99    0.60
  -2  -4   9    1.41    0.37
  -2   4   8    7.23    0.94
  -2   4   8    6.90    0.73
  -2  -4   8    7.18    0.75
  -2  -4   8    6.45    0.93
  -2   4   7   15.59    0.88
  -2   4   7   13.33    1.02
  -2  -4   7   16.06    0.93
  -2  -4   7   14.83    1.13
  -2   4   6   27.85    1.39
  -2   4   6   28.04    1.19
  -2  -4   6   26.83    1.22
  -2  -4   6   27.07    1.45
   2   4  -5    1.36    0.28
  -2   4   5    1.45    0.26
  -2   4   5    1.19    0.29
  -2  -4   5    0.88    0.23
   2  -4  -5    1.67    0.29
  -2  -4   5    1.70    0.24
  -2  -4   5    1.25    0.23
  -2  -4   5    1.23    0.32
  -2   4   4  190.39    5.25
   2   4  -4  197.14    5.28
  -2   4   4  182.36    5.52
   2  -4  -4  187.82    5.25
  -2  -4   4  197.48    5.32
  -2  -4   4  193.35    5.41
  -2  -4   4  191.60    5.59
  -2  -4   4  191.52    5.16
  -2  -4   4  190.84    5.15
   2   4  -3    3.25    0.26
  -2   4   3    2.69    0.32
  -2   4   3    3.19    0.31
   2  -4  -3    3.07    0.25
  -2  -4   3    3.03    0.32
  -2  -4   3    3.29    0.38
  -2  -4   3    3.28    0.23
  -2  -4   3    3.10    0.26
  -2  -4   3    3.36    0.25
   2   4  -2  147.91    3.96
  -2   4   2  142.08    4.08
  -2   4   2  148.54    3.97
   2  -4  -2  148.49    3.94
  -2  -4   2  152.82    4.00
  -2  -4   2  149.18    3.93
  -2  -4   2  139.84    4.10
   2   4  -1   18.38    0.65
  -2   4   1   17.93    0.61
  -2   4   1   17.74    0.64
  -2   4   1   17.02    0.64
   2   4  -1   18.00    0.63
   2  -4  -1   19.33    0.71
   2  -4  -1   17.35    0.62
  -2  -4   1   17.61    0.63
  -2  -4   1   17.51    0.64
   2   4   0  353.14    8.84
  -2   4   0  330.46    8.82
  -2   4   0  333.87    8.79
  -2   4   0  326.88    9.00
  -2   4   0  337.69    8.75
   2   4   0  332.10    8.94
  -2  -4   0  327.80    8.73
   2  -4   0  338.92    9.10
   2  -4   0  345.86    8.79
  -2  -4   0  338.08    8.82
   2  -4   0  342.06    8.81
  -2   4  -1   33.48    1.16
   2   4   1   34.21    1.13
  -2   4  -1   32.75    1.14
   2   4   1   34.72    1.20
  -2  -4  -1   33.14    1.06
   2  -4   1   34.80    1.18
   2  -4   1   34.95    1.28
   2  -4   1   33.88    1.07
  -2   4  -2   30.39    1.12
  -2   4  -2   30.51    1.15
   2   4   2   28.69    1.16
   2   4   2   28.96    1.12
  -2  -4  -2   30.79    1.12
   2  -4   2   28.02    1.15
   2  -4   2   31.73    1.28
  -2  -4  -2   29.20    1.02
  -2   4  -3   47.52    1.73
   2   4   3   48.50    1.75
  -2   4  -3   46.80    1.68
   2   4   3   48.12    1.76
   2  -4   3   46.62    1.76
   2  -4   3   49.65    1.91
  -2  -4  -3   48.39    1.59
   2   4   4   72.01    2.48
  -2   4  -4   66.33    2.39
  -2   4  -4   74.30    2.39
   2   4   4   68.16    2.42
   2  -4   4   65.25    2.43
  -2  -4  -4   69.28    2.25
   2  -4   4   68.68    2.28
   2  -4   4   70.78    2.64
   2   4   5    9.31    0.90
  -2   4  -5    9.33    0.72
  -2   4  -5   11.05    0.75
   2   4   5    9.86    0.96
   2  -4   5   10.02    0.70
   2  -4   5    9.21    0.92
   2  -4   5   11.06    0.90
  -2  -4  -5    8.69    0.63
   2   4   6    7.58    0.85
   2   4   6    7.93    0.93
  -2  -4  -6    5.57    0.64
   2  -4   6    8.14    0.90
   2  -4   6    5.87    0.83
   2   4   7    7.86    0.94
   2   4   7    9.56    1.09
  -2  -4  -7    6.93    0.77
   2  -4   7    9.75    1.06
   2  -4   7    9.76    1.18
   2   4   8    0.10    0.25
   2  -4   8    0.68    0.40
   2   4   9    0.40    0.33
   2  -4   9    1.88    0.55
  -2   5  10    0.02    0.30
  -2   5  10    0.08    0.20
  -2  -5  10   -0.06    0.20
  -2  -5  10    0.10    0.36
  -2   5   9   -0.05    0.24
  -2   5   9   -0.05    0.17
  -2  -5   9    0.12    0.22
  -2  -5   9   -0.12    0.25
  -2   5   8    4.36    0.75
  -2   5   8    3.11    0.49
  -2  -5   8    3.98    0.59
  -2  -5   8    3.45    0.71
  -2   5   7    1.88    0.36
  -2   5   7    1.12    0.39
  -2  -5   7    1.91    0.48
  -2  -5   7    1.93    0.39
  -2   5   6    1.97    0.34
  -2   5   6    1.95    0.42
  -2  -5   6    2.44    0.42
  -2  -5   6    2.76    0.53
  -2   5   5    8.70    0.64
  -2   5   5    6.33    0.49
   2   5  -5    8.67    0.57
  -2  -5   5    8.35    0.58
  -2  -5   5    7.84    0.47
  -2  -5   5    8.60    0.86
   2  -5  -5    7.90    0.52
  -2  -5   5    8.00    0.52
  -2   5   4  191.68    5.31
   2   5  -4  189.88    5.33
  -2   5   4  187.03    5.56
  -2  -5   4  195.99    5.22
  -2  -5   4  195.48    5.67
  -2  -5   4  192.48    5.38
   2  -5  -4  195.28    5.29
  -2  -5   4  192.40    5.21
  -2   5   3    5.36    0.39
  -2   5   3    5.70    0.37
  -2   5   3    5.85    0.36
   2   5  -3    5.03    0.35
  -2  -5   3    5.13    0.35
   2  -5  -3    5.41    0.34
  -2  -5   3    5.39    0.42
  -2  -5   3    6.06    0.40
  -2  -5   3    5.15    0.32
   2   5  -2  181.96    4.99
  -2   5   2  182.42    5.00
  -2   5   2  182.79    4.96
   2   5  -2  190.65    5.12
  -2   5   2  184.09    5.12
  -2  -5   2  185.28    5.19
   2  -5  -2  184.04    4.95
  -2  -5   2  186.63    5.08
  -2  -5   2  191.57    5.04
   2  -5  -2  189.11    5.17
   2   5  -1    0.39    0.13
  -2   5   1    0.36    0.13
  -2   5   1    0.26    0.12
  -2   5   1    0.37    0.12
  -2   5   1    0.07    0.09
   2   5  -1    0.27    0.12
  -2  -5   1    0.33    0.12
   2  -5  -1    0.23    0.12
   2  -5  -1    0.26    0.13
  -2  -5   1    0.30    0.13
  -2   5   0    5.09    0.32
  -2   5   0    5.32    0.31
   2   5   0    5.41    0.31
   2   5   0    4.80    0.33
  -2   5   0    5.11    0.33
   2  -5   0    5.56    0.31
  -2  -5   0    5.99    0.34
  -2  -5   0    5.17    0.35
   2  -5   0    5.04    0.37
   2  -5   0    5.39    0.35
  -2   5  -1   55.76    1.77
  -2   5  -1   55.12    1.78
   2   5   1   58.00    1.74
   2   5   1   56.28    1.82
  -2  -5  -1   55.41    1.67
   2  -5   1   56.10    1.92
   2  -5   1   56.81    1.80
   2  -5   1   57.40    1.66
   2   5   2   39.35    1.40
   2   5   2   39.92    1.47
  -2   5  -2   39.34    1.44
  -2   5  -2   40.02    1.41
   2  -5   2   41.81    1.48
  -2  -5  -2   40.17    1.30
   2  -5   2   37.48    1.55
   2   5   3    0.55    0.22
   2   5   3    1.07    0.24
  -2   5  -3    1.42    0.29
  -2   5  -3    0.72    0.21
   2  -5   3    0.94    0.28
   2  -5   3    0.58    0.21
  -2  -5  -3    0.83    0.19
  -2   5  -4    7.31    0.57
   2   5   4    7.32    0.73
   2   5   4    7.05    0.70
  -2   5  -4    8.26    0.62
  -2  -5  -4    7.87    0.53
   2  -5   4    7.21    0.54
   2  -5   4    6.67    0.71
   2  -5   4    8.18    0.87
  -2   5  -5    1.57    0.34
   2   5   5    1.94    0.42
  -2   5  -5    1.80    0.41
   2   5   5    2.01    0.42
   2  -5   5    1.72    0.36
   2  -5   5    2.12    0.47
  -2  -5  -5    1.70    0.33
   2  -5   5    1.57    0.45
   2   5   6    7.38    0.87
   2   5   6    7.44    0.84
  -2  -5  -6    8.75    0.67
   2  -5   6    6.17    0.89
   2  -5   6    8.37    0.92
   2   5   7    3.87    0.66
   2   5   7    2.36    0.55
  -2  -5  -7    2.49    0.48
   2  -5   7    2.14    0.61
   2  -5   7    3.37    0.67
   2   5   8    0.81    0.40
   2  -5   8    0.33    0.30
   2   5   9    3.71    0.72
   2  -5   9    2.14    0.62
  -2   6  10    0.76    0.47
  -2   6  10    0.77    0.32
  -2  -6  10    1.07    0.36
  -2  -6  10    0.82    0.55
  -2   6   9   -0.23    0.24
  -2   6   9   -0.03    0.19
  -2  -6   9    0.26    0.23
  -2  -6   9    0.34    0.34
  -2   6   8    0.66    0.25
  -2   6   8    0.73    0.36
  -2  -6   8    0.09    0.20
  -2  -6   8    0.56    0.38
  -2   6   7    5.50    0.73
  -2   6   7    3.61    0.49
  -2  -6   7    3.63    0.69
  -2  -6   7    5.10    0.65
  -2   6   6    0.09    0.15
  -2   6   6    0.18    0.17
  -2  -6   6    0.01    0.14
  -2  -6   6    0.13    0.20
   2   6  -5   14.76    0.81
  -2   6   5   14.54    0.77
  -2   6   5   15.27    0.90
  -2  -6   5   14.36    0.82
  -2  -6   5   15.07    0.97
  -2  -6   5   15.32    0.71
   2  -6  -5   13.74    0.74
  -2  -6   5   15.24    0.76
  -2   6   4   17.24    0.80
  -2   6   4   17.46    0.79
   2   6  -4   17.17    0.82
  -2   6   4   16.72    0.86
  -2  -6   4   15.70    0.92
  -2  -6   4   16.59    0.84
  -2  -6   4   16.88    0.73
   2  -6  -4   16.79    0.76
  -2  -6   4   17.83    0.77
   2   6  -3    7.65    0.46
  -2   6   3    7.44    0.47
  -2   6   3    6.86    0.42
  -2   6   3    7.48    0.46
   2   6  -3    6.82    0.44
  -2  -6   3    7.00    0.47
   2  -6  -3    6.75    0.41
  -2  -6   3    7.31    0.52
  -2   6   2    3.06    0.31
   2   6  -2    3.74    0.29
  -2   6   2    3.31    0.32
  -2   6   2    3.52    0.26
   2   6  -2    3.58    0.35
  -2  -6   2    2.73    0.33
   2  -6  -2    3.13    0.34
   2  -6  -2    3.30    0.31
  -2  -6   2    4.01    0.38
  -2   6   1    5.49    0.36
  -2   6   1    5.97    0.37
   2   6  -1    5.63    0.35
  -2   6   1    5.42    0.35
   2   6  -1    5.80    0.37
  -2   6   1    5.78    0.36
   2  -6  -1    5.33    0.36
  -2  -6   1    4.96    0.35
  -2  -6   1    5.58    0.37
   2  -6  -1    5.50    0.39
   2   6   0   19.42    0.73
  -2   6   0   18.23    0.75
   2   6   0   18.59    0.79
  -2   6   0   19.39    0.71
  -2   6   0   19.00    0.77
   2  -6   0   18.89    0.85
   2  -6   0   17.77    0.71
  -2  -6   0   18.23    0.79
  -2  -6   0   18.86    0.74
   2  -6   0   19.87    0.79
  -2   6  -1   23.02    0.96
   2   6   1   26.47    0.93
   2   6   1   25.17    1.02
  -2   6  -1   25.87    0.99
  -2  -6  -1   24.92    0.90
   2  -6   1   24.87    1.00
   2  -6   1   25.03    1.10
   2  -6   1   23.98    0.85
   2   6   2   25.87    1.10
  -2   6  -2   22.97    1.02
   2   6   2   24.60    1.00
  -2   6  -2   27.01    1.09
  -2  -6  -2   24.57    0.94
   2  -6   2   26.43    1.21
   2  -6   2   25.66    1.09
   2   6   3   43.83    1.72
   2   6   3   48.09    1.69
  -2   6  -3   45.58    1.68
  -2   6  -3   42.67    1.70
  -2  -6  -3   45.44    1.54
   2  -6   3   47.87    1.92
   2  -6   3   45.94    1.75
   2   6   4   14.61    0.89
   2   6   4   13.91    0.85
  -2   6  -4   15.77    0.90
  -2   6  -4   12.90    0.80
  -2  -6  -4   12.55    0.71
   2  -6   4   14.53    0.80
   2  -6   4   13.33    0.88
   2  -6   4   14.07    0.99
  -2   6  -5   17.67    1.03
   2   6   5   20.29    1.14
   2   6   5   19.12    1.12
   2  -6   5   17.28    1.21
   2  -6   5   18.08    1.00
   2  -6   5   21.08    1.21
  -2  -6  -5   18.71    0.96
   2   6   6   -0.06    0.18
   2   6   6    0.32    0.23
  -2   6  -6    0.09    0.18
   2  -6   6    0.06    0.19
   2  -6   6    0.14    0.26
  -2  -6  -6    0.18    0.18
   2   6   7    2.18    0.52
   2  -6   7    2.72    0.61
   2  -6   7    1.42    0.50
  -2  -6  -7    1.64    0.40
   2   6   8    3.56    0.66
   2  -6   8    2.95    0.66
   2   6   9    2.72    0.64
   2  -6   9    1.54    0.53
  -2   7  10    0.65    0.42
  -2   7  10    0.75    0.31
  -2  -7  10    0.18    0.26
  -2  -7  10    0.89    0.54
  -2   7   9   15.56    1.24
  -2   7   9   15.24    0.99
  -2  -7   9   14.43    1.03
  -2  -7   9   16.11    1.67
  -2   7   8    2.51    0.45
  -2   7   8    2.25    0.54
  -2  -7   8    1.75    0.43
  -2  -7   8    2.53    0.64
  -2   7   7   18.28    1.04
  -2   7   7   21.57    1.29
  -2  -7   7   21.34    1.43
  -2  -7   7   21.34    1.17
  -2   7   6   23.12    1.24
  -2   7   6   21.67    1.07
  -2  -7   6   22.33    1.16
  -2  -7   6   21.98    1.36
  -2   7   5    8.68    0.60
  -2   7   5    8.57    0.65
  -2  -7   5    9.44    0.78
  -2  -7   5    8.73    0.65
   2  -7  -5    8.62    0.57
   2   7  -4    8.33    0.57
  -2   7   4   12.20    0.65
  -2   7   4    9.13    0.56
  -2   7   4    8.93    0.60
  -2  -7   4    8.85    0.61
   2  -7  -4    9.31    0.55
  -2  -7   4    8.55    0.68
   2   7  -3    0.20    0.11
   2   7  -3    0.15    0.11
  -2   7   3    0.41    0.13
  -2   7   3    0.16    0.12
  -2   7   3    0.18    0.12
   2  -7  -3    0.29    0.15
  -2  -7   3    0.36    0.14
  -2  -7   3    0.25    0.16
  -2  -7   3   -0.02    0.05
  -2   7   2    9.69    0.53
  -2   7   2   12.10    0.59
   2   7  -2   10.63    0.55
   2   7  -2   10.87    0.56
  -2   7   2    9.82    0.55
   2  -7  -2    9.63    0.51
   2  -7  -2   10.15    0.58
  -2  -7   2    9.18    0.58
  -2  -7   2    8.83    0.54
  -2  -7   2    9.40    0.52
   2   7  -1   -0.03    0.11
  -2   7   1    0.15    0.10
   2   7  -1    0.12    0.05
  -2   7   1    0.03    0.12
  -2   7   1   -0.08    0.08
   2   7  -1    0.07    0.11
  -2  -7   1    0.05    0.11
  -2  -7   1    0.14    0.11
  -2  -7   1   -0.04    0.11
   2  -7  -1    0.54    0.19
   2  -7  -1    0.31    0.15
   2   7   0   26.61    0.97
  -2   7   0   26.95    0.93
  -2   7   0   27.20    1.03
   2   7   0   24.76    1.03
  -2   7   0   25.62    1.00
  -2  -7   0   26.31    1.00
   2  -7   0   27.48    1.14
   2  -7   0   27.22    1.04
   2   7   1   15.39    0.76
  -2   7  -1   13.49    0.71
  -2   7  -1   16.00    0.75
   2   7   1   15.21    0.68
  -2  -7  -1   17.86    0.73
   2  -7   1   16.10    0.69
   2  -7   1   16.00    0.78
   2  -7   1   13.72    0.81
   2   7   2    4.11    0.42
   2   7   2    4.78    0.50
  -2   7  -2    4.16    0.47
  -2   7  -2    4.28    0.46
   2  -7   2    5.44    0.61
  -2  -7  -2    4.85    0.38
   2  -7   2    5.10    0.54
  -2   7  -3   67.96    2.31
   2   7   3   71.98    2.39
   2   7   3   67.25    2.27
  -2   7  -3   64.58    2.35
   2  -7   3   66.74    2.39
  -2  -7  -3   68.43    2.15
   2  -7   3   67.73    2.56
  -2   7  -4   33.47    1.46
  -2   7  -4   33.98    1.51
   2   7   4   31.78    1.48
   2   7   4   35.57    1.47
   2  -7   4   32.71    1.54
  -2  -7  -4   33.38    1.32
   2  -7   4   33.37    1.68
   2   7   5   27.92    1.44
   2   7   5   31.70    1.47
  -2   7  -5   31.65    1.46
   2  -7   5   28.84    1.66
   2  -7   5   28.45    1.47
   2  -7   5   30.97    1.56
  -2  -7  -5   29.44    1.28
  -2   7  -6    1.26    0.38
   2   7   6    1.44    0.40
   2   7   6    1.47    0.42
  -2  -7  -6    1.42    0.35
   2  -7   6    1.62    0.52
   2  -7   6    1.53    0.45
   2   7   7   24.91    1.45
   2  -7   7   22.20    1.63
  -2  -7  -7   24.15    1.29
   2  -7   7   24.32    1.52
   2   7   8    4.20    0.73
   2  -7   8    3.70    0.78
   2   7   9    0.54    0.38
   2  -7   9    0.75    0.42
  -2   8   9    1.26    0.45
  -2   8   9    1.88    0.43
  -2  -8   9    1.56    0.58
  -2  -8   9    1.32    0.39
  -2   8   8    1.27    0.34
  -2   8   8    1.39    0.42
  -2  -8   8    0.99    0.47
  -2  -8   8    1.62    0.42
  -2   8   7    7.42    0.74
  -2   8   7    8.30    0.91
  -2  -8   7    6.78    0.97
  -2  -8   7    8.86    0.87
  -2   8   6    0.37    0.22
  -2   8   6    0.05    0.15
  -2  -8   6    0.22    0.26
  -2  -8   6    0.44    0.24
  -2   8   5   77.86    2.54
  -2   8   5   80.17    2.67
  -2  -8   5   76.71    2.63
   2  -8  -5   71.86    2.44
  -2  -8   5   72.96    2.86
   2   8  -4    5.81    0.59
  -2   8   4    6.03    0.50
  -2   8   4    7.54    0.54
  -2  -8   4    4.68    0.53
  -2  -8   4    6.94    0.73
   2  -8  -4    7.20    0.50
   2   8  -3   14.83    0.76
   2   8  -3   12.90    0.71
  -2   8   3   14.63    0.74
  -2   8   3   15.25    0.76
   2  -8  -3   14.48    0.70
  -2  -8   3   14.47    0.70
  -2  -8   3   13.05    0.81
  -2  -8   3   14.31    0.78
  -2   8   2   22.70    0.93
   2   8  -2   21.43    0.94
   2   8  -2   23.24    0.96
  -2   8   2   23.15    0.97
  -2  -8   2   22.37    1.04
  -2  -8   2   22.58    0.94
   2  -8  -2   23.09    0.92
  -2  -8   2   22.60    0.98
   2  -8  -2   22.29    1.01
  -2   8   1   10.04    0.57
   2   8  -1   10.36    0.58
   2   8  -1    9.30    0.54
  -2   8   1   10.14    0.53
   2   8  -1    9.85    0.36
  -2   8   1    9.50    0.54
  -2  -8   1   10.17    0.58
   2  -8  -1   11.18    0.60
  -2  -8   1    9.13    0.57
  -2  -8   1    9.29    0.60
   2  -8  -1   10.53    0.64
  -2   8   0    1.36    0.21
   2   8   0    1.88    0.30
   2   8   0    1.54    0.25
  -2   8   0    1.93    0.29
  -2   8   0    1.19    0.25
   2  -8   0    2.11    0.36
  -2  -8   0    1.54    0.29
   2  -8   0    1.52    0.30
  -2   8  -1   31.17    1.22
   2   8   1   30.92    1.14
   2   8   1   30.51    1.24
  -2   8  -1   30.26    1.21
   2  -8   1   30.17    1.24
   2  -8   1   30.47    1.35
  -2  -8  -1   30.35    1.15
  -2   8  -2   26.13    1.15
   2   8   2   26.73    1.08
  -2   8  -2   25.07    1.15
   2   8   2   26.18    1.17
   2  -8   2   29.39    1.24
   2  -8   2   26.53    1.31
  -2  -8  -2   27.52    1.05
  -2   8  -3   15.31    0.90
   2   8   3   14.24    0.88
  -2   8  -3   16.12    0.89
   2   8   3   16.66    0.84
  -2  -8  -3   16.03    0.79
   2  -8   3   15.53    1.03
   2  -8   3   16.28    0.95
  -2   8  -4    0.64    0.25
   2   8   4    0.92    0.26
  -2   8  -4    0.43    0.23
   2   8   4    0.92    0.28
   2  -8   4    0.72    0.31
  -2  -8  -4    0.75    0.24
   2  -8   4    0.51    0.25
   2   8   5   24.58    1.26
   2   8   5   26.06    1.34
  -2   8  -5   23.89    1.27
   2  -8   5   24.15    1.51
   2  -8   5   20.41    1.29
  -2  -8  -5   23.79    1.12
  -2   8  -6    8.55    0.92
   2   8   6   10.43    1.03
  -2  -8  -6   10.15    0.74
   2  -8   6   12.75    1.24
   2  -8   6    7.44    1.03
   2   8   7    2.06    0.51
   2  -8   7    1.87    0.53
   2   8   8    0.24    0.27
   2  -8   8    1.05    0.43
   2   8   9    6.67    0.95
   2  -8   9    6.74    1.02
  -2   9   9    8.29    0.87
  -2   9   9    9.58    1.15
  -2  -9   9   10.35    1.02
  -2  -9   9    7.57    1.21
  -2   9   8   -0.06    0.17
  -2   9   8    0.14    0.25
  -2  -9   8   -0.05    0.27
  -2  -9   8    0.11    0.23
  -2   9   7    2.50    0.51
  -2   9   7    2.42    0.45
  -2  -9   7    2.95    0.68
  -2  -9   7    2.35    0.49
  -2   9   6   11.54    0.78
  -2   9   6   11.74    0.85
  -2  -9   6   10.63    0.82
  -2  -9   6   11.49    1.18
  -2   9   5   50.93    1.91
  -2   9   5   50.45    1.96
  -2  -9   5   50.94    2.22
  -2  -9   5   51.79    2.01
   2   9  -4   58.47    2.12
  -2   9   4   60.62    2.10
  -2   9   4   61.93    2.12
  -2  -9   4   57.87    2.34
  -2  -9   4   60.07    2.17
   2  -9  -4   61.00    2.01
  -2   9   3   19.19    0.91
  -2   9   3   20.41    0.95
   2   9  -3   20.57    0.96
   2  -9  -3   19.69    0.98
   2  -9  -3   19.64    0.89
  -2  -9   3   18.33    1.04
  -2  -9   3   20.46    0.99
  -2  -9   3   19.13    0.89
   2   9  -2   22.06    0.98
   2   9  -2   20.60    0.96
  -2   9   2   22.37    0.94
  -2   9   2   22.48    0.99
   2  -9  -2   22.02    1.05
   2  -9  -2   21.51    0.96
  -2  -9   2   22.19    1.01
  -2  -9   2   22.08    1.08
  -2  -9   2   22.96    0.98
  -2   9   1    0.20    0.13
   2   9  -1    0.21    0.14
   2   9  -1    0.23    0.07
   2   9  -1    0.55    0.20
  -2   9   1    0.30    0.16
  -2   9   1    0.13    0.12
  -2  -9   1    0.27    0.19
  -2  -9   1    0.16    0.14
   2  -9  -1    0.32    0.21
   2  -9  -1    0.16    0.16
   2   9   0   35.03    1.28
  -2   9   0   33.53    1.31
   2   9   0   35.98    1.37
  -2   9   0   34.90    1.34
  -2   9   0   34.66    1.20
   2  -9   0   35.32    1.37
  -2  -9   0   35.44    1.32
   2  -9   0   33.71    1.45
   2   9   1    1.57    0.28
  -2   9  -1    0.94    0.24
  -2   9  -1    0.63    0.22
   2   9   1    0.41    0.18
   2  -9   1    1.00    0.27
  -2  -9  -1    0.75    0.23
   2  -9   1    1.02    0.30
  -2   9  -2   54.94    1.99
  -2   9  -2   55.39    2.04
   2   9   2   55.43    2.03
   2   9   2   58.74    1.91
   2  -9   2   55.12    2.21
   2  -9   2   54.59    2.05
  -2  -9  -2   57.22    1.88
  -2   9  -3    1.21    0.32
  -2   9  -3    0.88    0.27
   2   9   3    1.05    0.28
   2   9   3    1.22    0.32
   2  -9   3    0.76    0.29
   2  -9   3    1.12    0.37
  -2  -9  -3    1.10    0.28
   2   9   4   36.62    1.64
  -2   9  -4   37.40    1.64
   2   9   4   38.34    1.57
   2  -9   4   34.55    1.83
   2  -9   4   35.65    1.70
  -2  -9  -4   39.28    1.48
  -2   9  -5    4.10    0.63
   2   9   5    4.24    0.59
   2   9   5    3.95    0.60
   2  -9   5    4.32    0.77
  -2  -9  -5    3.23    0.47
   2  -9   5    5.06    0.75
   2   9   6    0.54    0.28
  -2  -9  -6    0.41    0.24
   2  -9   6    0.21    0.30
   2  -9   6    0.61    0.34
   2   9   7    2.36    0.55
   2  -9   7    2.27    0.58
   2   9   8    0.31    0.30
   2  -9   8    0.07    0.31
  -2  10   9    0.48    0.34
  -2  10   9    1.10    0.38
  -2 -10   9    0.44    0.48
  -2 -10   9    0.43    0.30
  -2  10   8    0.29    0.24
  -2  10   8    0.23    0.29
  -2 -10   8    0.25    0.26
  -2 -10   8    0.92    0.47
  -2  10   7    0.28    0.23
  -2  10   7    0.58    0.32
  -2 -10   7    0.96    0.33
  -2 -10   7   -0.06    0.28
  -2  10   6   36.12    1.60
  -2  10   6   39.23    1.71
  -2 -10   6   39.25    1.75
  -2 -10   6   35.53    1.96
  -2  10   5    6.37    0.65
  -2  10   5    6.67    0.67
  -2 -10   5    6.46    0.75
  -2 -10   5    5.94    0.81
  -2  10   4    1.67    0.36
  -2  10   4    0.90    0.27
   2 -10  -4    0.79    0.26
  -2 -10   4    1.08    0.28
  -2 -10   4    1.04    0.32
  -2  10   3  110.13    3.36
   2  10  -3  112.91    3.40
  -2  10   3  106.49    3.32
   2 -10  -3  106.70    3.26
  -2 -10   3  106.44    3.61
  -2 -10   3  108.08    3.43
   2  10  -2   73.98    2.51
  -2  10   2   80.82    2.54
  -2  10   2   78.58    2.49
  -2 -10   2   76.30    2.55
   2 -10  -2   77.86    2.65
   2 -10  -2   78.38    2.48
  -2 -10   2   77.85    2.70
   2  10  -1    0.00    0.12
  -2  10   1    0.09    0.12
  -2  10   1    0.04    0.10
   2  10  -1    0.20    0.08
   2  10  -1    0.32    0.18
  -2  10   1   -0.11    0.16
  -2 -10   1    0.06    0.13
  -2 -10   1    0.05    0.17
   2 -10  -1    0.30    0.18
   2 -10  -1    0.07    0.21
  -2  10   0   76.20    2.46
  -2  10   0   75.38    2.27
   2  10   0   75.53    2.49
   2  10   0   73.12    2.39
  -2  10   0   77.63    2.48
   2 -10   0   75.62    2.49
   2 -10   0   72.32    2.62
  -2 -10   0   75.96    2.43
   2  10   1    2.36    0.38
  -2  10  -1    2.91    0.44
   2  10   1    3.19    0.40
  -2  10  -1    2.94    0.41
  -2 -10  -1    2.86    0.42
   2 -10   1    2.34    0.42
   2 -10   1    2.80    0.47
   2  10   2    1.99    0.37
  -2  10  -2    2.97    0.45
   2  10   2    1.82    0.34
  -2  10  -2    2.00    0.38
  -2 -10  -2    1.55    0.34
   2 -10   2    1.34    0.37
   2 -10   2    1.71    0.37
  -2  10  -3   17.93    1.04
   2  10   3   18.33    1.04
  -2  10  -3   16.85    0.98
   2  10   3   17.59    0.92
   2 -10   3   15.55    1.13
  -2 -10  -3   18.33    0.91
   2 -10   3   20.69    1.14
  -2  10  -4   28.30    1.40
   2  10   4   27.53    1.39
   2  10   4   26.07    1.27
  -2 -10  -4   28.41    1.24
   2 -10   4   30.41    1.68
   2 -10   4   28.49    1.49
   2  10   5   24.03    1.31
  -2  10  -5   19.88    1.22
   2 -10   5   20.47    1.47
   2 -10   5   22.90    1.39
  -2 -10  -5   21.58    1.10
   2  10   6    0.59    0.31
  -2 -10  -6    0.37    0.24
   2 -10   6    0.57    0.35
   2  10   7    0.06    0.23
   2 -10   7    0.23    0.31
   2  10   8    0.12    0.28
   2 -10   8    1.72    0.58
  -2  11   9    2.69    0.52
  -2 -11   9    3.08    0.58
  -2 -11   9    2.98    0.83
  -2  11   8    0.32    0.25
  -2  11   8    0.33    0.31
  -2 -11   8    0.49    0.31
  -2 -11   8    0.34    0.39
  -2  11   7    2.13    0.50
  -2  11   7    2.52    0.47
  -2 -11   7    2.85    0.72
  -2 -11   7    2.28    0.53
  -2  11   6    0.04    0.21
  -2  11   6   -0.06    0.16
  -2 -11   6    0.17    0.28
  -2 -11   6    0.11    0.21
  -2  11   5   15.06    0.94
  -2  11   5   18.33    1.00
  -2 -11   5   15.70    1.02
  -2 -11   5   16.09    1.19
  -2  11   4   35.39    1.50
  -2  11   4   34.77    1.45
  -2 -11   4   33.34    1.71
  -2 -11   4   35.76    1.57
   2 -11  -4   34.44    1.43
  -2  11   3    8.81    0.65
  -2  11   3    8.33    0.64
  -2 -11   3   10.69    0.74
  -2 -11   3   10.21    0.80
   2 -11  -3    8.74    0.67
  -2  11   2    5.38    0.53
  -2  11   2    5.74    0.56
   2  11  -2    7.15    0.69
  -2  11   2    5.12    0.55
  -2 -11   2    4.53    0.59
  -2 -11   2    5.38    0.59
   2 -11  -2    5.40    0.59
  -2  11   1   24.01    1.08
  -2  11   1   22.57    1.09
   2  11  -1   22.89    0.77
  -2  11   1   25.14    1.00
   2  11  -1   23.64    1.12
   2 -11  -1   22.55    1.19
  -2 -11   1   25.68    1.16
  -2 -11   1   24.68    1.22
   2 -11  -1   24.35    1.13
  -2  11   0    3.01    0.34
  -2  11   0    2.79    0.43
   2  11   0    2.25    0.36
  -2  11   0    2.82    0.42
   2  11   0    2.21    0.37
  -2 -11   0    2.88    0.45
   2 -11   0    2.12    0.42
  -2 -11   0    2.77    0.44
   2 -11   0    2.84    0.45
  -2  11  -1   13.34    0.80
   2  11   1   11.70    0.79
   2  11   1   13.65    0.74
  -2  11  -1   13.16    0.82
   2 -11   1   12.59    0.83
  -2 -11  -1   12.34    0.76
   2 -11   1   14.86    0.97
  -2  11  -2   14.56    0.87
   2  11   2   11.95    0.73
  -2  11  -2   12.54    0.84
   2  11   2   13.31    0.84
  -2 -11  -2   12.75    0.81
   2 -11   2   11.81    0.93
   2 -11   2   14.16    0.91
   2  11   3   49.33    1.98
  -2  11  -3   49.07    1.98
   2 -11   3   50.80    2.09
   2 -11   3   48.25    2.22
  -2 -11  -3   48.76    1.82
  -2  11  -4   44.54    1.94
   2  11   4   47.18    1.99
  -2 -11  -4   45.58    1.77
   2 -11   4   46.18    2.06
   2 -11   4   48.03    2.29
   2  11   5   13.86    1.01
  -2  11  -5   13.78    1.01
   2 -11   5   16.31    1.31
  -2 -11  -5   15.00    0.93
   2 -11   5   14.35    1.12
   2  11   6    0.71    0.33
   2 -11   6    2.18    0.56
  -2 -11  -6    1.68    0.41
   2  11   7    4.57    0.72
   2 -11   7    7.04    1.02
   2  11   8    0.27    0.29
   2 -11   8    0.10    0.32
  -2  12   8    3.60    0.59
  -2  12   8    3.47    0.66
  -2 -12   8    4.23    0.93
  -2 -12   8    3.42    0.60
  -2  12   7    8.77    0.94
  -2  12   7    7.49    0.84
  -2 -12   7    9.65    1.04
  -2 -12   7    8.98    1.25
  -2  12   6   -0.06    0.22
  -2  12   6    0.43    0.21
  -2 -12   6    0.39    0.27
  -2 -12   6   -0.03    0.28
  -2  12   5   12.01    0.84
  -2  12   5   10.94    0.80
  -2 -12   5   12.47    1.28
  -2 -12   5   13.28    0.94
  -2  12   4   56.88    2.07
  -2  12   4   57.70    2.13
  -2 -12   4   53.05    2.18
  -2 -12   4   55.36    2.42
  -2  12   3    5.16    0.60
  -2  12   3    6.94    0.66
  -2 -12   3    7.39    0.73
  -2 -12   3    6.33    0.78
   2 -12  -3    7.38    0.74
   2  12  -2   14.74    0.88
  -2  12   2   15.07    0.88
  -2  12   2   14.54    0.80
  -2  12   2   14.55    0.83
  -2 -12   2   15.04    0.91
   2 -12  -2   15.30    0.90
  -2 -12   2   13.57    0.94
  -2  12   1    8.02    0.53
   2  12  -1    9.72    0.69
  -2  12   1    8.72    0.65
  -2  12   1    8.89    0.66
  -2 -12   1    9.87    0.72
  -2 -12   1    8.81    0.72
   2 -12  -1    8.32    0.68
  -2  12   0    3.04    0.36
  -2  12   0    1.97    0.39
  -2  12   0    3.31    0.49
   2  12   0    2.57    0.43
  -2 -12   0    3.01    0.49
   2 -12   0    3.22    0.52
  -2 -12   0    2.90    0.47
   2 -12   0    2.14    0.44
  -2  12  -1    9.15    0.67
  -2  12  -1    7.98    0.77
   2  12   1    7.32    0.74
   2 -12   1    7.38    0.84
   2 -12   1    8.79    0.71
  -2 -12  -1    9.25    0.71
  -2  12  -2   17.60    1.01
  -2  12  -2   14.59    0.95
   2  12   2   15.13    0.96
  -2 -12  -2   16.15    0.93
   2 -12   2   16.38    1.14
   2 -12   2   16.51    1.03
  -2  12  -3   16.88    1.04
   2  12   3   16.33    1.03
   2 -12   3   17.71    1.13
  -2 -12  -3   17.13    0.98
   2 -12   3   16.94    1.22
   2  12   4    2.98    0.52
  -2  12  -4    3.32    0.59
   2 -12   4    3.37    0.63
  -2 -12  -4    2.64    0.50
   2  12   5    3.00    0.58
  -2  12  -5    2.43    0.52
  -2 -12  -5    3.04    0.51
   2 -12   5    3.54    0.68
   2  12   6    2.90    0.60
   2 -12   6    2.69    0.63
  -2 -12  -6    2.68    0.53
   2  12   7    1.31    0.47
   2 -12   7    1.30    0.53
  -2  13   8    0.56    0.29
  -2 -13   8    0.53    0.44
  -2 -13   8    0.07    0.27
  -2  13   7    0.40    0.27
  -2  13   7    0.53    0.37
  -2 -13   7    0.09    0.33
  -2 -13   7    0.25    0.28
  -2  13   6   47.28    2.01
  -2  13   6   47.37    2.02
  -2 -13   6   47.65    2.15
  -2 -13   6   48.88    2.51
  -2  13   5    8.11    0.80
  -2  13   5    8.86    0.88
  -2 -13   5    8.98    1.14
  -2 -13   5    7.26    0.85
  -2  13   4   47.62    1.88
  -2  13   4   45.92    1.92
  -2 -13   4   48.80    2.26
  -2 -13   4   46.95    2.02
  -2  13   3   10.21    0.75
  -2  13   3    9.77    0.71
  -2 -13   3    9.63    1.04
  -2 -13   3   10.70    0.81
   2 -13  -3    9.60    0.76
  -2  13   2    4.18    0.50
  -2  13   2    2.89    0.46
  -2  13   2    4.07    0.51
   2 -13  -2    2.88    0.48
  -2 -13   2    4.43    0.67
  -2 -13   2    3.48    0.52
   2  13  -1    0.89    0.27
  -2  13   1    0.23    0.16
  -2  13   1    0.94    0.27
  -2  13   1    1.01    0.31
  -2 -13   1    0.40    0.26
  -2 -13   1    0.59    0.28
   2 -13  -1    0.59    0.30
  -2  13   0    7.36    0.49
  -2  13   0    8.17    0.65
  -2  13   0    7.26    0.74
   2  13   0    6.62    0.71
   2 -13   0    7.33    0.77
  -2 -13   0    8.23    0.80
  -2 -13   0    8.73    0.90
   2  13   1   44.83    1.83
  -2  13  -1   38.03    1.74
  -2  13  -1   43.65    1.81
   2 -13   1   47.21    1.90
  -2 -13  -1   44.73    1.76
  -2 -13  -1   44.02    1.91
  -2  13  -2   11.40    0.84
   2  13   2   13.28    0.90
  -2 -13  -2   11.76    0.83
   2 -13   2   11.42    0.89
   2  13   3    0.42    0.27
  -2  13  -3    0.54    0.28
  -2 -13  -3    0.80    0.33
   2 -13   3    0.61    0.31
  -2  13  -4    1.56    0.42
   2  13   4    1.46    0.41
   2 -13   4    1.94    0.49
  -2 -13  -4    1.39    0.41
   2  13   5    2.72    0.54
   2 -13   5    2.59    0.63
  -2 -13  -5    2.34    0.53
   2  13   6    0.18    0.25
   2 -13   6    0.37    0.33
  -2 -13  -6    0.04    0.32
   2  13   7    4.10    0.74
   2 -13   7    4.80    0.90
  -2  14   7    2.18    0.47
  -2 -14   7    4.66    1.02
  -2 -14   7    3.10    0.63
  -2  14   6    7.96    0.86
  -2 -14   6    7.07    1.09
  -2 -14   6    5.86    0.82
  -2  14   5   17.01    1.06
  -2  14   5   14.23    0.98
  -2 -14   5   13.77    1.06
  -2 -14   5   15.56    1.30
  -2  14   4    0.55    0.32
  -2  14   4    1.03    0.32
  -2 -14   4    0.95    0.34
  -2 -14   4    0.59    0.36
  -2  14   3   14.06    0.88
  -2  14   3   14.43    0.95
  -2  14   3   15.06    0.92
  -2 -14   3   16.52    1.17
  -2 -14   3   14.26    0.98
  -2  14   2   17.04    0.89
  -2  14   2   18.37    1.05
  -2  14   2   17.83    0.98
  -2 -14   2   15.32    1.00
  -2 -14   2   14.88    1.10
   2 -14  -2   15.94    1.00
  -2  14   1    3.56    0.50
  -2  14   1    3.24    0.52
  -2  14   1    3.77    0.44
  -2 -14   1    4.50    0.66
  -2 -14   1    3.49    0.53
   2 -14  -1    3.25    0.53
  -2  14   0   10.91    0.80
   2  14   0    9.40    0.77
  -2  14   0    8.83    0.57
   2 -14   0   10.94    0.82
  -2 -14   0    8.60    0.92
  -2 -14   0    8.95    0.86
   2  14   1    7.28    0.78
  -2  14  -1    7.43    0.79
  -2 -14  -1    6.68    0.72
   2 -14   1    6.07    0.75
  -2 -14  -1    7.82    0.89
   2  14   2    0.06    0.22
  -2  14  -2   -0.07    0.15
  -2 -14  -2    0.02    0.25
   2 -14   2    0.27    0.23
   2  14   3   11.18    0.89
  -2  14  -3    8.46    0.91
   2 -14   3    9.36    1.00
  -2 -14  -3   10.37    0.93
  -2  14  -4    3.28    0.59
   2  14   4    2.40    0.50
  -2 -14  -4    2.27    0.53
   2 -14   4    2.73    0.60
   2  14   5    2.16    0.53
  -2 -14  -5    1.70    0.50
   2 -14   5    2.30    0.58
   2  14   6    7.61    0.97
   2 -14   6    8.97    1.20
  -2  15   7    8.21    0.91
  -2 -15   7   11.12    1.52
  -2 -15   7    9.26    1.05
  -2  15   6    3.98    0.64
  -2 -15   6    3.64    0.85
  -2 -15   6    2.67    0.59
  -2  15   5    0.02    0.24
  -2 -15   5    0.25    0.33
  -2 -15   5    0.10    0.27
  -2  15   4    1.93    0.44
  -2 -15   4    2.95    0.55
  -2 -15   4    2.19    0.57
  -2  15   3    1.39    0.32
  -2  15   3    1.83    0.44
  -2 -15   3    1.27    0.41
  -2 -15   3    2.90    0.64
  -2  15   2    0.53    0.22
  -2  15   2    0.25    0.24
  -2 -15   2    0.32    0.30
  -2 -15   2    0.26    0.22
   2 -15  -2    0.32    0.29
  -2  15   1   13.93    0.95
  -2 -15   1   13.18    0.93
  -2 -15   1   12.94    1.03
   2 -15  -1   13.86    0.97
  -2  15   0    1.61    0.38
   2 -15   0    0.82    0.32
  -2 -15   0    1.07    0.35
  -2 -15   0    1.49    0.43
   2  15   1    6.59    0.76
  -2  15  -1    5.84    0.73
   2 -15   1    5.46    0.76
  -2 -15  -1    5.31    0.70
   2  15   2   12.42    0.95
  -2  15  -2   12.91    0.97
  -2 -15  -2   12.64    0.92
   2 -15   2   13.06    1.02
   2  15   3   17.36    1.17
  -2  15  -3   18.90    1.21
   2 -15   3   17.82    1.24
  -2 -15  -3   17.22    1.12
   2  15   4    9.79    1.04
   2 -15   4    7.67    1.00
  -2 -15  -4    6.84    0.83
   2  15   5    0.94    0.40
  -2 -15  -5    0.78    0.40
   2 -15   5    1.07    0.45
   2  15   6    1.82    0.52
   2 -15   6    2.29    0.63
  -2  16   6   -0.13    0.23
  -2 -16   6    0.14    0.38
  -2 -16   6    0.18    0.26
  -2  16   5    5.42    0.73
  -2 -16   5    5.97    1.01
  -2 -16   5    5.55    0.81
  -2  16   4   -0.29    0.17
  -2  16   4    0.15    0.20
  -2 -16   4    0.14    0.32
  -2 -16   4    0.09    0.23
  -2  16   3    0.67    0.29
  -2  16   3    0.37    0.22
  -2 -16   3    0.88    0.33
  -2 -16   3    0.99    0.43
  -2  16   2   -0.13    0.16
  -2 -16   2    0.31    0.23
  -2 -16   2    0.06    0.23
  -2  16   1    1.51    0.41
   2 -16  -1    1.40    0.44
  -2 -16   1    1.28    0.43
  -2 -16   1    1.26    0.35
  -2  16   0    2.85    0.51
   2 -16   0    1.98    0.49
  -2 -16   0    1.85    0.46
  -2  16  -1    6.65    0.83
   2 -16   1    6.77    0.84
  -2 -16  -1    5.56    0.73
  -2  16  -2   25.58    1.45
   2  16   2   22.91    1.39
  -2 -16  -2   23.80    1.35
   2 -16   2   29.74    1.60
   2  16   3    0.75    0.33
  -2  16  -3    0.73    0.33
  -2 -16  -3    0.30    0.34
   2 -16   3    1.32    0.42
   2  16   4    0.20    0.28
   2 -16   4    0.47    0.34
  -2 -16  -4    0.11    0.34
   2  16   5    2.23    0.57
  -2 -16  -5    1.74    0.56
   2 -16   5    1.57    0.54
  -2  17   5    1.26    0.40
  -2  17   5    2.05    0.45
  -2 -17   5    1.93    0.53
  -2  17   4    2.32    0.51
  -2 -17   4    3.15    0.61
  -2  17   3    3.31    0.59
  -2 -17   3    4.28    0.84
  -2 -17   3    4.21    0.68
  -2  17   2    2.55    0.53
  -2 -17   2    2.45    0.53
  -2  17   1    2.21    0.49
  -2 -17   1    2.17    0.50
   2 -17  -1    2.51    0.55
  -2  17   0    9.47    1.00
   2 -17   0   10.82    1.10
  -2 -17   0    9.02    0.95
  -2  17  -1    4.22    0.67
   2 -17   1    4.61    0.73
  -2 -17  -1    4.40    0.70
  -2  17  -2    3.38    0.64
  -2 -17  -2    3.74    0.65
   2 -17   2    3.23    0.64
   2  17   3    0.08    0.25
  -2 -17  -3    1.19    0.42
   2 -17   3    1.02    0.40
   2 -17   4   21.97    1.54
  -2 -17  -4   19.51    1.31
  -2  18   4    8.53    0.96
  -2 -18   4    9.01    1.08
  -2  18   3   26.39    1.51
  -2 -18   3   26.85    1.58
  -2  18   2    2.35    0.54
  -2 -18   2    3.10    0.60
  -2  18   1    2.05    0.51
  -2 -18   1    2.97    0.57
  -2  18   0    7.44    0.94
   2 -18   0    8.29    0.99
  -2 -18   0    8.17    0.94
  -2  18  -1    6.99    0.93
  -2 -18  -1    4.37    0.70
   2 -18   1    7.70    0.93
  -2  18  -2   19.53    1.35
  -2 -18  -2   17.98    1.24
   2 -18   2   19.31    1.35
   2 -18   3    5.31    0.86
  -2 -18  -3    5.02    0.79
  -2 -18  -4    1.10    0.48
  -2  19   3    1.65    0.48
  -2 -19   3    1.26    0.45
  -2  19   2    0.47    0.33
  -2 -19   2    0.88    0.33
  -2  19   1   16.21    1.21
  -2 -19   1   16.95    1.20
  -2 -19   0   12.72    1.22
   2 -19   0   10.52    1.13
  -2  19  -1    1.80    0.54
   2 -19   1    2.67    0.60
  -2 -19  -1    1.77    0.50
  -2 -19  -2    0.23    0.36
   2 -19   2    0.36    0.30
  -3   0  10    2.42    0.67
  -3   0  10    2.50    0.42
  -3   0   9   -0.05    0.14
  -3   0   9    0.35    0.28
  -3   0   8   19.58    0.95
  -3   0   8   17.38    1.26
  -3   0   7    0.04    0.19
  -3   0   7    0.15    0.14
   3   0  -6  144.73    4.23
  -3   0   6  144.38    4.65
  -3   0   6  151.39    4.16
  -3   0   6  147.43    4.06
   3   0  -5    0.17    0.12
  -3   0   5   -0.01    0.12
  -3   0   5    0.02    0.07
  -3   0   5    0.04    0.07
  -3   0   5    0.01    0.06
  -3   0   4    9.33    0.36
  -3   0   4    9.98    0.58
  -3   0   4   10.13    0.38
   3   0  -4   10.61    0.50
   3   0  -4    9.25    0.47
  -3   0   3    0.08    0.07
  -3   0   2  292.99    7.69
  -3   0   1   -0.02    0.08
   3   0  -1   -0.02    0.06
  -3   0   0  592.62   15.14
  -3   0   0  562.39   15.52
  -3   0   0  557.83   16.57
  -3   0   0  557.54   15.44
   3   0   0  587.74   15.43
   3   0   1   -0.13    0.05
   3   0   1   -0.13    0.06
  -3   0  -1   -0.14    0.05
  -3   0  -1   -0.08    0.05
  -3   0  -1   -0.05    0.06
   3   0   1   -0.04    0.07
  -3   0  -2   26.33    0.98
   3   0   2   26.02    1.09
   3   0   2   25.32    1.06
  -3   0  -2   27.58    0.96
  -3   0  -2   26.46    1.04
   3   0   2   26.93    1.00
   3   0   3   -0.02    0.10
  -3   0  -3   -0.05    0.08
  -3   0  -3   -0.03    0.10
   3   0   3    0.01    0.09
   3   0   3   -0.01    0.10
   3   0   4    5.43    0.58
   3   0   4    7.05    0.73
  -3   0  -4    7.47    0.71
   3   0   4    7.20    0.73
  -3   0  -4    7.31    0.53
   3   0   5   -0.04    0.11
  -3   0  -5   -0.10    0.12
   3   0   5    0.20    0.21
   3   0   5   -0.11    0.13
   3   0   6    0.61    0.32
   3   0   6    0.71    0.28
   3   0   6    0.46    0.22
  -3   0  -6    0.51    0.24
  -3   0  -7    0.08    0.23
   3   0   7   -0.08    0.21
   3   0   7   -0.06    0.25
   3   0   8    6.63    0.96
   3   0   9   -0.23    0.28
  -3   1  10   -0.01    0.27
  -3   1  10    0.15    0.18
  -3  -1  10    0.84    0.38
  -3  -1  10    0.30    0.20
  -3   1   9    2.04    0.37
  -3   1   9    2.17    0.58
  -3  -1   9    1.46    0.50
  -3  -1   9    2.52    0.40
  -3   1   8    1.07    0.27
  -3   1   8    0.97    0.40
  -3  -1   8    0.83    0.39
  -3  -1   8    1.11    0.26
  -3   1   7   14.49    1.04
  -3   1   7   13.87    0.75
  -3  -1   7   15.33    0.78
  -3  -1   7   16.88    1.12
  -3   1   6    4.81    0.38
  -3   1   6    4.62    0.63
  -3   1   6    5.00    0.35
   3   1  -6    4.60    0.50
  -3  -1   6    4.90    0.62
   3  -1  -6    4.11    0.47
  -3  -1   6    4.49    0.32
  -3  -1   6    4.43    0.36
  -3   1   5   51.30    1.57
  -3   1   5   54.60    1.93
   3   1  -5   50.54    1.69
   3   1  -5   49.34    1.65
  -3   1   5   48.82    1.52
  -3  -1   5   51.56    1.57
   3  -1  -5   51.81    1.70
  -3  -1   5   47.92    1.49
   3  -1  -5   49.86    1.68
  -3  -1   5   50.00    1.89
  -3   1   4  129.21    3.53
   3   1  -4  132.55    3.63
  -3   1   4  134.47    3.94
  -3   1   4  136.13    3.55
   3   1  -4  131.20    3.67
   3  -1  -4  127.90    3.66
  -3  -1   4  134.24    3.93
  -3  -1   4  136.18    3.81
  -3  -1   4  136.79    3.54
  -3  -1   4  132.32    3.50
   3   1  -3  101.67    2.72
  -3   1   3   96.25    2.91
  -3  -1   3  101.93    2.84
  -3  -1   3  104.91    2.90
  -3   1   2  287.09    7.61
  -3  -1   2  289.06    7.52
  -3   1   1   48.36    1.33
  -3   1   1   49.38    1.30
   3   1  -1   47.74    1.38
  -3   1   1   46.88    1.41
   3  -1  -1   48.70    1.43
  -3  -1   1   48.40    1.38
  -3   1   0   72.46    1.94
  -3   1   0   72.70    2.03
  -3   1   0   74.43    1.96
   3   1   0   74.13    2.01
   3   1   0   69.85    1.95
  -3  -1   0   72.65    1.95
   3  -1   0   71.43    2.05
  -3  -1   0   73.11    2.05
  -3  -1   0   71.38    2.04
  -3  -1   0   73.10    1.91
   3  -1   0   72.44    1.99
   3   1   1  287.46    7.51
  -3   1  -1  291.40    7.82
  -3   1  -1  286.04    7.59
   3   1   1  286.71    7.83
  -3   1  -1  279.71    7.60
   3   1   1  291.90    7.68
  -3  -1  -1  294.51    7.55
  -3  -1  -1  283.05    7.83
  -3  -1  -1  296.60    7.65
   3  -1   1  292.64    7.90
   3  -1   1  291.98    7.66
  -3  -1  -1  293.84    7.47
   3   1   2   32.82    1.15
   3   1   2   31.72    1.21
   3   1   2   29.91    1.20
  -3   1  -2   31.93    1.13
  -3   1  -2   30.38    1.17
   3  -1   2   30.48    1.20
   3  -1   2   30.06    1.10
  -3  -1  -2   31.23    1.18
  -3  -1  -2   30.06    1.08
  -3  -1  -2   32.56    1.11
   3   1   3   27.40    1.12
   3   1   3   26.58    1.22
   3   1   3   29.21    1.24
  -3   1  -3   27.10    1.16
  -3   1  -3   27.12    1.11
   3  -1   3   25.17    1.18
  -3  -1  -3   28.69    1.10
   3  -1   3   27.55    1.26
   3  -1   3   27.18    1.10
   3   1   4    8.08    0.81
  -3   1  -4    8.00    0.58
   3   1   4    7.82    0.77
   3   1   4    8.37    0.60
  -3   1  -4    7.78    0.60
   3  -1   4    7.84    0.58
   3  -1   4    7.95    0.82
  -3  -1  -4    8.30    0.58
   3  -1   4    8.55    0.83
   3   1   5    2.62    0.53
  -3   1  -5    2.33    0.42
   3   1   5    1.88    0.43
   3   1   5    2.22    0.41
  -3   1  -5    1.80    0.39
   3  -1   5    1.95    0.38
  -3  -1  -5    2.17    0.39
   3  -1   5    1.58    0.41
   3  -1   5    3.43    0.61
   3   1   6    1.03    0.36
   3   1   6    1.38    0.46
   3   1   6    1.20    0.35
  -3   1  -6    1.54    0.36
   3  -1   6    0.89    0.40
   3  -1   6    1.33    0.40
   3  -1   6    0.90    0.33
  -3  -1  -6    1.25    0.34
   3   1   7   36.16    1.86
  -3   1  -7   34.61    1.67
  -3  -1  -7   35.11    1.66
   3  -1   7   32.85    1.92
   3  -1   7   33.99    1.82
   3   1   8    3.36    0.69
   3  -1   8    3.44    0.70
   3   1   9    0.09    0.28
   3  -1   9   -0.14    0.27
  -3   2  10    1.01    0.30
  -3   2  10    0.77    0.46
  -3  -2  10    1.40    0.33
  -3  -2  10    1.34    0.55
  -3   2   9    2.67    0.63
  -3   2   9    3.18    0.44
  -3  -2   9    3.68    0.75
  -3  -2   9    3.61    0.48
  -3   2   8    2.24    0.36
  -3   2   8    1.87    0.50
  -3  -2   8    1.64    0.48
  -3  -2   8    2.78    0.41
  -3   2   7   29.91    1.26
  -3   2   7   34.84    1.68
  -3  -2   7   38.55    1.77
  -3  -2   7   33.07    1.31
  -3   2   6    0.80    0.19
  -3   2   6    0.89    0.29
  -3   2   6    0.91    0.19
  -3  -2   6    0.33    0.21
  -3  -2   6    0.87    0.20
  -3  -2   6    0.55    0.14
  -3   2   5   38.82    1.68
  -3   2   5   47.05    1.45
  -3   2   5   43.86    1.42
   3   2  -5   46.25    1.56
   3   2  -5   47.53    1.54
   3  -2  -5   44.43    1.57
   3  -2  -5   47.56    1.58
  -3  -2   5   46.09    1.45
  -3  -2   5   44.12    1.36
  -3  -2   5   45.23    1.76
  -3   2   4    6.92    0.34
   3   2  -4    6.87    0.39
  -3   2   4    7.34    0.50
  -3   2   4    7.11    0.34
   3   2  -4    7.29    0.40
  -3  -2   4    7.13    0.33
  -3  -2   4    6.67    0.29
   3  -2  -4    6.13    0.39
  -3  -2   4    7.05    0.48
  -3  -2   4    6.89    0.41
   3   2  -3    4.36    0.25
  -3   2   3    4.10    0.19
  -3   2   3    4.16    0.19
  -3   2   3    4.10    0.31
   3  -2  -3    4.63    0.28
  -3  -2   3    4.04    0.28
  -3  -2   3    4.50    0.27
  -3   2   2   40.96    1.26
  -3  -2   2   42.02    1.20
  -3  -2   2   41.31    1.19
  -3   2   1   27.75    0.91
  -3   2   1   28.39    0.88
  -3   2   1   26.97    0.82
   3   2  -1   28.36    0.84
  -3   2   1   25.19    0.74
  -3  -2   1   28.09    0.79
   3  -2  -1   28.33    0.93
   3  -2  -1   28.45    0.81
  -3   2   0    8.62    0.36
   3   2   0    8.42    0.38
  -3   2   0    7.75    0.34
   3   2   0    8.23    0.36
  -3   2   0    8.43    0.37
  -3  -2   0    8.12    0.35
   3  -2   0    7.88    0.37
  -3  -2   0    8.47    0.34
   3  -2   0    8.54    0.40
  -3  -2   0    8.57    0.32
   3   2   1  173.38    4.99
  -3   2  -1  177.13    4.86
   3   2   1  179.68    4.83
  -3   2  -1  180.05    5.00
   3   2   1  190.93    4.97
  -3  -2  -1  180.40    4.79
  -3  -2  -1  181.13    4.79
   3  -2   1  183.48    4.92
  -3  -2  -1  183.79    4.92
   3   2   2    9.33    0.58
  -3   2  -2   11.30    0.59
   3   2   2    8.98    0.55
   3   2   2   10.93    0.57
  -3  -2  -2    9.40    0.49
   3  -2   2   10.59    0.64
   3  -2   2   10.71    0.54
   3  -2   2   10.14    0.59
   3   2   3  275.05    7.78
   3   2   3  274.63    7.62
  -3   2  -3  280.09    7.72
   3   2   3  273.03    7.42
   3  -2   3  284.74    7.65
   3  -2   3  271.24    7.87
  -3  -2  -3  267.38    7.41
   3  -2   3  272.08    7.37
  -3   2  -4   13.20    0.75
  -3   2  -4   11.35    0.75
   3   2   4   10.57    0.78
   3   2   4   11.51    0.73
   3   2   4   13.53    0.86
   3  -2   4   10.81    0.78
   3  -2   4   13.03    0.75
  -3  -2  -4   12.33    0.71
   3  -2   4   12.29    0.88
  -3   2  -5    6.32    0.73
   3   2   5    8.59    0.66
   3   2   5    6.24    0.73
  -3   2  -5    6.10    0.65
   3   2   5    5.32    0.70
   3  -2   5    4.98    0.61
   3  -2   5    7.83    0.92
   3  -2   5    5.32    0.70
  -3  -2  -5    6.31    0.65
   3   2   6    0.47    0.27
   3   2   6    0.77    0.34
  -3   2  -6    1.02    0.32
  -3  -2  -6    0.51    0.24
   3  -2   6    0.94    0.38
   3  -2   6    1.24    0.40
  -3   2  -7    3.93    0.61
   3   2   7    3.55    0.67
   3  -2   7    3.69    0.70
  -3  -2  -7    3.44    0.57
   3  -2   7    3.47    0.76
   3   2   8    0.66    0.38
   3  -2   8    0.15    0.34
   3   2   9    4.53    0.82
   3  -2   9    6.07    1.02
  -3   3  10    0.40    0.22
  -3   3  10   -0.27    0.25
  -3  -3  10   -0.16    0.28
  -3  -3  10    0.20    0.20
  -3   3   9   35.88    1.52
  -3   3   9   38.40    2.06
  -3  -3   9   41.73    2.21
  -3  -3   9   38.41    1.57
  -3   3   8    2.35    0.37
  -3  -3   8    2.62    0.41
  -3  -3   8    2.88    0.65
  -3   3   7   17.78    1.14
  -3   3   7   17.30    0.85
  -3  -3   7   17.27    0.86
  -3  -3   7   16.90    1.16
  -3   3   6    0.39    0.14
  -3   3   6    0.33    0.20
  -3   3   6    0.23    0.11
  -3  -3   6    0.19    0.09
  -3  -3   6    0.24    0.12
  -3  -3   6    0.18    0.17
  -3   3   5    4.72    0.55
  -3   3   5    6.45    0.39
  -3   3   5    5.27    0.36
   3   3  -5    4.99    0.40
  -3  -3   5    6.35    0.39
  -3  -3   5    5.31    0.31
   3  -3  -5    5.23    0.41
  -3  -3   5    6.13    0.39
  -3  -3   5    5.05    0.58
  -3   3   4   36.64    1.15
   3   3  -4   35.24    1.20
  -3   3   4   36.75    1.38
  -3   3   4   35.73    1.15
   3  -3  -4   33.90    1.21
  -3  -3   4   37.80    1.16
  -3  -3   4   35.08    1.25
  -3  -3   4   37.41    1.15
  -3  -3   4   34.97    1.36
  -3  -3   4   35.02    1.07
  -3   3   3   15.59    0.73
  -3   3   3   16.64    0.60
  -3  -3   3   18.30    0.73
  -3  -3   3   18.73    0.69
  -3  -3   3   17.67    0.60
   3  -3  -3   18.47    0.67
  -3  -3   3   17.97    0.55
  -3  -3   3   19.75    0.58
  -3   3   2   21.80    0.69
  -3   3   2   21.90    0.69
  -3   3   2   23.09    0.78
   3  -3  -2   22.35    0.72
  -3  -3   2   21.75    0.72
  -3  -3   2   22.52    0.67
  -3  -3   2   21.84    0.74
  -3  -3   2   23.50    0.66
  -3   3   1   10.32    0.37
  -3   3   1   10.82    0.41
  -3   3   1   10.73    0.48
   3   3  -1   11.84    0.44
   3   3  -1   10.57    0.38
  -3   3   1   11.67    0.42
   3  -3  -1   11.68    0.41
  -3  -3   1   10.62    0.37
  -3  -3   1   11.05    0.40
   3  -3  -1   10.56    0.49
  -3  -3   1   10.85    0.36
  -3   3   0   85.92    2.47
  -3   3   0   87.69    2.43
  -3   3   0   85.68    2.46
  -3   3   0   85.83    2.58
   3   3   0   90.89    2.49
  -3  -3   0   86.31    2.44
   3  -3   0   87.96    2.44
   3  -3   0   84.84    2.45
  -3  -3   0   86.34    2.36
  -3  -3   0   89.66    2.39
   3  -3   0   87.45    2.58
   3   3   1   50.71    1.66
  -3   3  -1   52.29    1.60
  -3   3  -1   48.89    1.62
   3   3   1   52.12    1.60
  -3  -3  -1   50.31    1.63
  -3  -3  -1   52.27    1.50
  -3  -3  -1   50.76    1.57
   3  -3   1   53.32    1.63
   3  -3   1   48.85    1.73
  -3   3  -2   54.41    1.82
   3   3   2   53.60    1.85
  -3   3  -2   53.53    1.76
  -3  -3  -2   53.57    1.66
   3  -3   2   54.65    1.84
   3  -3   2   53.49    1.94
   3   3   3    1.32    0.30
  -3   3  -3    0.96    0.24
   3   3   3    1.44    0.30
   3  -3   3    1.96    0.37
   3  -3   3    0.80    0.20
  -3  -3  -3    1.59    0.26
   3  -3   3    1.16    0.28
   3   3   4   17.84    1.02
  -3   3  -4   17.86    0.97
  -3  -3  -4   16.87    0.86
   3  -3   4   17.87    0.91
   3  -3   4   18.61    1.10
   3  -3   4   16.17    0.99
   3   3   5   28.78    1.46
   3   3   5   29.95    1.48
  -3   3  -5   28.79    1.41
   3  -3   5   27.54    1.54
   3  -3   5   26.53    1.29
   3  -3   5   30.45    1.50
  -3  -3  -5   28.73    1.28
  -3   3  -6   23.56    1.26
   3   3   6   21.57    1.32
   3   3   6   24.47    1.41
   3  -3   6   23.66    1.49
  -3  -3  -6   20.61    1.14
   3  -3   6   25.41    1.43
  -3   3  -7    4.00    0.62
   3   3   7    2.79    0.61
   3  -3   7    2.77    0.61
  -3  -3  -7    2.34    0.47
   3   3   8    3.76    0.77
   3  -3   8    4.30    0.81
   3   3   9    0.52    0.38
   3  -3   9    0.11    0.30
  -3   4  10   -0.02    0.16
  -3   4  10    0.08    0.29
  -3  -4  10    0.46    0.38
  -3  -4  10    0.13    0.19
  -3   4   9    0.76    0.26
  -3   4   9    0.41    0.33
  -3  -4   9    1.04    0.29
  -3  -4   9    0.50    0.37
  -3   4   8    4.45    0.52
  -3   4   8    4.96    0.76
  -3  -4   8    3.54    0.72
  -3  -4   8    4.69    0.54
  -3   4   7    2.03    0.33
  -3   4   7    3.05    0.55
  -3  -4   7    2.62    0.53
  -3  -4   7    2.18    0.36
  -3   4   6    2.31    0.42
  -3   4   6    2.87    0.36
  -3   4   6    2.39    0.32
  -3  -4   6    2.24    0.27
  -3  -4   6    2.54    0.35
  -3  -4   6    3.06    0.53
  -3   4   5    1.58    0.31
  -3   4   5    1.88    0.27
  -3   4   5    1.79    0.25
   3   4  -5    1.53    0.27
  -3  -4   5    1.66    0.21
  -3  -4   5    1.69    0.26
  -3  -4   5    1.89    0.37
  -3  -4   5    2.26    0.33
  -3  -4   5    1.92    0.27
   3  -4  -5    2.59    0.35
  -3   4   4   26.59    1.13
  -3   4   4   27.58    0.97
   3   4  -4   28.01    1.02
  -3  -4   4   28.47    1.17
   3  -4  -4   28.72    1.04
  -3  -4   4   26.94    0.90
  -3  -4   4   27.76    0.96
  -3  -4   4   28.88    0.99
  -3   4   3   51.36    1.56
   3   4  -3   52.31    1.58
  -3   4   3   53.50    1.56
  -3   4   3   48.08    1.68
   3  -4  -3   52.11    1.58
  -3  -4   3   55.60    1.56
  -3  -4   3   51.36    1.61
  -3  -4   3   50.29    1.49
  -3  -4   3   53.81    1.70
  -3  -4   3   53.98    1.52
  -3   4   2   72.94    2.09
   3   4  -2   76.76    2.13
  -3   4   2   75.11    2.20
  -3   4   2   74.43    2.11
  -3  -4   2   73.90    2.07
  -3  -4   2   75.93    2.21
   3  -4  -2   74.71    2.10
  -3  -4   2   78.92    2.10
  -3  -4   2   76.94    2.15
  -3   4   1   44.11    1.41
  -3   4   1   45.63    1.33
  -3   4   1   39.46    1.26
  -3   4   1   45.36    1.38
   3   4  -1   44.26    1.35
  -3   4   1   43.37    1.33
  -3  -4   1   45.21    1.28
  -3  -4   1   44.98    1.32
   3  -4  -1   44.11    1.31
   3  -4  -1   43.32    1.40
  -3   4   0  327.27    8.74
  -3   4   0  332.72    8.64
  -3   4   0  329.63    8.88
  -3   4   0  344.27    8.70
   3   4   0  331.14    8.74
   3   4   0  327.34    8.82
  -3  -4   0  330.71    8.87
   3  -4   0  329.50    8.69
   3  -4   0  328.89    8.73
   3  -4   0  339.03    9.03
  -3  -4   0  332.80    8.63
   3   4   1    4.21    0.34
  -3   4  -1    3.61    0.31
   3   4   1    4.28    0.29
  -3   4  -1    4.05    0.31
   3  -4   1    4.29    0.41
  -3  -4  -1    4.17    0.27
  -3  -4  -1    4.46    0.42
   3  -4   1    3.53    0.41
  -3   4  -2   18.90    0.87
   3   4   2   18.66    0.84
   3   4   2   20.87    0.93
  -3   4  -2   19.44    0.85
   3  -4   2   18.51    0.89
  -3  -4  -2   19.21    0.75
   3  -4   2   17.80    0.96
   3   4   3   33.70    1.37
  -3   4  -3   32.79    1.36
   3   4   3   32.51    1.40
  -3   4  -3   34.52    1.34
   3  -4   3   32.79    1.50
   3  -4   3   32.61    1.40
  -3  -4  -3   32.33    1.21
  -3   4  -4   16.59    0.92
  -3   4  -4   19.90    1.02
   3   4   4   18.01    1.02
  -3  -4  -4   16.51    0.84
   3  -4   4   17.32    1.09
   3  -4   4   17.28    0.90
   3  -4   4   15.67    0.99
   3   4   5    2.74    0.51
  -3   4  -5    4.48    0.61
   3   4   5    3.09    0.54
   3  -4   5    3.89    0.53
   3  -4   5    3.14    0.59
   3  -4   5    3.85    0.62
  -3  -4  -5    3.23    0.45
   3   4   6   35.00    1.79
   3   4   6   37.72    1.80
   3  -4   6   35.44    1.80
  -3  -4  -6   34.12    1.54
   3  -4   6   37.95    1.98
  -3   4  -7    0.20    0.24
   3   4   7   -0.13    0.19
  -3  -4  -7    0.23    0.21
   3  -4   7    0.05    0.24
   3   4   8    0.67    0.41
   3  -4   8    1.58    0.51
   3   4   9    0.55    0.38
   3  -4   9    0.01    0.31
  -3   5  10    2.94    0.46
  -3   5  10    3.82    0.78
  -3  -5  10    3.88    0.52
  -3  -5  10    3.38    0.83
  -3   5   9    8.67    1.08
  -3   5   9    9.20    0.68
  -3  -5   9    8.18    1.15
  -3  -5   9   10.18    0.72
  -3   5   8    0.79    0.34
  -3   5   8    0.53    0.21
  -3  -5   8    1.03    0.29
  -3  -5   8    0.96    0.41
  -3   5   7   25.20    1.11
  -3   5   7   26.76    1.43
  -3  -5   7   25.19    1.49
  -3  -5   7   24.11    1.14
  -3   5   6    0.76    0.20
  -3   5   6    1.20    0.33
  -3  -5   6    1.45    0.38
  -3  -5   6    1.55    0.24
  -3  -5   6    1.20    0.27
  -3   5   5   25.93    1.17
  -3   5   5   23.97    0.96
   3   5  -5   22.94    1.02
  -3  -5   5   22.61    0.87
  -3  -5   5   23.48    0.99
  -3  -5   5   23.50    1.19
  -3  -5   5   24.61    1.05
  -3  -5   5   23.37    0.95
   3  -5  -5   25.74    1.02
  -3   5   4  105.30    3.30
   3   5  -4  105.16    3.11
  -3   5   4  106.21    3.07
  -3   5   4  105.49    3.06
  -3  -5   4  107.64    2.98
  -3  -5   4  110.79    3.10
   3  -5  -4  109.55    3.10
  -3  -5   4  108.78    3.01
  -3  -5   4  105.67    3.34
   3   5  -3   13.18    0.58
  -3   5   3   13.28    0.58
  -3   5   3   13.07    0.63
  -3   5   3   13.90    0.58
  -3  -5   3   12.96    0.58
  -3  -5   3   13.78    0.54
  -3  -5   3   12.90    0.65
   3  -5  -3   13.52    0.57
  -3   5   2    1.93    0.22
  -3   5   2    2.17    0.22
  -3   5   2    2.35    0.25
   3   5  -2    1.97    0.22
  -3  -5   2    2.37    0.23
  -3  -5   2    2.26    0.24
  -3  -5   2    1.75    0.23
   3  -5  -2    2.69    0.25
  -3   5   1    9.44    0.46
  -3   5   1    8.72    0.42
   3   5  -1    9.17    0.45
  -3   5   1    6.66    0.36
  -3   5   1    9.06    0.43
   3  -5  -1    9.92    0.51
  -3  -5   1    8.70    0.40
   3  -5  -1    9.25    0.44
  -3  -5   1    8.93    0.43
  -3  -5   1    8.58    0.41
   3   5   0  155.87    4.26
  -3   5   0  158.33    4.21
   3   5   0  149.38    4.20
  -3   5   0  155.87    4.22
  -3   5   0  147.85    4.26
  -3   5   0  153.07    4.15
  -3  -5   0  152.27    4.13
   3  -5   0  151.98    4.43
   3  -5   0  155.78    4.22
  -3   5  -1  102.06    2.96
   3   5   1  101.66    2.92
  -3   5  -1   99.67    3.00
   3   5   1   99.76    3.01
  -3  -5  -1   98.92    2.82
   3  -5   1  102.96    3.18
  -3  -5  -1  101.72    3.02
   3  -5   1  100.85    2.98
  -3   5  -2  201.62    5.81
   3   5   2  208.38    5.74
   3   5   2  201.96    5.75
  -3   5  -2  204.87    5.67
   3  -5   2  203.04    6.00
   3  -5   2  202.72    5.73
  -3  -5  -2  204.50    5.51
  -3   5  -3    0.26    0.16
   3   5   3    0.43    0.20
   3   5   3    0.24    0.15
  -3   5  -3    0.18    0.13
   3  -5   3    0.36    0.21
  -3  -5  -3    0.25    0.13
   3  -5   3    0.12    0.18
  -3   5  -4    3.51    0.49
  -3   5  -4    4.25    0.58
   3   5   4    3.27    0.52
   3   5   4    3.96    0.53
   3  -5   4    4.08    0.65
  -3  -5  -4    3.81    0.46
   3  -5   4    3.38    0.53
   3  -5   4    3.23    0.45
   3   5   5    2.50    0.49
  -3   5  -5    2.09    0.43
   3   5   5    1.82    0.42
  -3   5  -5    1.92    0.42
   3  -5   5    2.27    0.52
   3  -5   5    2.55    0.51
  -3  -5  -5    2.10    0.37
   3  -5   5    2.43    0.44
   3   5   6    1.24    0.41
   3   5   6    1.04    0.36
   3  -5   6    0.68    0.34
   3  -5   6    1.11    0.44
  -3  -5  -6    0.69    0.26
   3   5   7    8.17    1.01
   3  -5   7    5.68    0.87
  -3  -5  -7    6.74    0.76
   3   5   8   13.61    1.35
   3  -5   8   13.62    1.44
   3   5   9    1.75    0.58
   3  -5   9    1.55    0.55
  -3   6  10    1.51    0.36
  -3   6  10    1.98    0.62
  -3  -6  10    1.45    0.34
  -3  -6  10    0.89    0.54
  -3   6   9    3.97    0.52
  -3   6   9    4.16    0.74
  -3  -6   9    3.76    0.82
  -3  -6   9    3.25    0.49
  -3   6   8   13.38    1.04
  -3   6   8   11.27    0.74
  -3  -6   8   11.58    0.78
  -3  -6   8   11.78    1.30
  -3   6   7   32.60    1.57
  -3   6   7   29.83    1.25
  -3  -6   7   26.44    1.26
  -3  -6   7   27.54    1.62
  -3   6   6    8.81    0.57
  -3   6   6    9.04    0.72
  -3  -6   6    7.27    0.84
  -3  -6   6    8.17    0.58
  -3   6   5   28.58    1.11
  -3   6   5   25.73    1.24
  -3   6   5   27.20    1.09
  -3  -6   5   27.71    1.01
  -3  -6   5   27.05    1.13
   3  -6  -5   26.72    1.11
  -3  -6   5   28.08    1.36
  -3  -6   5   29.98    1.10
   3   6  -4    1.05    0.21
  -3   6   4    0.58    0.16
  -3   6   4    0.82    0.18
  -3   6   4    1.28    0.27
  -3  -6   4    1.06    0.20
  -3  -6   4    1.39    0.29
  -3  -6   4    1.58    0.24
   3  -6  -4    1.28    0.23
  -3  -6   4    1.37    0.20
  -3  -6   4    1.58    0.26
  -3   6   3    9.99    0.51
  -3   6   3    9.09    0.53
   3   6  -3   10.83    0.54
  -3  -6   3   11.52    0.56
  -3  -6   3    9.88    0.51
  -3  -6   3   10.82    0.61
  -3  -6   3    9.67    0.48
   3  -6  -3   10.11    0.50
  -3   6   2   62.32    1.87
  -3   6   2   61.24    1.89
   3   6  -2   62.07    1.89
  -3   6   2   60.32    1.96
  -3  -6   2   58.14    1.84
   3  -6  -2   60.83    1.83
  -3  -6   2   64.73    1.89
   3  -6  -2   62.32    1.97
  -3  -6   2   60.65    1.97
  -3  -6   2   62.59    1.86
  -3   6   1    4.63    0.33
  -3   6   1    5.08    0.31
  -3   6   1    5.14    0.34
  -3   6   1    4.81    0.33
   3   6  -1    4.62    0.33
   3  -6  -1    5.81    0.37
  -3  -6   1    4.71    0.32
  -3  -6   1    3.13    0.34
  -3  -6   1    4.57    0.33
   3  -6  -1    5.49    0.40
  -3   6   0   20.85    0.84
  -3   6   0   20.42    0.85
   3   6   0   21.99    0.90
   3   6   0   21.18    0.79
  -3   6   0   21.45    0.82
  -3   6   0   21.22    0.82
   3  -6   0   20.78    0.86
   3  -6   0   21.77    0.96
  -3  -6   0   21.56    0.81
  -3  -6   0   21.59    0.89
  -3   6  -1  106.66    3.19
  -3   6  -1  108.94    3.25
   3   6   1  106.35    3.25
   3  -6   1  107.49    3.22
  -3  -6  -1  110.86    3.07
  -3  -6  -1  107.58    3.40
   3  -6   1  112.42    3.44
   3   6   2   15.44    0.84
  -3   6  -2   13.64    0.77
   3   6   2   15.01    0.73
  -3   6  -2   16.96    0.81
   3  -6   2   15.44    0.82
  -3  -6  -2   15.32    0.68
   3  -6   2   15.50    0.92
   3   6   3   55.71    1.99
  -3   6  -3   57.92    2.03
  -3   6  -3   54.71    2.06
   3   6   3   56.19    2.09
  -3  -6  -3   57.63    1.86
   3  -6   3   59.53    2.29
   3  -6   3   56.99    2.11
  -3   6  -4    4.78    0.60
   3   6   4    5.31    0.65
  -3   6  -4    4.68    0.57
   3   6   4    3.50    0.49
   3  -6   4    4.45    0.61
   3  -6   4    3.61    0.64
  -3  -6  -4    4.76    0.50
   3  -6   4    4.26    0.54
  -3   6  -5    4.97    0.66
   3   6   5    3.28    0.58
   3   6   5    4.83    0.65
   3  -6   5    4.46    0.74
   3  -6   5    4.64    0.60
   3  -6   5    4.01    0.66
  -3  -6  -5    3.73    0.49
   3   6   6    0.19    0.23
   3  -6   6    0.32    0.30
  -3  -6  -6    0.05    0.18
   3  -6   6    0.32    0.26
   3   6   7    0.25    0.30
   3  -6   7    0.51    0.35
  -3  -6  -7    0.92    0.33
   3   6   8   10.74    1.20
   3  -6   8   12.40    1.38
   3   6   9    1.17    0.48
   3  -6   9    0.70    0.45
  -3   7  10    0.73    0.43
  -3   7  10    0.64    0.27
  -3  -7  10    1.21    0.60
  -3  -7  10    0.65    0.27
  -3   7   9   12.29    0.83
  -3   7   9   12.92    1.33
  -3  -7   9   12.20    1.45
  -3  -7   9   13.21    0.87
  -3   7   8    0.59    0.33
  -3   7   8    1.10    0.31
  -3  -7   8    0.54    0.36
  -3  -7   8    1.21    0.31
  -3   7   7   11.65    0.73
  -3   7   7   11.57    0.91
  -3  -7   7   10.58    1.17
  -3  -7   7   10.43    0.73
  -3   7   6    1.52    0.36
  -3   7   6    1.32    0.28
  -3  -7   6    0.98    0.27
  -3  -7   6    1.19    0.39
  -3   7   5    5.81    0.61
  -3   7   5    5.45    0.51
  -3  -7   5    4.72    0.37
  -3  -7   5    4.91    0.52
  -3  -7   5    5.65    0.70
   3   7  -4    0.15    0.11
  -3   7   4    0.04    0.12
  -3   7   4    0.07    0.09
  -3   7   4    0.05    0.07
  -3  -7   4    0.19    0.13
  -3  -7   4   -0.05    0.10
   3  -7  -4   -0.08    0.08
  -3  -7   4    0.00    0.07
  -3  -7   4   -0.07    0.07
  -3   7   3   39.18    1.40
   3   7  -3   39.03    1.39
  -3   7   3   39.56    1.37
  -3  -7   3   39.26    1.51
  -3  -7   3   38.35    1.32
   3  -7  -3   41.82    1.47
   3  -7  -3   39.35    1.33
  -3  -7   3   41.56    1.45
  -3  -7   3   38.98    1.40
  -3   7   2    5.07    0.36
  -3   7   2    5.08    0.39
  -3   7   2    4.96    0.33
   3   7  -2    4.24    0.34
  -3   7   2    5.13    0.37
   3  -7  -2    4.75    0.37
   3  -7  -2    4.59    0.39
  -3  -7   2    5.21    0.37
  -3  -7   2    4.95    0.40
  -3  -7   2    5.47    0.37
   3   7  -1    5.43    0.37
  -3   7   1    5.82    0.40
  -3   7   1    6.96    0.41
   3   7  -1    5.58    0.40
  -3   7   1    6.59    0.41
  -3   7   1    5.96    0.37
  -3  -7   1    6.11    0.41
   3  -7  -1    5.42    0.41
   3  -7  -1    6.12    0.46
   3   7   0   13.20    0.70
  -3   7   0   15.09    0.71
   3   7   0   14.51    0.63
  -3   7   0   14.22    0.68
  -3   7   0   15.38    0.66
   3  -7   0   14.71    0.80
   3  -7   0   14.55    0.73
  -3  -7   0   15.34    0.74
  -3  -7   0   15.31    0.68
   3   7   1  255.40    6.97
  -3   7  -1  245.47    7.02
  -3   7  -1  251.97    6.89
   3   7   1  262.96    6.92
  -3  -7  -1  255.82    6.76
   3  -7   1  244.01    7.22
   3  -7   1  248.11    6.92
   3   7   2   14.19    0.69
  -3   7  -2   13.18    0.75
  -3   7  -2   12.36    0.72
   3   7   2   11.82    0.74
   3  -7   2   13.09    0.86
   3  -7   2   12.42    0.76
  -3  -7  -2   12.57    0.64
   3   7   3    1.66    0.36
   3   7   3    1.88    0.34
  -3   7  -3    1.72    0.34
  -3   7  -3    2.20    0.40
   3  -7   3    1.58    0.38
  -3  -7  -3    1.73    0.30
   3  -7   3    1.13    0.30
  -3   7  -4    0.04    0.15
   3   7   4   -0.04    0.13
   3   7   4   -0.16    0.11
  -3   7  -4    0.25    0.18
   3  -7   4    0.01    0.14
   3  -7   4    0.11    0.17
  -3  -7  -4    0.08    0.15
  -3   7  -5   33.90    1.61
   3   7   5   37.25    1.65
   3   7   5   35.48    1.69
   3  -7   5   35.90    1.90
   3  -7   5   37.46    1.79
   3  -7   5   32.02    1.67
  -3  -7  -5   33.08    1.42
   3   7   6   13.43    1.03
  -3   7  -6   13.56    1.00
   3  -7   6   13.38    1.51
   3  -7   6   14.09    1.11
  -3  -7  -6   12.79    0.85
   3   7   7    4.46    0.76
   3  -7   7    3.86    0.74
  -3  -7  -7    3.96    0.58
   3   7   8    0.52    0.39
   3  -7   8    1.06    0.50
   3   7   9    0.17    0.31
   3  -7   9   -0.33    0.31
  -3   8  10    0.86    0.46
  -3   8  10    1.39    0.36
  -3  -8  10    1.51    0.62
  -3  -8  10    1.24    0.33
  -3   8   9    1.43    0.36
  -3   8   9    2.00    0.58
  -3  -8   9    2.14    0.64
  -3  -8   9    1.36    0.36
  -3   8   8    7.08    0.71
  -3   8   8    6.06    0.81
  -3  -8   8    7.57    0.77
  -3  -8   8    6.96    1.04
  -3   8   7   23.48    1.32
  -3   8   7   21.75    1.10
  -3  -8   7   22.23    1.16
  -3  -8   7   26.60    1.59
  -3   8   6   48.18    1.93
  -3   8   6   46.36    1.73
  -3  -8   6   46.88    1.80
  -3  -8   6   43.35    2.09
  -3   8   5    1.68    0.31
  -3   8   5    1.67    0.33
  -3  -8   5    1.62    0.32
  -3  -8   5    1.25    0.36
  -3   8   4   16.81    0.80
  -3   8   4   15.88    0.83
   3  -8  -4   16.77    0.78
  -3  -8   4   16.13    0.84
  -3  -8   4   17.35    0.98
  -3  -8   4   14.67    0.72
  -3   8   3    3.87    0.41
  -3   8   3    4.26    0.34
  -3   8   3    4.89    0.47
   3   8  -3    4.11    0.44
  -3  -8   3    4.72    0.49
  -3  -8   3    4.34    0.35
   3  -8  -3    4.75    0.50
   3  -8  -3    4.35    0.43
  -3  -8   3    4.14    0.50
   3   8  -2   49.81    1.65
  -3   8   2   47.62    1.60
  -3   8   2   47.58    1.62
   3   8  -2   50.06    1.71
  -3   8   2   47.13    1.54
  -3   8   2   46.67    1.64
  -3  -8   2   46.91    1.72
   3  -8  -2   48.15    1.73
  -3  -8   2   46.02    1.62
   3  -8  -2   47.64    1.59
   3   8  -1    4.51    0.45
  -3   8   1    3.81    0.39
   3   8  -1    4.10    0.40
  -3   8   1    3.01    0.33
  -3   8   1    3.80    0.41
  -3  -8   1    4.15    0.44
   3  -8  -1    3.54    0.46
   3  -8  -1    4.67    0.46
  -3  -8   1    4.61    0.46
   3   8   0   15.70    0.79
  -3   8   0   15.86    0.77
  -3   8   0   17.21    0.80
   3   8   0   15.68    0.70
  -3   8   0   16.57    0.71
   3  -8   0   16.58    0.89
  -3  -8   0   15.01    0.73
  -3  -8   0   15.28    0.79
   3  -8   0   15.66    0.80
   3   8   1   69.80    2.11
  -3   8  -1   63.38    2.20
  -3   8  -1   67.56    2.21
   3   8   1   65.16    2.23
   3  -8   1   67.97    2.24
  -3  -8  -1   66.33    2.09
   3  -8   1   65.30    2.39
   3   8   2    0.37    0.18
  -3   8  -2    0.43    0.19
   3   8   2    0.25    0.18
  -3   8  -2    0.46    0.19
   3  -8   2    0.34    0.19
  -3  -8  -2    0.43    0.19
   3  -8   2    0.32    0.22
   3   8   3   89.93    3.01
  -3   8  -3   92.59    2.97
   3   8   3   87.49    2.86
  -3   8  -3   87.14    3.02
   3  -8   3   87.89    3.25
  -3  -8  -3   91.06    2.75
   3  -8   3   88.00    3.05
  -3   8  -4    1.69    0.37
  -3   8  -4    2.20    0.45
   3   8   4    1.49    0.35
   3   8   4    2.24    0.44
  -3  -8  -4    2.23    0.36
   3  -8   4    2.22    0.47
   3  -8   4    2.28    0.51
   3   8   5    0.49    0.28
  -3   8  -5    0.57    0.27
   3  -8   5    0.31    0.29
  -3  -8  -5    0.76    0.27
   3  -8   5    0.26    0.28
   3   8   6    0.63    0.31
  -3   8  -6    1.27    0.42
  -3  -8  -6    1.13    0.34
   3  -8   6    0.66    0.37
   3   8   7    1.56    0.50
  -3  -8  -7    0.34    0.27
   3  -8   7    1.78    0.51
   3   8   8    0.69    0.44
   3  -8   8    0.30    0.38
  -3   9   9    4.08    0.73
  -3   9   9    4.24    0.57
  -3  -9   9    3.65    0.55
  -3  -9   9    3.94    0.87
  -3   9   8    1.40    0.44
  -3   9   8    1.74    0.38
  -3  -9   8    1.51    0.53
  -3  -9   8    1.74    0.39
  -3   9   7    2.61    0.50
  -3   9   7    1.58    0.34
  -3  -9   7    2.19    0.43
  -3  -9   7    2.43    0.59
  -3   9   6   44.06    1.69
  -3   9   6   43.64    1.82
  -3  -9   6   42.09    1.74
  -3  -9   6   42.47    2.07
  -3   9   5    7.70    0.57
  -3   9   5    7.57    0.62
  -3  -9   5    6.94    0.82
  -3  -9   5    7.99    0.62
  -3   9   4  143.68    4.14
  -3   9   4  141.67    4.22
  -3  -9   4  138.24    4.20
  -3  -9   4  141.97    4.49
   3  -9  -4  138.58    4.06
   3   9  -3   11.27    0.66
  -3   9   3   10.36    0.62
  -3   9   3   10.35    0.63
  -3  -9   3   10.35    0.60
   3  -9  -3   10.10    0.62
  -3  -9   3   11.42    0.75
  -3  -9   3   10.52    0.65
   3   9  -2   22.54    1.01
  -3   9   2   23.69    1.02
  -3   9   2   22.97    0.97
  -3   9   2   23.76    0.99
  -3   9   2   23.41    1.01
   3   9  -2   22.52    1.02
   3  -9  -2   23.60    1.09
  -3  -9   2   23.67    1.10
   3  -9  -2   24.65    1.02
  -3  -9   2   24.07    1.03
   3   9  -1  126.86    3.79
  -3   9   1  132.33    3.80
  -3   9   1  131.07    3.78
  -3   9   1  127.43    3.69
   3   9  -1  120.76    3.74
   3  -9  -1  135.19    4.01
  -3  -9   1  125.27    3.79
  -3  -9   1  131.52    3.76
   3  -9  -1  130.02    3.76
  -3   9   0   19.34    0.91
  -3   9   0   18.99    0.89
   3   9   0   18.62    0.82
  -3   9   0   18.81    0.80
   3   9   0   21.10    0.96
   3  -9   0   16.69    0.90
   3  -9   0   19.27    1.02
  -3  -9   0   17.19    0.84
  -3  -9   0   19.02    0.94
   3   9   1    0.39    0.18
   3   9   1    0.30    0.20
  -3   9  -1    0.19    0.17
  -3   9  -1    0.35    0.17
  -3  -9  -1    0.28    0.21
   3  -9   1    0.42    0.20
   3  -9   1    0.17    0.19
  -3   9  -2    1.39    0.32
   3   9   2    1.07    0.28
  -3   9  -2    1.58    0.32
   3   9   2    1.45    0.30
  -3  -9  -2    1.32    0.31
   3  -9   2    2.18    0.40
   3  -9   2    0.70    0.28
  -3   9  -3    4.24    0.55
  -3   9  -3    4.22    0.59
   3   9   3    4.74    0.60
   3   9   3    3.63    0.46
  -3  -9  -3    4.11    0.48
   3  -9   3    4.40    0.65
   3  -9   3    3.82    0.57
  -3   9  -4   -0.04    0.17
   3   9   4    0.21    0.21
  -3   9  -4    0.31    0.24
   3  -9   4   -0.02    0.21
  -3  -9  -4    0.43    0.22
   3  -9   4    0.08    0.19
   3   9   5    2.53    0.52
  -3   9  -5    1.92    0.43
   3  -9   5    1.55    0.45
  -3  -9  -5    2.16    0.41
  -3   9  -6    0.85    0.34
   3   9   6    1.30    0.44
  -3  -9  -6    0.84    0.32
   3  -9   6    1.00    0.43
   3   9   7    4.08    0.75
   3  -9   7    3.07    0.69
  -3  -9  -7    1.98    0.44
   3   9   8    3.88    0.75
   3  -9   8    6.19    1.03
  -3  10   9    0.25    0.31
  -3  10   9    0.18    0.21
  -3 -10   9    0.05    0.20
  -3 -10   9    0.12    0.38
  -3  10   8    0.26    0.27
  -3  10   8    0.32    0.22
  -3 -10   8    0.13    0.21
  -3 -10   8    0.34    0.35
  -3  10   7    8.03    0.65
  -3  10   7    6.81    0.81
  -3 -10   7    8.23    1.10
  -3 -10   7    6.43    0.72
  -3  10   6   10.25    0.79
  -3  10   6   10.05    0.71
  -3 -10   6    9.17    1.06
  -3 -10   6    9.93    0.76
  -3  10   5   14.39    0.87
  -3  10   5   14.28    0.83
  -3 -10   5   14.49    0.89
  -3 -10   5   15.40    1.08
  -3  10   4   60.39    2.11
  -3  10   4   61.06    2.12
  -3 -10   4   59.94    2.38
  -3 -10   4   60.28    2.17
  -3  10   3   27.83    1.14
  -3  10   3   26.02    1.13
   3 -10  -3   26.47    1.11
  -3 -10   3   24.60    1.15
  -3 -10   3   24.45    1.26
   3  10  -2   72.51    2.46
  -3  10   2   76.34    2.43
  -3  10   2   78.24    2.47
  -3  10   2   75.54    2.43
   3 -10  -2   73.17    2.41
  -3 -10   2   77.04    2.62
  -3 -10   2   75.96    2.47
  -3  10   1    4.23    0.48
  -3  10   1    3.56    0.43
  -3  10   1    4.05    0.41
   3  10  -1    4.30    0.50
  -3 -10   1    4.52    0.55
   3 -10  -1    3.57    0.46
   3 -10  -1    4.09    0.53
  -3 -10   1    4.05    0.48
   3  10   0   15.18    0.83
  -3  10   0   12.90    0.76
   3  10   0   14.34    0.75
  -3  10   0   13.95    0.69
  -3  10   0   14.06    0.78
   3 -10   0   14.50    0.91
   3 -10   0   14.51    0.84
  -3 -10   0   13.08    0.76
   3  10   1  103.79    3.22
  -3  10  -1  109.28    3.37
   3  10   1  106.13    3.37
  -3  10  -1  105.88    3.38
   3 -10   1  107.19    3.39
   3 -10   1  108.22    3.63
  -3 -10  -1  106.62    3.23
  -3  10  -2    0.23    0.20
   3  10   2    0.67    0.26
  -3  10  -2    0.48    0.21
   3 -10   2    0.60    0.27
  -3 -10  -2    0.71    0.28
   3 -10   2    0.29    0.25
  -3  10  -3   17.44    1.02
  -3  10  -3   18.00    1.08
   3  10   3   18.54    1.08
   3 -10   3   16.69    1.18
  -3 -10  -3   18.88    0.95
   3 -10   3   17.59    1.10
   3  10   4    3.54    0.58
  -3  10  -4    3.23    0.54
   3 -10   4    2.94    0.55
   3 -10   4    2.72    0.60
  -3 -10  -4    3.69    0.50
   3  10   5    2.89    0.59
  -3  10  -5    3.28    0.57
   3 -10   5    2.45    0.54
  -3 -10  -5    2.37    0.43
  -3  10  -6    0.24    0.24
   3  10   6    0.09    0.24
   3 -10   6    0.20    0.31
  -3 -10  -6    0.20    0.26
   3  10   7    5.93    0.88
  -3 -10  -7    4.89    0.70
   3 -10   7    6.08    0.96
   3  10   8    3.85    0.79
   3 -10   8    3.71    0.81
  -3  11   9    7.21    0.78
  -3  11   9    5.70    0.88
  -3 -11   9    6.67    0.78
  -3 -11   9    6.55    1.15
  -3  11   8    0.69    0.29
  -3  11   8   -0.06    0.26
  -3 -11   8    0.37    0.26
  -3 -11   8    0.45    0.40
  -3  11   7    2.74    0.46
  -3  11   7    2.53    0.51
  -3 -11   7    2.37    0.61
  -3 -11   7    2.12    0.46
  -3  11   6   18.91    1.05
  -3  11   6   19.70    1.13
  -3 -11   6   20.24    1.40
  -3 -11   6   20.42    1.15
  -3  11   5    3.88    0.55
  -3  11   5    2.88    0.45
  -3 -11   5    3.57    0.64
  -3 -11   5    3.71    0.56
  -3  11   4   18.92    1.00
  -3  11   4   23.10    1.07
  -3 -11   4   18.19    1.04
  -3 -11   4   21.42    1.25
  -3  11   3   18.11    0.93
  -3  11   3   16.86    0.92
  -3  11   3   17.75    0.90
  -3 -11   3   18.21    1.07
  -3 -11   3   15.18    0.90
   3 -11  -3   16.51    0.92
  -3  11   2    0.26    0.22
   3  11  -2   -0.02    0.14
  -3  11   2   -0.08    0.11
  -3  11   2    0.20    0.17
  -3 -11   2   -0.03    0.14
   3 -11  -2    0.17    0.24
  -3 -11   2   -0.04    0.14
   3  11  -1   27.27    0.86
   3  11  -1   28.18    1.24
  -3  11   1   25.82    1.16
  -3  11   1   27.19    1.21
  -3  11   1   27.38    1.11
   3 -11  -1   28.81    1.24
  -3 -11   1   26.47    1.20
  -3 -11   1   29.51    1.34
  -3  11   0    0.26    0.17
   3  11   0    0.08    0.16
  -3  11   0    0.04    0.12
  -3  11   0    0.05    0.21
   3 -11   0    0.10    0.23
  -3 -11   0   -0.02    0.22
   3 -11   0    0.13    0.17
  -3  11  -1    9.82    0.70
   3  11   1    9.55    0.69
  -3  11  -1    9.66    0.69
   3 -11   1    9.01    0.71
  -3 -11  -1    8.93    0.67
   3 -11   1    9.66    0.80
   3  11   2    9.06    0.72
  -3  11  -2    8.07    0.81
  -3  11  -2    8.94    0.68
  -3 -11  -2    8.66    0.68
   3 -11   2    8.77    0.95
   3 -11   2    9.72    0.93
  -3  11  -3    4.91    0.64
   3  11   3    5.51    0.70
  -3  11  -3    3.97    0.59
  -3 -11  -3    4.59    0.56
   3 -11   3    4.68    0.67
  -3  11  -4    6.56    0.77
   3  11   4    8.53    0.91
  -3 -11  -4    8.13    0.75
   3 -11   4    8.13    0.95
  -3  11  -5   28.76    1.54
   3  11   5   28.01    1.54
  -3 -11  -5   28.91    1.35
   3 -11   5   27.15    1.63
   3  11   6    1.49    0.46
  -3 -11  -6    0.57    0.35
   3 -11   6    1.26    0.47
   3  11   7    0.23    0.31
  -3 -11  -7    0.23    0.29
   3 -11   7    0.15    0.32
  -3  12   8    3.89    0.58
  -3  12   8    3.67    0.65
  -3 -12   8    4.51    0.92
  -3 -12   8    5.38    0.72
  -3  12   7    0.24    0.28
  -3  12   7    0.48    0.25
  -3 -12   7    0.54    0.41
  -3 -12   7    0.71    0.30
  -3  12   6    0.80    0.28
  -3  12   6    0.23    0.26
  -3 -12   6    0.39    0.30
  -3 -12   6    0.63    0.27
  -3  12   5    8.29    0.67
  -3  12   5    8.63    0.82
  -3 -12   5    6.36    0.75
  -3 -12   5    9.16    1.08
  -3  12   4    0.15    0.16
  -3  12   4   -0.22    0.21
  -3 -12   4    0.17    0.22
  -3 -12   4   -0.07    0.13
  -3  12   3   35.36    1.50
  -3  12   3   34.77    1.48
  -3  12   3   35.66    1.46
  -3 -12   3   37.83    1.57
  -3 -12   3   34.26    1.67
  -3  12   2    3.37    0.47
  -3  12   2    3.31    0.42
  -3  12   2    3.57    0.48
  -3 -12   2    3.93    0.56
   3 -12  -2    3.62    0.52
  -3 -12   2    3.92    0.52
  -3  12   1    8.95    0.67
   3  12  -1    8.27    0.66
  -3  12   1    9.05    0.66
  -3  12   1    8.99    0.58
  -3 -12   1    8.70    0.68
   3 -12  -1    9.76    0.74
  -3 -12   1    9.08    0.72
   3  12   0    7.00    0.71
  -3  12   0    4.17    0.54
  -3  12   0    5.05    0.59
  -3  12   0    4.96    0.50
  -3 -12   0    4.50    0.55
   3 -12   0    5.47    0.67
  -3  12  -1    1.32    0.36
   3  12   1    1.39    0.33
  -3  12  -1    1.24    0.32
  -3 -12  -1    1.27    0.35
   3 -12   1    1.25    0.35
   3  12   2   15.89    1.00
  -3  12  -2   15.56    1.01
  -3  12  -2   17.68    1.03
   3 -12   2   15.62    1.03
  -3 -12  -2   16.51    0.94
  -3  12  -3   39.84    1.77
   3  12   3   38.20    1.75
  -3 -12  -3   37.14    1.58
   3 -12   3   38.70    1.85
  -3  12  -4   15.94    1.09
   3  12   4   16.03    1.10
  -3 -12  -4   15.10    0.94
   3 -12   4   15.63    1.15
  -3  12  -5    0.73    0.33
   3  12   5    1.72    0.47
   3 -12   5    1.82    0.55
  -3 -12  -5    1.10    0.38
   3  12   6    8.00    0.99
  -3 -12  -6    8.36    0.87
   3 -12   6    7.84    1.07
   3  12   7    1.47    0.51
   3 -12   7    0.79    0.51
  -3  13   8    1.60    0.51
  -3  13   8    1.47    0.42
  -3 -13   8    2.14    0.49
  -3 -13   8    2.43    0.72
  -3  13   7    0.32    0.25
  -3  13   7   -0.17    0.28
  -3 -13   7    0.20    0.30
  -3 -13   7    0.50    0.27
  -3  13   6    5.12    0.65
  -3  13   6    7.48    0.80
  -3 -13   6    7.66    0.88
  -3 -13   6    5.15    0.92
  -3  13   5    9.41    0.74
  -3  13   5    9.98    0.78
  -3 -13   5    8.78    0.90
  -3 -13   5   11.71    1.24
  -3  13   4   16.49    0.98
  -3  13   4   16.51    0.96
  -3 -13   4   18.68    1.08
  -3 -13   4   16.11    1.17
  -3  13   3    6.09    0.62
  -3  13   3    6.49    0.65
  -3  13   3    7.22    0.74
  -3 -13   3    6.15    0.69
  -3 -13   3    5.67    0.75
  -3  13   2    4.65    0.50
  -3  13   2    3.79    0.50
  -3  13   2    3.86    0.52
  -3 -13   2    4.55    0.65
  -3 -13   2    4.45    0.58
   3 -13  -2    5.25    0.65
  -3  13   1    4.47    0.47
  -3  13   1    5.35    0.60
  -3  13   1    5.21    0.63
  -3 -13   1    5.21    0.69
  -3 -13   1    4.67    0.60
   3 -13  -1    4.50    0.61
  -3  13   0   54.34    1.86
  -3  13   0   53.40    2.05
  -3  13   0   57.12    2.11
   3 -13   0   55.36    2.14
  -3 -13   0   51.79    2.02
  -3 -13   0   54.37    2.21
  -3  13  -1   37.13    1.63
   3  13   1   35.64    1.63
  -3  13  -1   35.03    1.60
   3 -13   1   39.90    1.71
  -3 -13  -1   34.52    1.52
   3  13   2   17.42    1.08
  -3  13  -2   15.61    1.01
   3 -13   2   16.89    1.10
  -3 -13  -2   15.25    0.96
   3  13   3   12.27    0.95
  -3  13  -3   15.06    1.02
   3 -13   3   14.74    1.08
  -3 -13  -3   13.82    0.92
   3  13   4    3.02    0.58
  -3  13  -4    2.33    0.52
   3 -13   4    2.06    0.55
  -3 -13  -4    2.02    0.45
   3  13   5    3.27    0.66
  -3  13  -5    2.44    0.55
  -3 -13  -5    2.38    0.54
   3 -13   5    3.88    0.79
   3  13   6    0.30    0.32
   3 -13   6    0.78    0.39
  -3 -13  -6   -0.45    0.27
   3  13   7    0.13    0.30
   3 -13   7    0.56    0.41
  -3  14   7    1.48    0.49
  -3  14   7    1.29    0.39
  -3 -14   7    1.93    0.66
  -3 -14   7    1.71    0.45
  -3  14   6    4.19    0.61
  -3  14   6    4.61    0.66
  -3 -14   6    4.29    0.68
  -3 -14   6    3.63    0.79
  -3  14   5   59.30    2.28
  -3  14   5   59.95    2.28
  -3 -14   5   56.31    2.67
  -3 -14   5   56.35    2.35
  -3  14   4    3.60    0.55
  -3  14   4    3.51    0.53
  -3  14   4    4.45    0.60
  -3 -14   4    4.11    0.63
  -3 -14   4    3.35    0.66
  -3  14   3    0.40    0.30
  -3  14   3    0.52    0.25
  -3  14   3    0.33    0.21
  -3 -14   3    0.36    0.26
  -3 -14   3    0.43    0.26
  -3  14   2   32.97    1.40
  -3  14   2   35.22    1.58
  -3  14   2   34.70    1.51
  -3 -14   2   34.12    1.57
  -3 -14   2   37.43    1.79
  -3  14   1    1.42    0.35
  -3  14   1    1.97    0.34
  -3  14   1    1.67    0.37
  -3 -14   1    1.24    0.39
  -3 -14   1    2.67    0.46
   3 -14  -1    2.03    0.44
  -3  14   0    3.95    0.57
  -3  14   0    3.62    0.56
  -3  14   0    4.20    0.47
   3 -14   0    4.69    0.64
  -3 -14   0    4.98    0.65
  -3 -14   0    3.84    0.62
  -3  14  -1    5.46    0.69
  -3 -14  -1    5.06    0.62
   3 -14   1    5.26    0.72
  -3  14  -2   29.35    1.51
   3  14   2   32.26    1.59
   3 -14   2   30.39    1.59
  -3 -14  -2   29.67    1.41
  -3  14  -3   -0.02    0.21
   3  14   3    0.18    0.24
  -3 -14  -3    0.55    0.35
   3 -14   3    0.61    0.31
   3  14   4    1.51    0.45
  -3  14  -4    1.26    0.42
  -3 -14  -4    0.74    0.36
   3 -14   4    1.35    0.46
   3  14   5   -0.02    0.21
   3 -14   5    0.13    0.30
  -3 -14  -5   -0.24    0.30
   3  14   6    0.20    0.28
  -3 -14  -6   -0.71    0.27
   3 -14   6    0.09    0.29
  -3  15   7    2.51    0.50
  -3 -15   7    2.54    0.54
  -3 -15   7    2.74    0.77
  -3  15   6    2.16    0.46
  -3  15   6    2.17    0.58
  -3 -15   6    3.27    0.61
  -3 -15   6    2.38    0.62
  -3  15   5    4.37    0.65
  -3  15   5    5.08    0.69
  -3 -15   5    5.59    0.93
  -3 -15   5    5.19    0.77
  -3  15   4   15.02    1.00
  -3  15   4   15.43    0.98
  -3  15   4   16.15    0.99
  -3 -15   4   15.01    1.21
  -3 -15   4   14.19    1.03
  -3  15   3   18.61    1.03
  -3  15   3   22.36    1.20
  -3  15   3   19.22    1.09
  -3 -15   3   18.54    1.15
  -3 -15   3   18.14    1.30
  -3  15   2   18.33    1.05
  -3  15   2   18.38    0.96
  -3  15   2   17.47    1.08
  -3 -15   2   17.54    1.23
  -3 -15   2   20.13    1.15
  -3  15   1    8.83    0.87
  -3  15   1    8.22    0.82
  -3  15   1    9.52    0.62
   3 -15  -1    8.48    0.90
  -3 -15   1    8.51    0.84
  -3 -15   1    8.87    1.00
  -3  15   0    0.34    0.24
  -3 -15   0   -0.07    0.20
  -3 -15   0    0.17    0.23
   3 -15   0    0.05    0.22
  -3  15  -1    1.23    0.38
  -3 -15  -1    1.96    0.47
   3 -15   1    1.52    0.41
  -3 -15  -1    1.63    0.45
  -3  15  -2    4.18    0.67
   3 -15   2    4.34    0.72
  -3 -15  -2    4.28    0.63
  -3  15  -3   16.79    1.18
  -3 -15  -3   16.91    1.10
   3 -15   3   17.50    1.26
   3  15   4    0.42    0.33
  -3  15  -4    0.39    0.31
   3 -15   4    1.11    0.43
  -3 -15  -4    0.28    0.37
   3  15   5    0.73    0.39
   3 -15   5    0.30    0.36
  -3 -15  -5    0.47    0.39
   3  15   6    0.55    0.37
   3 -15   6    1.14    0.50
  -3 -15  -6   -0.12    0.40
  -3  16   6    1.19    0.39
  -3 -16   6    2.11    0.65
  -3 -16   6    1.47    0.43
  -3  16   5    0.34    0.28
  -3  16   5    0.51    0.27
  -3 -16   5    0.10    0.29
  -3 -16   5    0.11    0.24
  -3  16   4    4.48    0.66
  -3  16   4    5.37    0.69
  -3 -16   4    4.52    0.67
  -3 -16   4    4.62    0.85
  -3  16   3   10.11    0.74
  -3  16   3    9.78    0.97
  -3 -16   3   10.17    1.02
  -3 -16   3    8.82    1.08
  -3  16   2   -0.19    0.17
  -3 -16   2    0.27    0.24
  -3 -16   2    0.14    0.26
  -3  16   1    1.27    0.36
  -3 -16   1    0.91    0.35
  -3 -16   1    0.90    0.38
  -3  16   0    2.09    0.48
  -3 -16   0    1.18    0.42
  -3 -16   0    1.84    0.44
   3 -16   0    2.40    0.51
  -3  16  -1    0.69    0.32
   3 -16   1    1.39    0.41
  -3 -16  -1    1.17    0.40
  -3  16  -2   19.69    1.26
   3 -16   2   18.17    1.27
  -3 -16  -2   17.00    1.12
  -3  16  -3    2.37    0.56
   3 -16   3    2.42    0.57
  -3 -16  -3    4.03    0.65
  -3  16  -4    0.43    0.32
  -3 -16  -4   -0.17    0.32
   3 -16   4    0.38    0.33
   3  16   5    3.60    0.71
  -3 -16  -5    5.56    0.82
   3 -16   5    3.67    0.80
  -3  17   5    0.59    0.32
  -3 -17   5    0.45    0.32
  -3 -17   5    0.62    0.45
  -3  17   4    4.63    0.64
  -3  17   4    3.20    0.59
  -3 -17   4    2.99    0.71
  -3 -17   4    2.62    0.56
  -3  17   3    6.43    0.80
  -3 -17   3    8.87    0.98
  -3 -17   3    9.45    1.20
  -3  17   2    0.11    0.21
  -3 -17   2    0.19    0.24
  -3 -17   2   -0.26    0.24
  -3  17   1    6.09    0.78
  -3 -17   1    6.69    0.79
  -3 -17   1    6.12    0.90
  -3  17   0    2.92    0.58
  -3 -17   0    3.84    0.65
  -3  17  -1   12.49    1.20
   3 -17   1   12.99    1.03
  -3 -17  -1   11.72    0.96
  -3  17  -2   -0.02    0.26
   3 -17   2    0.77    0.34
  -3 -17  -2   -0.06    0.30
  -3  17  -3    5.45    0.87
   3 -17   3    6.23    0.95
  -3 -17  -3    5.49    0.78
   3 -17   4    9.37    1.22
  -3 -17  -4   10.49    1.07
  -3  18   4    8.80    1.00
  -3 -18   4    8.21    0.97
  -3  18   3    5.78    0.79
  -3 -18   3    6.87    0.89
  -3  18   2    2.27    0.51
  -3 -18   2    1.84    0.48
  -3  18   1    0.37    0.32
  -3 -18   1    1.08    0.36
  -3  18   0    0.57    0.33
  -3 -18   0    0.78    0.36
  -3  18  -1    5.41    0.81
   3 -18   1    6.44    0.87
  -3 -18  -1    5.37    0.77
  -3  18  -2    7.49    0.97
  -3 -18  -2    6.72    0.85
   3 -18   2    9.55    1.12
  -3  18  -3    6.55    0.94
   3 -18   3    5.31    0.90
  -3 -18  -3    6.79    0.87
  -3  19   3    1.44    0.46
  -3 -19   3    1.32    0.45
  -3  19   2    1.04    0.41
  -3 -19   2    1.37    0.42
  -3  19   1   12.81    1.23
  -3 -19   1   13.61    1.06
  -3  19   0    0.59    0.37
  -3 -19   0    1.12    0.39
  -3  19  -1   -0.02    0.27
  -3 -19  -1    0.63    0.33
  -3  19  -2    5.69    0.89
   3 -19   2    4.61    0.79
  -3 -19  -2    3.78    0.69
  -4   0  10    0.94    0.21
  -4   0  10    0.48    0.45
  -4   0   9    0.08    0.24
  -4   0   9   -0.02    0.10
  -4   0   8   26.92    1.52
  -4   0   8   23.87    0.94
  -4   0   7   -0.07    0.05
  -4   0   7   -0.29    0.12
  -4   0   7   -0.06    0.08
  -4   0   6  155.44    4.18
  -4   0   6  162.51    4.21
  -4   0   6  164.89    4.93
   4   0  -6  153.93    4.48
  -4   0   5   -0.09    0.08
   4   0  -5   -0.01    0.06
  -4   0   5    0.03    0.07
   4   0  -4   46.50    1.42
  -4   0   4   46.08    1.56
  -4   0   3   -0.17    0.04
  -4   0   2  405.68   10.64
   4   0  -1    0.03    0.08
  -4   0   1    0.01    0.08
   4   0   0    5.91    0.31
  -4   0   0    6.28    0.31
  -4   0   0    5.84    0.25
  -4   0   0    6.61    0.23
  -4   0   0    6.93    0.36
   4   0   1    0.00    0.08
  -4   0  -1   -0.02    0.08
  -4   0  -1   -0.04    0.06
  -4   0  -1   -0.02    0.06
   4   0   1   -0.05    0.06
  -4   0  -1   -0.02    0.03
   4   0   1    0.04    0.09
   4   0   2    4.79    0.36
  -4   0  -2    3.45    0.38
   4   0   2    3.61    0.44
   4   0   2    3.59    0.42
  -4   0  -2    4.12    0.42
  -4   0  -2    4.08    0.33
  -4   0  -3   -0.09    0.09
   4   0   3   -0.17    0.10
   4   0   3   -0.15    0.06
  -4   0  -3   -0.05    0.09
   4   0   3   -0.06    0.11
  -4   0  -4   25.04    1.13
   4   0   4   24.84    1.29
  -4   0  -4   24.31    1.21
   4   0   4   24.71    1.27
   4   0   4   23.33    1.14
   4   0   5    0.03    0.21
   4   0   5    0.05    0.17
  -4   0  -5   -0.11    0.10
   4   0   5    0.03    0.17
  -4   0  -6   11.95    0.87
   4   0   6   11.62    1.16
   4   0   7    0.09    0.25
  -4   0  -7   -0.14    0.18
  -4   0  -8   14.59    1.10
   4   0   8   16.60    1.60
   4   0   9    0.35    0.37
  -4   1  10   -0.10    0.11
  -4   1  10   -0.25    0.30
  -4  -1  10   -0.24    0.24
  -4  -1  10    0.00    0.10
  -4   1   9    5.70    0.89
  -4   1   9    5.38    0.41
  -4  -1   9    4.90    0.38
  -4  -1   9    5.32    0.87
  -4   1   8   15.56    1.13
  -4   1   8   15.49    0.70
  -4  -1   8   15.57    0.69
  -4  -1   8   13.94    1.10
  -4   1   7   16.06    0.66
  -4   1   7   17.47    1.11
  -4   1   7   17.70    0.71
  -4  -1   7   17.90    0.65
  -4  -1   7   18.63    0.70
  -4  -1   7   17.96    1.14
  -4   1   6    1.58    0.17
   4   1  -6    1.76    0.30
  -4   1   6    1.83    0.39
  -4   1   6    1.52    0.18
  -4  -1   6    1.65    0.16
  -4  -1   6    1.44    0.14
   4  -1  -6    1.90    0.33
  -4  -1   6    2.04    0.42
  -4   1   5    1.69    0.31
   4   1  -5    1.75    0.26
  -4  -1   5    2.21    0.36
  -4  -1   5    1.50    0.25
   4  -1  -5    1.67    0.26
  -4   1   4  109.35    3.31
   4   1  -4  114.46    3.08
  -4  -1   4  113.67    3.21
  -4  -1   4  112.10    3.29
  -4   1   3   87.79    2.50
   4   1  -3   89.38    2.33
  -4  -1   3   85.24    2.50
  -4  -1   3   88.46    2.43
  -4   1   2    1.42    0.19
   4   1  -2    1.32    0.18
  -4  -1   2    1.42    0.17
  -4   1   1   -0.06    0.08
   4   1  -1    0.17    0.09
  -4   1   1    0.07    0.04
  -4   1   1    0.12    0.05
  -4  -1   1    0.08    0.03
  -4  -1   1    0.11    0.03
   4  -1  -1    0.05    0.09
  -4   1   0  472.54   14.20
  -4   1   0  498.84   14.53
  -4   1   0  547.75   13.99
  -4   1   0  524.46   13.87
   4   1   0  543.27   13.38
   4   1   0  555.27   13.58
  -4  -1   0  536.81   13.94
  -4  -1   0  552.31   13.90
  -4  -1   0  477.50   14.14
  -4  -1   0  502.50   14.04
   4  -1   0  526.03   14.22
   4  -1   0  546.74   13.70
   4   1   1   40.70    1.40
  -4   1  -1   41.62    1.31
   4   1   1   44.00    1.35
   4   1   1   37.98    1.36
  -4   1  -1   39.81    1.37
  -4  -1  -1   41.71    1.47
  -4  -1  -1   38.14    1.37
  -4  -1  -1   41.84    1.26
   4  -1   1   43.34    1.45
   4  -1   1   41.89    1.39
   4   1   2   17.86    0.85
   4   1   2   17.28    0.86
  -4   1  -2   17.42    0.77
  -4   1  -2   17.10    0.82
   4   1   2   18.11    0.80
  -4   1  -2   19.20    0.90
  -4  -1  -2   16.80    0.73
  -4  -1  -2   18.86    0.85
   4  -1   2   17.25    0.88
   4  -1   2   17.71    0.86
   4  -1   2   16.98    0.77
  -4  -1  -2   18.51    0.83
  -4   1  -3    5.45    0.58
  -4   1  -3    4.11    0.45
   4   1   3    4.35    0.53
   4   1   3    5.04    0.57
   4   1   3    3.55    0.44
   4  -1   3    3.82    0.45
   4  -1   3    3.68    0.51
  -4  -1  -3    3.56    0.46
   4  -1   3    3.93    0.53
  -4  -1  -3    5.05    0.40
   4   1   4    5.55    0.60
  -4   1  -4    5.25    0.58
  -4   1  -4    4.49    0.58
   4   1   4    6.90    0.76
   4   1   4    5.48    0.68
   4  -1   4    5.69    0.72
   4  -1   4    4.88    0.63
  -4  -1  -4    5.75    0.58
   4  -1   4    3.64    0.50
   4   1   5    0.35    0.22
  -4   1  -5    0.27    0.22
   4   1   5    0.64    0.29
   4   1   5    0.36    0.23
  -4   1  -5    0.17    0.17
   4  -1   5    0.20    0.24
   4  -1   5    0.40    0.27
   4  -1   5    0.33    0.21
  -4  -1  -5    0.28    0.18
   4   1   6    9.15    1.00
  -4   1  -6   10.35    0.81
   4  -1   6   11.16    1.10
  -4  -1  -6    9.40    0.75
  -4   1  -7    8.47    0.92
   4   1   7    8.70    1.06
   4  -1   7    8.46    1.04
  -4  -1  -7    7.51    0.83
   4   1   8    3.49    0.72
  -4   1  -8    2.48    0.61
   4  -1   8    2.32    0.62
  -4  -1  -8    2.22    0.52
   4   1   9    0.07    0.29
   4  -1   9    0.06    0.35
  -4   2  10   -0.48    0.23
  -4   2  10    0.03    0.12
  -4  -2  10   -0.43    0.23
  -4  -2  10    0.01    0.11
  -4   2   9    0.11    0.26
  -4   2   9    0.02    0.12
  -4  -2   9    0.04    0.11
  -4  -2   9    0.26    0.31
  -4   2   8    2.99    0.34
  -4   2   8    2.60    0.56
  -4  -2   8    2.68    0.62
  -4  -2   8    3.23    0.34
  -4   2   7   23.68    0.96
  -4   2   7   28.40    0.97
  -4   2   7   26.97    1.43
  -4  -2   7   27.72    0.90
  -4  -2   7   28.27    0.97
  -4  -2   7   29.36    1.49
  -4   2   6   16.49    0.95
  -4   2   6   13.62    0.56
   4   2  -6   14.14    0.74
  -4   2   6   15.70    0.59
  -4  -2   6   14.18    0.50
   4  -2  -6   15.01    0.88
  -4  -2   6   14.93    0.54
  -4  -2   6   14.23    0.91
   4   2  -5    0.13    0.10
  -4   2   5    0.32    0.17
  -4   2   5    0.31    0.07
  -4   2   5    0.37    0.07
  -4  -2   5    0.29    0.12
   4  -2  -5    0.57    0.16
  -4  -2   5    0.55    0.19
  -4   2   4    4.68    0.37
   4   2  -4    4.45    0.29
  -4  -2   4    3.97    0.29
  -4  -2   4    4.49    0.35
  -4   2   3    6.21    0.36
   4   2  -3    7.37    0.30
  -4  -2   3    7.27    0.36
  -4  -2   3    6.87    0.32
  -4  -2   3    6.89    0.31
  -4   2   2   13.06    0.57
  -4   2   2   12.97    0.47
  -4   2   2   15.11    0.49
   4   2  -2   13.29    0.51
  -4  -2   2   12.91    0.49
  -4  -2   2   12.04    0.39
  -4   2   1  210.24    5.56
  -4   2   1  213.57    5.51
   4   2  -1  198.48    5.42
   4   2  -1  203.45    5.24
  -4   2   1  200.68    5.45
  -4  -2   1  204.28    5.42
  -4   2   0  100.17    2.81
   4   2   0   98.71    2.73
   4   2   0   99.57    2.80
  -4   2   0   99.04    2.71
  -4   2   0  101.85    2.69
  -4  -2   0   99.78    2.84
  -4  -2   0   98.97    2.70
  -4  -2   0  100.47    2.64
  -4  -2   0  100.64    2.84
  -4  -2   0   97.35    2.69
   4  -2   0   98.74    2.75
   4  -2   0  102.65    2.91
   4   2   1    0.66    0.16
  -4   2  -1    0.60    0.16
  -4   2  -1    0.68    0.15
   4   2   1    0.63    0.17
   4   2   1    0.66    0.15
  -4   2  -1    0.64    0.15
   4  -2   1    0.59    0.16
  -4  -2  -1    0.62    0.12
   4  -2   1    0.61    0.19
  -4   2  -2   23.13    1.00
  -4   2  -2   23.32    0.95
   4   2   2   24.01    0.99
   4   2   2   23.38    1.05
   4  -2   2   24.52    1.10
  -4  -2  -2   23.22    0.89
   4  -2   2   23.09    0.94
   4  -2   2   23.35    1.03
  -4  -2  -2   22.42    0.99
   4   2   3  169.03    4.88
   4   2   3  166.85    4.71
   4   2   3  163.53    4.90
  -4   2  -3  162.58    4.87
  -4   2  -3  161.96    4.69
  -4  -2  -3  169.53    4.64
   4  -2   3  159.72    4.63
   4  -2   3  160.06    4.85
   4  -2   3  157.41    5.00
   4   2   4   20.91    1.15
  -4   2  -4   20.08    1.02
   4   2   4   22.11    1.08
  -4   2  -4   20.30    1.08
   4   2   4   18.78    1.09
   4  -2   4   19.87    1.18
   4  -2   4   20.73    1.03
  -4  -2  -4   18.40    0.94
   4  -2   4   22.37    1.18
  -4   2  -5    2.80    0.51
   4   2   5    2.79    0.53
  -4   2  -5    2.57    0.45
   4   2   5    3.60    0.61
   4   2   5    3.75    0.57
   4  -2   5    2.77    0.47
   4  -2   5    2.65    0.58
  -4  -2  -5    2.88    0.45
   4  -2   5    1.61    0.43
  -4   2  -6    5.49    0.70
   4   2   6    6.03    0.82
   4  -2   6    6.37    0.89
  -4  -2  -6    5.30    0.66
   4   2   7   13.55    1.33
  -4   2  -7   15.37    1.07
  -4  -2  -7   15.82    1.04
   4  -2   7   16.62    1.25
   4   2   8    2.10    0.60
  -4  -2  -8    2.40    0.53
   4  -2   8    2.85    0.66
   4   2   9   -0.24    0.22
   4  -2   9    0.44    0.40
  -4   3  10    0.66    0.40
  -4   3  10    1.09    0.24
  -4  -3  10    1.00    0.20
  -4  -3  10    0.64    0.44
  -4   3   9   17.85    0.83
  -4   3   9   17.57    1.31
  -4  -3   9   17.14    0.78
  -4  -3   9   19.49    1.42
  -4   3   8   12.95    1.03
  -4   3   8   13.15    0.66
  -4  -3   8   12.98    0.63
  -4  -3   8   13.10    1.07
  -4   3   7    1.38    0.23
  -4   3   7    1.22    0.21
  -4   3   7    1.16    0.37
  -4  -3   7    0.91    0.33
  -4  -3   7    0.98    0.16
  -4  -3   7    1.32    0.20
  -4   3   6    0.15    0.09
  -4   3   6    0.18    0.09
  -4   3   6    0.26    0.19
  -4  -3   6    0.48    0.22
  -4  -3   6    0.15    0.06
  -4  -3   6    0.11    0.07
  -4   3   5    8.59    0.38
  -4   3   5    9.38    0.63
  -4   3   5    9.53    0.39
   4  -3  -5    8.56    0.51
  -4  -3   5    8.67    0.61
  -4  -3   5    8.65    0.52
  -4   3   4  190.01    4.77
  -4   3   4  179.71    4.77
  -4   3   4  188.02    5.24
  -4  -3   4  180.44    5.19
  -4  -3   4  182.40    5.10
  -4   3   3    6.00    0.36
  -4  -3   3    5.70    0.30
  -4  -3   3    5.78    0.29
  -4  -3   3    5.90    0.32
   4   3  -2   10.63    0.41
  -4   3   2   10.05    0.41
  -4   3   2   10.24    0.44
  -4   3   2    9.66    0.50
  -4  -3   2   10.31    0.38
  -4  -3   2    9.95    0.39
   4   3  -1   96.83    2.63
  -4   3   1   92.48    2.51
  -4   3   1   95.67    2.65
  -4   3   1   97.64    2.77
  -4   3   1   99.19    2.56
  -4   3   1   94.76    2.73
   4  -3  -1   94.25    2.58
  -4  -3   1   97.32    2.62
  -4  -3   1   94.60    2.48
  -4   3   0  118.70    3.29
  -4   3   0  118.91    3.37
  -4   3   0  123.03    3.24
   4   3   0  123.61    3.38
  -4   3   0  117.14    3.51
   4  -3   0  120.24    3.32
  -4  -3   0  119.40    3.28
  -4  -3   0  121.99    3.20
   4   3   1  210.95    5.75
   4   3   1  210.58    5.77
  -4   3  -1  207.42    5.82
  -4   3  -1  209.90    5.63
   4   3   1  207.73    5.64
   4  -3   1  212.47    5.72
  -4  -3  -1  209.48    5.53
   4  -3   1  207.62    5.95
  -4   3  -2    1.16    0.24
   4   3   2    1.48    0.30
   4   3   2    1.30    0.24
   4   3   2    1.32    0.26
  -4  -3  -2    1.44    0.22
   4  -3   2    1.24    0.26
  -4  -3  -2    1.36    0.26
   4  -3   2    0.93    0.25
   4   3   3   88.03    2.95
  -4   3  -3   85.44    2.90
   4   3   3   96.09    2.95
   4   3   3   88.33    2.83
   4  -3   3   88.51    3.06
   4  -3   3   88.73    2.76
   4  -3   3   88.95    2.95
  -4  -3  -3   86.68    2.69
   4   3   4    9.91    0.75
  -4   3  -4    9.57    0.72
   4   3   4    9.95    0.78
   4  -3   4   10.32    0.69
  -4  -3  -4    8.89    0.61
   4  -3   4   10.29    0.84
   4  -3   4    9.41    0.92
  -4   3  -5   94.28    3.29
  -4   3  -5   95.01    3.15
   4   3   5   91.38    3.31
   4   3   5   95.23    3.34
   4  -3   5   93.46    3.35
  -4  -3  -5   88.42    3.01
   4  -3   5   91.95    3.47
   4  -3   5   93.05    3.11
  -4   3  -6    0.86    0.33
   4   3   6    0.83    0.37
   4  -3   6    0.17    0.28
  -4  -3  -6    0.24    0.22
  -4   3  -7    4.71    0.71
   4   3   7    3.69    0.72
  -4  -3  -7    5.13    0.70
   4  -3   7    2.67    0.63
   4   3   8    6.61    0.98
   4  -3   8    8.65    1.15
  -4  -3  -8    7.93    0.92
   4   3   9    0.95    0.47
   4  -3   9    0.41    0.40
  -4   4  10    8.06    0.55
  -4   4  10    6.75    1.00
  -4  -4  10    9.39    1.27
  -4  -4  10    7.51    0.46
  -4   4   9    0.02    0.28
  -4   4   9    0.14    0.14
  -4  -4   9    0.30    0.31
  -4  -4   9    0.00    0.11
  -4   4   8    9.40    1.02
  -4   4   8    8.92    0.55
  -4  -4   8    9.16    0.53
  -4  -4   8   10.29    1.11
  -4   4   7    4.71    0.38
  -4   4   7    5.27    0.68
  -4  -4   7    5.60    0.76
  -4  -4   7    5.21    0.36
  -4  -4   7    5.41    0.32
  -4   4   6   33.51    1.15
  -4   4   6   33.10    1.15
  -4   4   6   33.41    1.50
  -4  -4   6   34.76    1.10
  -4  -4   6   32.13    1.53
  -4  -4   6   32.52    1.03
  -4   4   5    5.92    0.33
  -4   4   5    4.77    0.52
  -4   4   5    5.56    0.33
   4  -4  -5    6.01    0.42
  -4  -4   5    5.16    0.34
  -4  -4   5    6.02    0.42
  -4  -4   5    5.66    0.24
  -4  -4   5    5.37    0.26
  -4  -4   5    5.40    0.57
  -4   4   4    5.66    0.29
  -4   4   4    5.92    0.30
  -4   4   4    6.71    0.45
  -4  -4   4    5.98    0.37
  -4  -4   4    5.82    0.43
  -4  -4   4    6.38    0.30
   4  -4  -4    5.80    0.37
  -4   4   3  237.38    6.07
  -4   4   3  233.51    6.40
  -4  -4   3  230.65    6.37
  -4  -4   3  232.00    6.31
   4  -4  -3  236.11    6.16
  -4  -4   3  238.82    5.96
  -4  -4   3  227.70    6.10
  -4   4   2  135.56    3.70
   4   4  -2  136.72    3.56
  -4   4   2  134.11    3.56
  -4   4   2  133.82    3.77
  -4   4   2  134.47    3.78
  -4   4   2  128.51    3.53
  -4  -4   2  134.69    3.65
   4  -4  -2  134.50    3.58
  -4   4   1  167.41    4.46
  -4   4   1  160.99    4.56
   4   4  -1  168.42    4.52
  -4   4   1  171.14    4.60
  -4   4   1  164.53    4.40
  -4  -4   1  171.15    4.38
  -4  -4   1  164.36    4.39
  -4  -4   1  169.87    4.54
   4  -4  -1  171.91    4.47
  -4   4   0   62.77    1.88
   4   4   0   60.74    1.93
  -4   4   0   63.50    2.05
  -4   4   0   62.50    1.90
  -4  -4   0   62.30    1.88
   4  -4   0   63.83    1.90
   4  -4   0   63.24    2.04
  -4  -4   0   63.99    1.79
   4   4   1   12.24    0.67
  -4   4  -1   13.70    0.64
  -4   4  -1   12.20    0.59
  -4   4  -1   12.26    0.62
   4   4   1   12.84    0.57
  -4  -4  -1   12.79    0.53
   4  -4   1   11.95    0.63
  -4  -4  -1   11.69    0.62
   4  -4   1   13.44    0.74
  -4   4  -2   33.71    1.29
  -4   4  -2   33.64    1.34
   4   4   2   34.37    1.39
   4   4   2   34.33    1.29
   4  -4   2   34.87    1.38
   4  -4   2   36.00    1.49
  -4  -4  -2   33.77    1.18
  -4   4  -3    4.45    0.53
   4   4   3    4.97    0.59
   4   4   3    4.08    0.49
   4  -4   3    5.82    0.57
   4  -4   3    5.21    0.60
  -4  -4  -3    5.28    0.41
   4  -4   3    5.51    0.67
   4   4   4   36.26    1.67
  -4   4  -4   39.70    1.66
   4   4   4   35.20    1.59
  -4  -4  -4   37.38    1.44
   4  -4   4   37.28    1.69
   4  -4   4   38.95    1.80
   4  -4   4   37.24    1.53
   4   4   5    2.94    0.54
  -4   4  -5    2.31    0.48
   4   4   5    2.59    0.52
   4  -4   5    2.54    0.53
   4  -4   5    2.54    0.45
  -4  -4  -5    3.03    0.45
   4  -4   5    2.08    0.52
  -4   4  -6   58.48    2.40
   4   4   6   65.92    2.65
  -4  -4  -6   60.25    2.28
   4  -4   6   65.28    2.69
  -4   4  -7    1.02    0.36
   4   4   7    1.52    0.48
   4  -4   7    1.79    0.54
  -4  -4  -7    1.09    0.35
   4   4   8   19.24    1.44
   4  -4   8   22.25    1.57
  -4  -4  -8   20.49    1.26
   4   4   9   -0.07    0.29
   4  -4   9    0.19    0.36
  -4   5  10    0.00    0.32
  -4   5  10    0.02    0.14
  -4  -5  10    0.14    0.12
  -4  -5  10    0.19    0.36
  -4   5   9    2.26    0.35
  -4   5   9    2.73    0.61
  -4  -5   9    1.67    0.52
  -4  -5   9    2.17    0.31
  -4   5   8   19.98    0.90
  -4   5   8   18.71    1.26
  -4  -5   8   19.95    0.86
  -4  -5   8   16.96    1.30
  -4   5   7    6.59    0.46
  -4   5   7    7.79    0.84
  -4  -5   7    7.94    0.90
  -4  -5   7    6.75    0.39
  -4  -5   7    7.77    0.47
  -4   5   6   27.78    1.04
  -4   5   6   27.59    1.32
  -4   5   6   29.93    1.04
  -4  -5   6   23.14    0.89
  -4  -5   6   27.44    1.39
  -4  -5   6   29.95    1.01
  -4   5   5   14.14    0.81
  -4   5   5   14.71    0.64
  -4   5   5   15.31    0.63
  -4  -5   5   14.64    0.58
  -4  -5   5   14.40    0.53
  -4  -5   5   14.03    0.62
  -4  -5   5   15.34    0.74
  -4  -5   5   13.77    0.84
  -4   5   4   26.69    1.09
  -4   5   4   26.94    0.91
   4   5  -4   27.97    1.00
  -4  -5   4   27.84    0.85
  -4  -5   4   26.12    1.00
   4  -5  -4   27.53    0.99
  -4  -5   4   26.48    1.11
  -4  -5   4   26.63    0.90
  -4  -5   4   25.14    0.81
  -4   5   3    2.69    0.21
  -4   5   3    2.27    0.27
  -4   5   3    2.67    0.21
  -4  -5   3    2.49    0.29
   4  -5  -3    2.54    0.25
  -4  -5   3    3.00    0.28
  -4  -5   3    2.54    0.15
  -4  -5   3    2.68    0.16
  -4  -5   3    2.41    0.14
  -4  -5   3    2.33    0.18
  -4   5   2   63.30    1.79
   4   5  -2   60.94    1.84
  -4   5   2   62.28    1.93
  -4   5   2   61.42    1.83
  -4   5   2   58.86    1.74
  -4  -5   2   62.10    1.80
   4  -5  -2   60.39    1.77
  -4  -5   2   59.00    1.70
  -4  -5   2   61.76    1.71
  -4   5   1    0.20    0.10
  -4   5   1    0.31    0.12
  -4   5   1    0.22    0.08
  -4   5   1    0.15    0.08
   4   5  -1    0.12    0.08
  -4   5   1    0.04    0.09
  -4  -5   1    0.18    0.08
  -4  -5   1    0.07    0.07
  -4  -5   1    0.00    0.06
   4  -5  -1    0.21    0.12
  -4   5   0   84.57    2.52
   4   5   0   84.68    2.55
  -4   5   0   83.09    2.51
  -4   5   0   87.55    2.50
  -4   5   0   88.15    2.43
  -4  -5   0   83.65    2.50
  -4  -5   0   85.57    2.39
   4  -5   0   82.40    2.50
  -4  -5   0   84.65    2.52
   4  -5   0   84.92    2.68
  -4   5  -1  125.55    3.61
   4   5   1  120.82    3.60
  -4   5  -1  119.07    3.45
  -4   5  -1  127.23    3.54
   4   5   1  123.49    3.48
   4  -5   1  116.69    3.54
   4  -5   1  122.36    3.77
  -4  -5  -1  115.20    3.55
  -4  -5  -1  125.43    3.37
   4   5   2    8.92    0.63
  -4   5  -2    9.90    0.60
   4   5   2    9.28    0.55
  -4   5  -2    9.18    0.61
  -4  -5  -2    9.89    0.51
   4  -5   2    9.61    0.71
   4  -5   2    9.75    0.64
   4   5   3   47.85    1.89
   4   5   3   48.05    1.79
  -4   5  -3   47.81    1.79
  -4   5  -3   47.73    1.85
  -4  -5  -3   48.49    1.63
   4  -5   3   49.79    1.91
   4  -5   3   46.95    2.01
  -4   5  -4    1.48    0.36
   4   5   4    1.45    0.35
   4   5   4    0.84    0.29
  -4  -5  -4    0.87    0.23
   4  -5   4    1.49    0.38
   4  -5   4    0.75    0.31
   4  -5   4    0.86    0.25
   4   5   5   19.78    1.22
  -4   5  -5   18.00    1.15
   4  -5   5   19.79    1.10
   4  -5   5   20.60    1.27
   4  -5   5   19.16    1.30
  -4  -5  -5   20.69    1.03
   4   5   6    0.03    0.24
   4  -5   6   -0.04    0.22
  -4  -5  -6   -0.02    0.17
  -4   5  -7    0.15    0.23
   4   5   7   -0.05    0.24
   4  -5   7   -0.11    0.24
  -4  -5  -7   -0.06    0.21
   4   5   8    0.56    0.37
   4  -5   8    0.81    0.44
  -4  -5  -8    0.03    0.24
   4   5   9    3.78    0.78
   4  -5   9    2.07    0.68
  -4   6  10    0.05    0.15
  -4   6  10    0.27    0.32
  -4  -6  10   -0.06    0.12
  -4  -6  10   -0.11    0.30
  -4   6   9    0.61    0.36
  -4   6   9    0.18    0.17
  -4  -6   9    0.61    0.19
  -4  -6   9    0.91    0.42
  -4   6   8    3.85    0.45
  -4   6   8    5.35    0.76
  -4  -6   8    4.80    0.80
  -4  -6   8    4.79    0.47
  -4   6   7   13.25    0.95
  -4   6   7   14.51    0.73
  -4  -6   7   14.97    1.10
  -4  -6   7   14.01    0.71
  -4   6   6   46.88    1.90
  -4   6   6   47.29    1.58
  -4  -6   6   45.52    1.99
  -4  -6   6   48.47    1.57
  -4  -6   6   45.53    1.45
  -4   6   5   18.75    0.95
  -4   6   5   17.77    0.75
  -4  -6   5   18.24    0.75
  -4  -6   5   18.05    1.00
  -4  -6   5   16.80    0.66
  -4  -6   5   17.59    0.73
  -4   6   4    2.80    0.36
  -4   6   4    3.51    0.28
  -4   6   4    3.67    0.28
   4   6  -4    3.32    0.36
  -4  -6   4    3.19    0.23
  -4  -6   4    4.05    0.47
  -4  -6   4    3.45    0.26
  -4  -6   4    3.06    0.33
  -4  -6   4    3.52    0.26
  -4  -6   4    3.45    0.19
   4  -6  -4    2.96    0.32
  -4   6   3    3.23    0.26
  -4   6   3    2.92    0.29
   4   6  -3    4.12    0.38
  -4   6   3    3.09    0.33
  -4  -6   3    2.82    0.21
  -4  -6   3    2.53    0.32
   4  -6  -3    3.18    0.31
  -4  -6   3    3.29    0.25
  -4  -6   3    2.65    0.28
  -4   6   2  215.67    5.93
  -4   6   2  211.65    5.77
  -4   6   2  215.07    5.72
   4   6  -2  212.86    5.81
  -4   6   2  221.96    5.92
   4  -6  -2  216.67    5.76
  -4  -6   2  218.27    5.73
  -4  -6   2  214.01    5.73
  -4   6   1  137.71    3.82
  -4   6   1  136.84    3.76
  -4   6   1  132.70    3.80
   4   6  -1  131.77    3.79
  -4  -6   1  135.77    3.70
  -4  -6   1  132.85    3.76
   4  -6  -1  138.32    3.98
   4  -6  -1  134.41    3.75
  -4   6   0  162.24    4.57
  -4   6   0  164.47    4.64
   4   6   0  164.29    4.64
  -4   6   0  159.90    4.48
  -4   6   0  167.69    4.59
   4   6   0  164.81    4.61
   4  -6   0  169.89    4.60
  -4  -6   0  166.10    4.46
   4  -6   0  160.87    4.82
  -4   6  -1    5.28    0.50
   4   6   1    4.34    0.33
  -4   6  -1    4.31    0.43
   4   6   1    3.91    0.46
   4  -6   1    4.27    0.52
   4  -6   1    5.40    0.53
  -4  -6  -1    4.75    0.49
  -4  -6  -1    5.33    0.37
   4   6   2    0.30    0.17
  -4   6  -2    0.39    0.18
  -4   6  -2    0.80    0.22
   4   6   2    0.62    0.19
   4  -6   2    0.21    0.17
  -4  -6  -2    0.21    0.14
   4  -6   2    0.49    0.20
  -4   6  -3   23.46    1.13
  -4   6  -3   24.43    1.20
   4   6   3   24.30    1.11
   4   6   3   23.40    1.21
   4  -6   3   23.98    1.32
   4  -6   3   23.78    1.21
  -4  -6  -3   25.81    1.02
   4   6   4    3.74    0.57
  -4   6  -4    3.65    0.53
   4   6   4    3.38    0.50
  -4   6  -4    4.29    0.62
  -4  -6  -4    3.38    0.43
   4  -6   4    4.80    0.74
   4  -6   4    4.26    0.55
   4  -6   4    2.87    0.52
  -4   6  -5    0.12    0.22
   4   6   5    0.20    0.25
   4  -6   5    0.43    0.24
   4  -6   5    0.24    0.26
  -4  -6  -5    0.23    0.19
   4   6   6    4.78    0.76
  -4  -6  -6    4.22    0.58
   4  -6   6    4.54    0.77
   4   6   7    4.18    0.78
  -4  -6  -7    3.70    0.59
   4  -6   7    2.46    0.64
   4   6   8    0.05    0.30
  -4  -6  -8    0.15    0.27
   4  -6   8    0.51    0.42
  -4   7  10    0.51    0.40
  -4   7  10    0.83    0.25
  -4  -7  10    0.78    0.20
  -4  -7  10    1.07    0.50
  -4   7   9    4.24    0.48
  -4   7   9    3.80    0.73
  -4  -7   9    4.33    0.85
  -4  -7   9    4.03    0.43
  -4   7   8    4.60    0.50
  -4   7   8    4.26    0.69
  -4  -7   8    4.91    0.50
  -4  -7   8    3.86    0.73
  -4   7   7    2.50    0.49
  -4   7   7    1.54    0.29
  -4  -7   7    2.36    0.35
  -4  -7   7    2.91    0.60
  -4   7   6    0.19    0.13
  -4   7   6    0.04    0.15
  -4  -7   6    0.20    0.13
  -4  -7   6    0.09    0.09
  -4  -7   6   -0.03    0.16
  -4   7   5   16.83    0.79
  -4   7   5   18.97    0.86
  -4   7   5   17.74    0.93
  -4  -7   5   19.37    1.07
  -4  -7   5   18.24    0.81
  -4  -7   5   19.26    0.74
  -4   7   4   52.63    1.73
  -4   7   4   56.59    1.74
  -4   7   4   56.53    1.88
  -4  -7   4   52.08    1.64
  -4  -7   4   54.80    1.68
  -4  -7   4   54.02    1.97
  -4  -7   4   54.31    1.73
   4  -7  -4   49.93    1.72
  -4   7   3    0.14    0.09
   4   7  -3    0.07    0.09
  -4   7   3    0.37    0.16
  -4   7   3    0.13    0.09
  -4   7   3    0.08    0.12
  -4  -7   3    0.04    0.04
  -4  -7   3    0.16    0.11
   4  -7  -3    0.10    0.13
  -4  -7   3    0.18    0.09
  -4  -7   3    0.07    0.08
  -4   7   2   18.25    0.71
  -4   7   2   19.26    0.77
  -4   7   2   18.73    0.77
  -4   7   2   16.58    0.79
  -4  -7   2   15.86    0.70
  -4  -7   2   18.38    0.74
  -4  -7   2   18.23    0.74
   4  -7  -2   18.16    0.76
  -4   7   1    2.28    0.30
   4   7  -1    2.35    0.32
  -4   7   1    2.42    0.30
  -4   7   1    2.60    0.28
  -4   7   1    2.21    0.28
  -4  -7   1    2.59    0.31
  -4  -7   1    2.37    0.29
   4  -7  -1    2.88    0.34
   4  -7  -1    2.45    0.35
  -4  -7   1    2.41    0.29
  -4   7   0    8.45    0.51
  -4   7   0    8.82    0.50
   4   7   0    8.53    0.45
  -4   7   0    8.17    0.50
   4   7   0    7.88    0.53
  -4   7   0    8.02    0.51
  -4  -7   0    8.41    0.49
   4  -7   0    8.39    0.55
   4  -7   0    7.65    0.58
  -4   7  -1   97.88    3.03
  -4   7  -1   99.36    3.09
   4   7   1   97.83    3.10
   4   7   1   99.83    2.94
  -4  -7  -1  101.04    3.12
  -4  -7  -1   99.94    2.89
   4  -7   1  100.75    3.08
   4  -7   1   99.04    3.29
   4   7   2   27.01    1.26
  -4   7  -2   30.01    1.25
  -4   7  -2   26.35    1.22
   4   7   2   29.50    1.14
  -4  -7  -2   28.86    1.08
   4  -7   2   26.28    1.36
   4  -7   2   27.14    1.26
  -4   7  -3    6.85    0.70
   4   7   3    6.02    0.60
  -4   7  -3    6.20    0.69
   4   7   3    7.31    0.78
   4  -7   3    6.93    0.77
  -4  -7  -3    8.07    0.53
   4  -7   3    7.75    0.90
   4   7   4    1.41    0.38
  -4   7  -4    1.58    0.38
  -4   7  -4    1.37    0.34
   4  -7   4    2.01    0.49
   4  -7   4    1.26    0.37
  -4  -7  -4    1.88    0.33
   4   7   5   -0.06    0.16
  -4   7  -5    0.01    0.17
  -4  -7  -5   -0.23    0.13
   4  -7   5   -0.04    0.17
   4   7   6    0.19    0.26
  -4  -7  -6    0.19    0.19
   4  -7   6    0.38    0.32
   4   7   7    0.57    0.35
  -4  -7  -7    1.93    0.46
   4  -7   7    1.16    0.46
   4   7   8    0.29    0.35
  -4  -7  -8    0.92    0.44
   4  -7   8    1.32    0.53
  -4   8  10    1.85    0.35
  -4   8  10    1.27    0.50
  -4  -8  10    1.34    0.60
  -4  -8  10    1.32    0.25
  -4   8   9    1.27    0.46
  -4   8   9    1.31    0.30
  -4  -8   9    1.23    0.26
  -4  -8   9    1.74    0.59
  -4   8   8    0.29    0.27
  -4   8   8    0.34    0.18
  -4  -8   8    0.46    0.19
  -4  -8   8    0.61    0.36
  -4   8   7    6.52    0.77
  -4   8   7    6.84    0.52
  -4  -8   7    4.97    0.81
  -4  -8   7    6.89    0.52
  -4   8   6   52.76    1.84
  -4   8   6   55.19    2.10
  -4  -8   6   54.49    1.87
  -4  -8   6   53.90    2.31
  -4   8   5    2.27    0.37
  -4   8   5    3.75    0.42
  -4  -8   5    2.43    0.34
  -4  -8   5    2.39    0.29
  -4  -8   5    2.46    0.47
  -4   8   4    2.47    0.33
  -4   8   4    2.29    0.34
  -4   8   4    2.91    0.35
  -4  -8   4    2.44    0.42
  -4  -8   4    2.36    0.29
  -4  -8   4    2.70    0.35
   4   8  -3    4.10    0.43
  -4   8   3    3.97    0.32
  -4   8   3    3.48    0.37
  -4   8   3    3.47    0.38
  -4   8   3    3.50    0.44
  -4  -8   3    4.46    0.36
  -4  -8   3    3.86    0.46
   4  -8  -3    4.64    0.44
  -4  -8   3    3.82    0.37
  -4  -8   3    4.32    0.36
  -4   8   2   44.35    1.48
  -4   8   2   41.23    1.51
  -4   8   2   42.88    1.47
   4   8  -2   43.13    1.50
  -4  -8   2   45.44    1.54
   4  -8  -2   41.26    1.58
   4  -8  -2   41.32    1.46
  -4  -8   2   41.03    1.45
  -4  -8   2   42.84    1.45
  -4  -8   2   42.36    1.57
  -4   8   1   36.12    1.26
  -4   8   1   38.96    1.38
   4   8  -1   37.21    1.38
  -4   8   1   37.30    1.34
  -4   8   1   38.35    1.36
  -4  -8   1   35.03    1.35
   4  -8  -1   39.93    1.52
  -4  -8   1   37.85    1.32
   4  -8  -1   37.84    1.37
   4   8   0    9.14    0.52
  -4   8   0    9.77    0.60
  -4   8   0    9.82    0.59
   4   8   0    9.14    0.60
  -4   8   0   10.60    0.58
  -4  -8   0    9.40    0.61
  -4  -8   0    9.49    0.56
   4  -8   0    9.71    0.68
   4  -8   0   11.11    0.66
  -4   8  -1   24.52    1.10
   4   8   1   26.10    0.99
   4   8   1   23.80    1.12
  -4   8  -1   24.25    1.08
  -4  -8  -1   23.85    0.99
   4  -8   1   23.51    1.10
  -4  -8  -1   23.21    1.11
   4  -8   1   23.56    1.22
   4   8   2   10.16    0.73
  -4   8  -2   11.20    0.74
  -4   8  -2   10.89    0.70
   4   8   2   10.68    0.63
   4  -8   2    9.83    0.72
  -4  -8  -2   10.89    0.63
   4  -8   2   13.66    0.93
   4   8   3    5.27    0.68
  -4   8  -3    3.59    0.50
  -4   8  -3    3.36    0.51
   4  -8   3    4.19    0.61
   4  -8   3    4.18    0.66
  -4  -8  -3    4.88    0.49
  -4   8  -4   17.88    1.12
   4   8   4   19.26    1.16
  -4   8  -4   18.31    1.07
   4  -8   4   19.78    1.21
  -4  -8  -4   17.05    0.91
  -4   8  -5    0.02    0.18
   4   8   5   -0.14    0.18
  -4  -8  -5    0.04    0.17
   4  -8   5    0.25    0.23
  -4   8  -6    2.01    0.49
   4   8   6    2.98    0.62
  -4  -8  -6    2.75    0.48
   4  -8   6    2.03    0.55
   4   8   7    1.69    0.51
  -4  -8  -7    1.11    0.36
   4  -8   7    0.89    0.47
   4   8   8    4.81    0.84
   4  -8   8    4.28    0.86
  -4   9   9    0.21    0.30
  -4   9   9    0.39    0.21
  -4  -9   9   -0.04    0.14
  -4  -9   9   -0.08    0.32
  -4   9   8    2.69    0.41
  -4   9   8    3.21    0.62
  -4  -9   8    3.69    0.78
  -4  -9   8    2.55    0.39
  -4   9   7   24.01    1.11
  -4   9   7   24.84    1.33
  -4  -9   7   24.27    1.54
  -4  -9   7   23.81    1.11
  -4   9   6    0.11    0.20
  -4   9   6    0.02    0.13
  -4  -9   6   -0.18    0.15
  -4  -9   6    0.09    0.14
  -4   9   5    5.86    0.61
  -4   9   5    5.13    0.52
  -4  -9   5    5.43    0.55
  -4  -9   5    6.43    0.78
  -4   9   4   71.16    2.30
  -4   9   4   71.07    2.38
  -4  -9   4   71.65    2.24
  -4  -9   4   73.02    2.60
  -4  -9   4   73.39    2.35
  -4   9   3    4.40    0.44
  -4   9   3    3.68    0.47
  -4   9   3    4.50    0.46
  -4  -9   3    5.29    0.50
  -4  -9   3    4.57    0.53
  -4  -9   3    4.23    0.42
   4  -9  -3    4.59    0.47
  -4   9   2    1.92    0.30
  -4   9   2    2.47    0.33
  -4   9   2    2.08    0.32
   4   9  -2    2.01    0.31
  -4   9   2    2.58    0.31
  -4  -9   2    2.16    0.36
   4  -9  -2    2.48    0.37
  -4  -9   2    2.88    0.36
  -4  -9   2    2.41    0.34
  -4   9   1   41.19    1.42
  -4   9   1   42.96    1.49
  -4   9   1   42.71    1.51
  -4   9   1   39.62    1.50
   4   9  -1   43.96    1.57
   4  -9  -1   40.48    1.51
  -4  -9   1   42.34    1.49
   4  -9  -1   40.35    1.66
  -4   9   0   66.05    2.11
   4   9   0   63.29    2.22
  -4   9   0   66.43    2.20
  -4   9   0   64.17    2.18
  -4  -9   0   63.98    2.22
   4  -9   0   67.26    2.41
   4  -9   0   66.13    2.22
  -4  -9   0   66.81    2.11
  -4   9  -1    0.06    0.17
  -4   9  -1    0.09    0.13
   4   9   1    0.04    0.14
  -4  -9  -1    0.03    0.20
   4  -9   1    0.34    0.22
   4  -9   1    0.06    0.17
  -4   9  -2    0.80    0.27
   4   9   2    1.16    0.32
  -4   9  -2    1.24    0.30
   4  -9   2    1.23    0.38
   4  -9   2    1.45    0.36
  -4  -9  -2    1.23    0.31
  -4   9  -3    7.19    0.78
  -4   9  -3    6.92    0.74
   4   9   3    9.35    0.75
   4  -9   3    8.95    0.89
  -4  -9  -3    8.94    0.62
  -4   9  -4    1.63    0.42
  -4   9  -4    1.91    0.41
   4   9   4    1.36    0.39
  -4  -9  -4    1.03    0.30
   4  -9   4    1.05    0.37
  -4   9  -5    2.40    0.53
   4   9   5    2.44    0.55
  -4  -9  -5    3.00    0.48
   4  -9   5    2.35    0.59
   4   9   6   10.98    1.16
  -4   9  -6   10.32    1.08
   4  -9   6   13.45    1.38
  -4  -9  -6   11.28    0.81
   4   9   7    0.24    0.34
   4  -9   7    0.18    0.32
  -4  -9  -7    0.19    0.28
   4   9   8    0.03    0.31
   4  -9   8    0.14    0.36
  -4  10   9    1.02    0.31
  -4  10   9    0.80    0.40
  -4 -10   9    0.51    0.42
  -4 -10   9    1.10    0.28
  -4  10   8    0.06    0.16
  -4  10   8   -0.03    0.23
  -4 -10   8    0.22    0.19
  -4 -10   8    0.07    0.34
  -4  10   7   -0.13    0.18
  -4  10   7    0.09    0.16
  -4 -10   7    0.12    0.25
  -4 -10   7    0.09    0.16
  -4  10   6    2.63    0.40
  -4  10   6    3.89    0.57
  -4 -10   6    3.15    0.62
  -4 -10   6    2.60    0.42
  -4  10   5    0.81    0.29
  -4  10   5    1.44    0.29
  -4 -10   5    1.37    0.42
  -4 -10   5    1.52    0.32
  -4  10   4    8.21    0.61
  -4  10   4    8.93    0.59
  -4 -10   4    7.49    0.79
  -4 -10   4    8.75    0.61
  -4  10   3   34.93    1.38
  -4  10   3   37.36    1.41
  -4  10   3   35.88    1.46
  -4 -10   3   35.53    1.41
  -4 -10   3   36.62    1.57
  -4  10   2  106.52    3.35
  -4  10   2  115.23    3.39
  -4  10   2  111.82    3.38
  -4 -10   2  114.43    3.58
   4 -10  -2  111.74    3.37
  -4 -10   2  110.10    3.36
   4  10  -1   10.74    0.69
  -4  10   1   10.01    0.65
  -4  10   1   11.23    0.64
  -4  10   1    9.73    0.64
   4 -10  -1   11.73    0.73
  -4 -10   1   10.48    0.66
   4  10   0    1.72    0.34
  -4  10   0    1.64    0.32
  -4  10   0    2.21    0.34
  -4  10   0    2.23    0.39
  -4 -10   0    2.18    0.37
   4 -10   0    2.82    0.46
  -4  10  -1    2.91    0.46
  -4  10  -1    2.40    0.38
   4  10   1    3.33    0.50
   4 -10   1    2.36    0.43
  -4 -10  -1    2.26    0.40
  -4  10  -2    0.86    0.29
  -4  10  -2    0.33    0.20
   4  10   2    1.14    0.32
   4 -10   2    0.50    0.25
  -4 -10  -2    1.20    0.30
  -4  10  -3    4.65    0.65
   4  10   3    6.30    0.77
  -4  10  -3    5.41    0.68
  -4 -10  -3    6.35    0.63
   4 -10   3    5.90    0.74
  -4  10  -4   21.16    1.24
   4  10   4   21.76    1.30
  -4 -10  -4   23.51    1.12
   4 -10   4   23.67    1.40
   4  10   5    0.32    0.29
  -4  10  -5    0.16    0.24
   4 -10   5    0.31    0.27
  -4 -10  -5    0.04    0.23
  -4  10  -6    2.42    0.56
   4  10   6    2.18    0.55
   4 -10   6    1.60    0.54
  -4 -10  -6    2.04    0.45
   4  10   7    5.64    0.94
   4 -10   7    4.74    0.89
  -4 -10  -7    5.22    0.69
  -4  11   9    3.13    0.48
  -4  11   9    2.70    0.63
  -4 -11   9    3.86    0.88
  -4 -11   9    3.34    0.46
  -4  11   8    2.87    0.46
  -4  11   8    2.67    0.57
  -4 -11   8    2.62    0.71
  -4 -11   8    2.92    0.45
  -4  11   7    4.25    0.53
  -4  11   7    3.79    0.62
  -4 -11   7    3.64    0.74
  -4 -11   7    4.20    0.55
  -4  11   6   -0.21    0.17
  -4  11   6   -0.08    0.12
  -4 -11   6    0.07    0.16
  -4 -11   6    0.25    0.26
  -4  11   5    3.31    0.46
  -4  11   5    3.00    0.47
  -4 -11   5    3.58    0.62
  -4 -11   5    3.64    0.50
  -4  11   4   15.02    0.85
  -4  11   4   14.60    0.82
  -4  11   4   14.54    0.90
  -4 -11   4   13.94    0.83
  -4 -11   4   14.55    1.00
  -4  11   3    0.07    0.17
  -4  11   3   -0.16    0.10
  -4  11   3    0.21    0.23
  -4 -11   3    0.00    0.17
  -4 -11   3   -0.06    0.13
  -4  11   2    2.33    0.38
  -4  11   2    2.54    0.38
  -4  11   2    1.80    0.33
   4 -11  -2    2.73    0.42
  -4 -11   2    2.71    0.45
  -4 -11   2    2.90    0.43
  -4  11   1    0.04    0.17
  -4  11   1    0.21    0.14
  -4  11   1    0.04    0.22
   4 -11  -1   -0.04    0.20
  -4 -11   1    0.08    0.17
  -4  11   0    0.44    0.20
  -4  11   0    0.40    0.20
   4  11   0    0.24    0.17
  -4  11   0    0.55    0.27
  -4 -11   0    0.37    0.24
   4 -11   0    0.15    0.22
  -4  11  -1   15.49    0.92
   4  11   1   16.29    0.96
  -4  11  -1   13.19    0.85
  -4 -11  -1   15.96    0.87
   4 -11   1   16.57    0.98
  -4  11  -2    0.09    0.17
  -4  11  -2    0.00    0.15
   4  11   2   -0.11    0.12
   4 -11   2    0.09    0.19
  -4  11  -3    1.50    0.40
  -4  11  -3    1.70    0.40
   4  11   3    1.18    0.37
   4 -11   3    1.94    0.48
  -4 -11  -3    1.22    0.35
  -4  11  -4    3.87    0.61
   4  11   4    6.00    0.79
  -4 -11  -4    4.40    0.56
   4 -11   4    4.11    0.68
  -4  11  -5   18.18    1.21
   4  11   5   19.13    1.28
  -4 -11  -5   17.46    1.04
   4 -11   5   17.47    1.31
   4  11   6    2.62    0.63
  -4  11  -6    3.82    0.70
   4 -11   6    3.19    0.71
  -4 -11  -6    3.08    0.55
   4  11   7    0.16    0.31
  -4 -11  -7   -0.12    0.29
   4 -11   7   -0.06    0.32
  -4  12   8   -0.02    0.19
  -4  12   8    0.07    0.27
  -4 -12   8    0.24    0.37
  -4 -12   8    0.33    0.22
  -4  12   7    3.55    0.60
  -4  12   7    2.86    0.45
  -4 -12   7    2.82    0.70
  -4 -12   7    3.01    0.48
  -4  12   6    0.13    0.17
  -4  12   6    0.37    0.29
  -4 -12   6    0.43    0.23
  -4 -12   6    0.52    0.33
  -4  12   5    8.31    0.69
  -4  12   5    8.10    0.64
  -4 -12   5    8.66    0.69
  -4 -12   5   10.86    1.16
  -4  12   4    0.67    0.25
  -4  12   4    0.76    0.27
  -4  12   4    0.62    0.29
  -4 -12   4    0.48    0.27
  -4 -12   4    0.61    0.23
  -4  12   3   71.86    2.49
  -4  12   3   70.24    2.49
  -4  12   3   73.39    2.47
  -4 -12   3   75.95    2.77
  -4 -12   3   74.74    2.53
  -4  12   2    0.11    0.24
  -4  12   2    0.38    0.22
  -4  12   2    0.40    0.22
  -4 -12   2    0.47    0.23
  -4 -12   2    1.11    0.34
  -4  12   1   26.87    1.17
  -4  12   1   28.81    1.29
  -4  12   1   29.73    1.29
  -4 -12   1   27.77    1.38
  -4 -12   1   28.63    1.27
   4 -12  -1   27.97    1.32
  -4  12   0   14.11    0.86
  -4  12   0   14.12    0.87
  -4  12   0   12.54    0.74
  -4 -12   0   13.97    0.85
   4 -12   0   13.00    0.90
  -4  12  -1    0.22    0.22
  -4  12  -1    0.31    0.21
   4 -12   1    0.09    0.18
  -4 -12  -1    0.46    0.29
  -4  12  -2    8.07    0.84
   4  12   2    9.38    0.92
  -4  12  -2    8.13    0.82
   4 -12   2    6.35    0.78
  -4 -12  -2    8.02    0.75
   4  12   3   15.62    1.07
  -4  12  -3   14.40    1.02
  -4 -12  -3   16.61    0.97
   4 -12   3   17.57    1.17
   4  12   4    0.16    0.24
  -4  12  -4    0.23    0.26
   4 -12   4    0.05    0.23
  -4 -12  -4   -0.12    0.27
   4  12   5   15.72    1.14
  -4  12  -5   12.32    1.21
   4 -12   5   15.53    1.51
  -4 -12  -5   12.02    0.90
  -4  12  -6    1.66    0.48
   4  12   6    2.89    0.61
   4 -12   6    1.80    0.59
  -4 -12  -6    2.83    0.57
   4  12   7    1.46    0.53
   4 -12   7    2.23    0.72
  -4 -12  -7    2.12    0.52
  -4  13   8    8.12    0.80
  -4  13   8    8.59    0.97
  -4 -13   8    8.18    1.26
  -4 -13   8    8.93    0.72
  -4  13   7    3.37    0.51
  -4  13   7    3.59    0.63
  -4 -13   7    2.98    0.72
  -4 -13   7    3.14    0.52
  -4  13   6    1.89    0.45
  -4  13   6    2.07    0.40
  -4 -13   6    1.68    0.55
  -4 -13   6    2.30    0.45
  -4  13   5   18.71    1.06
  -4  13   5   17.23    0.99
  -4 -13   5   17.50    1.04
  -4 -13   5   16.51    1.24
  -4  13   4    1.39    0.37
  -4  13   4    0.49    0.29
  -4  13   4    1.23    0.32
  -4 -13   4    1.14    0.40
  -4 -13   4    1.29    0.34
  -4  13   3    4.00    0.53
  -4  13   3    4.14    0.54
  -4  13   3    5.34    0.60
  -4 -13   3    4.62    0.69
  -4 -13   3    3.80    0.53
  -4  13   2    1.26    0.29
  -4  13   2    1.28    0.33
  -4  13   2    1.77    0.37
  -4 -13   2    1.00    0.29
  -4 -13   2    1.40    0.39
  -4  13   1   19.78    0.96
  -4  13   1   21.42    1.11
  -4  13   1   19.94    1.06
  -4 -13   1   20.79    1.19
  -4 -13   1   18.44    1.03
  -4  13   0   28.60    1.20
  -4  13   0   26.54    1.33
  -4  13   0   27.43    1.33
  -4 -13   0   29.40    1.32
   4 -13   0   26.62    1.37
  -4  13  -1    2.96    0.51
  -4  13  -1    3.52    0.54
   4 -13   1    4.38    0.63
  -4 -13  -1    3.69    0.54
  -4  13  -2    0.00    0.18
   4 -13   2    0.33    0.24
  -4 -13  -2    0.26    0.29
  -4  13  -3    0.19    0.24
  -4 -13  -3   -0.03    0.26
   4 -13   3    0.14    0.22
  -4  13  -4    1.78    0.45
   4 -13   4    3.09    0.64
  -4 -13  -4    2.10    0.50
  -4  13  -5   11.96    1.24
   4  13   5   10.61    1.13
  -4 -13  -5   11.21    0.90
   4 -13   5   10.24    1.26
   4  13   6    2.27    0.59
   4 -13   6    1.59    0.56
  -4 -13  -6    2.05    0.53
  -4  14   7    5.06    0.67
  -4  14   7    3.40    0.63
  -4 -14   7    4.95    0.64
  -4 -14   7    4.34    0.90
  -4  14   6    1.57    0.46
  -4  14   6    1.36    0.36
  -4 -14   6    2.24    0.62
  -4 -14   6    1.68    0.43
  -4  14   5    6.18    0.77
  -4  14   5    4.70    0.64
  -4  14   5    5.44    0.66
  -4 -14   5    5.85    0.89
  -4 -14   5    4.92    0.66
  -4  14   4    2.90    0.49
  -4  14   4    2.96    0.51
  -4  14   4    2.95    0.50
  -4 -14   4    2.31    0.45
  -4 -14   4    2.37    0.57
  -4  14   3   10.49    0.78
  -4  14   3    9.23    0.73
  -4  14   3   11.28    0.75
  -4 -14   3   10.85    1.08
  -4 -14   3    9.12    0.74
  -4  14   2   55.94    2.05
  -4  14   2   51.37    2.05
  -4  14   2   52.73    1.94
  -4 -14   2   50.54    2.03
  -4 -14   2   53.47    2.26
  -4  14   1   10.15    0.77
  -4  14   1    9.63    0.65
  -4  14   1   10.91    0.80
  -4 -14   1   10.48    1.03
  -4 -14   1    9.14    0.73
  -4  14   0    6.70    0.64
  -4  14   0    8.54    0.83
  -4  14   0    6.36    0.74
  -4 -14   0    7.24    0.84
  -4 -14   0    7.60    0.77
   4 -14   0    6.17    0.78
  -4  14  -1    3.24    0.53
  -4  14  -1    3.23    0.55
   4 -14   1    3.17    0.55
  -4 -14  -1    3.63    0.56
  -4  14  -2    4.35    0.66
  -4 -14  -2    5.40    0.68
   4 -14   2    5.31    0.75
  -4  14  -3    6.99    0.87
   4 -14   3    6.76    0.90
  -4 -14  -3    6.46    0.76
  -4  14  -4    0.47    0.31
   4 -14   4    1.15    0.45
  -4 -14  -4    0.66    0.38
  -4  14  -5    2.04    0.55
  -4 -14  -5    1.07    0.45
   4 -14   5    2.30    0.62
   4 -14   6    0.51    0.41
  -4 -14  -6   -0.72    0.29
  -4  15   7    0.23    0.24
  -4  15   7   -0.32    0.31
  -4 -15   7    0.75    0.32
  -4 -15   7    0.67    0.47
  -4  15   6    0.94    0.33
  -4  15   6    0.33    0.35
  -4 -15   6    1.83    0.43
  -4 -15   6    0.52    0.38
  -4  15   5    2.80    0.52
  -4  15   5    3.05    0.52
  -4  15   5    2.72    0.55
  -4 -15   5    3.57    0.76
  -4 -15   5    1.80    0.43
  -4  15   4   30.15    1.44
  -4  15   4   28.66    1.43
  -4  15   4   32.08    1.49
  -4 -15   4   28.98    1.47
  -4 -15   4   27.06    1.68
  -4  15   3    1.46    0.39
  -4  15   3    1.71    0.36
  -4  15   3    1.13    0.34
  -4 -15   3    1.08    0.33
  -4 -15   3    1.62    0.47
  -4  15   2    2.89    0.49
  -4  15   2    3.44    0.47
  -4  15   2    3.38    0.56
  -4 -15   2    2.89    0.51
  -4 -15   2    3.98    0.67
  -4  15   1    5.03    0.69
  -4  15   1    5.42    0.67
  -4  15   1    4.24    0.51
  -4 -15   1    3.89    0.57
  -4 -15   1    3.93    0.67
  -4  15   0   10.44    1.04
  -4  15   0   10.07    0.97
  -4 -15   0    9.89    0.81
  -4 -15   0   10.79    1.09
  -4  15  -1    6.40    0.80
  -4 -15  -1    7.24    0.80
   4 -15   1    5.25    0.73
  -4  15  -2    2.88    0.59
  -4 -15  -2    1.92    0.46
   4 -15   2    2.25    0.50
  -4  15  -3   -0.30    0.18
  -4 -15  -3   -0.27    0.26
   4 -15   3    0.18    0.26
  -4  15  -4    0.06    0.26
   4 -15   4    0.14    0.28
  -4 -15  -4   -0.02    0.34
  -4  15  -5    1.77    0.52
  -4 -15  -5    2.34    0.58
   4 -15   5    1.80    0.60
  -4  16   6    4.07    0.63
  -4 -16   6    5.76    0.77
  -4 -16   6    6.52    1.08
  -4  16   5    3.72    0.61
  -4  16   5    2.75    0.55
  -4  16   5    4.12    0.60
  -4 -16   5    2.77    0.52
  -4 -16   5    2.94    0.73
  -4  16   4    1.80    0.41
  -4  16   4    2.09    0.47
  -4  16   4    1.68    0.43
  -4 -16   4    1.64    0.56
  -4 -16   4    1.66    0.42
  -4  16   3    1.14    0.35
  -4  16   3    1.93    0.39
  -4  16   3    1.67    0.46
  -4 -16   3    1.03    0.43
  -4 -16   3    1.93    0.46
  -4  16   2    6.10    0.64
  -4  16   2    5.96    0.75
  -4  16   2    6.56    0.73
  -4 -16   2    5.65    0.84
  -4 -16   2    5.60    0.70
  -4  16   1   10.57    1.03
  -4 -16   1   10.39    1.09
  -4 -16   1   12.28    0.89
  -4  16   0   13.01    0.97
  -4 -16   0   13.16    0.95
  -4 -16   0   13.70    1.09
  -4  16  -1    0.00    0.18
  -4 -16  -1    0.35    0.28
  -4 -16  -1    0.08    0.24
  -4  16  -2    0.99    0.39
  -4 -16  -2    0.64    0.36
   4 -16   2    0.82    0.36
  -4  16  -3   17.26    1.22
   4 -16   3   15.22    1.24
  -4 -16  -3   14.71    1.06
  -4  16  -4    0.56    0.40
  -4 -16  -4    0.53    0.39
   4 -16   4    1.00    0.45
  -4  17   5    3.51    0.60
  -4 -17   5    2.53    0.54
  -4 -17   5    4.69    0.92
  -4  17   4    0.64    0.31
  -4  17   4    1.12    0.34
  -4 -17   4    0.51    0.29
  -4 -17   4    0.70    0.44
  -4  17   3   10.63    1.04
  -4 -17   3   12.19    1.32
  -4 -17   3   11.81    0.94
  -4  17   2    2.34    0.51
  -4 -17   2    2.14    0.57
  -4 -17   2    1.46    0.39
  -4  17   1   -0.05    0.22
  -4 -17   1    0.11    0.27
  -4 -17   1    0.26    0.23
  -4  17   0    3.16    0.57
  -4 -17   0    3.16    0.64
  -4 -17   0    3.56    0.60
  -4  17  -1   13.75    1.06
  -4 -17  -1   13.18    1.01
  -4  17  -2    5.60    0.84
  -4 -17  -2    5.69    0.77
  -4  17  -3    3.01    0.65
  -4 -17  -3    3.19    0.62
   4 -17   3    3.32    0.70
  -4  17  -4    5.91    0.91
   4 -17   4    7.68    1.10
  -4 -17  -4    7.55    0.92
  -4  18   4    0.16    0.26
  -4 -18   4   -0.09    0.21
  -4 -18   4    0.29    0.31
  -4  18   3    3.37    0.61
  -4 -18   3    3.13    0.75
  -4 -18   3    4.41    0.69
  -4  18   2   28.11    1.55
  -4 -18   2   28.90    1.55
  -4 -18   2   28.18    1.78
  -4  18   1    0.70    0.38
  -4 -18   1    1.29    0.37
  -4  18   0    4.36    0.73
  -4 -18   0    5.30    0.75
  -4  18  -1    3.86    0.69
  -4 -18  -1    2.92    0.58
  -4  18  -2    0.70    0.38
  -4 -18  -2    1.20    0.42
  -4  18  -3    3.87    0.73
  -4 -18  -3    2.32    0.56
  -4  19   2    0.11    0.28
  -4 -19   2    0.24    0.23
  -4  19   1   14.47    1.36
  -4 -19   1   15.24    1.11
  -4  19   0    0.22    0.29
  -4 -19   0    0.33    0.27
  -4  19  -1    0.45    0.34
  -4 -19  -1    0.98    0.40
  -5   0  11   -0.48    0.28
  -5   0  10    0.82    0.43
  -5   0   9    0.21    0.23
  -5   0   8   24.29    1.43
  -5   0   7   -0.02    0.16
   5   0  -6   24.72    1.02
  -5   0   6   25.72    1.22
  -5   0   6   25.12    1.09
   5   0  -5    0.10    0.09
  -5   0   5   -0.02    0.09
  -5   0   4  195.51    5.39
  -5   0   3    0.01    0.09
  -5   0   2  295.25    7.80
  -5   0   1    0.06    0.04
  -5   0   1   -0.06    0.03
  -5   0   0   15.39    0.49
  -5   0   0   15.69    0.47
   5   0   0   15.20    0.61
  -5   0   0   13.89    0.65
  -5   0   0   15.40    0.61
  -5   0  -1   -0.07    0.05
   5   0   1   -0.07    0.06
  -5   0  -1    0.00    0.07
  -5   0  -1   -0.08    0.05
  -5   0  -1   -0.03    0.09
   5   0   1    0.04    0.08
   5   0   2    0.51    0.18
   5   0   2    0.40    0.19
  -5   0  -2    0.72    0.19
  -5   0  -2    0.35    0.16
  -5   0  -2    0.52    0.15
   5   0   2    0.43    0.16
   5   0   3    0.02    0.13
  -5   0  -3    0.04    0.11
   5   0   3    0.20    0.19
   5   0   3   -0.05    0.11
  -5   0  -3    0.03    0.12
  -5   0  -4   14.16    0.92
   5   0   4   14.38    0.97
   5   0   4   13.22    0.94
  -5   0  -4   14.14    0.82
   5   0   4   15.76    0.91
  -5   0  -5   -0.02    0.15
   5   0   5   -0.34    0.16
   5   0   5   -0.29    0.15
   5   0   6    2.34    0.55
  -5   0  -6    0.95    0.31
  -5   0  -7    0.12    0.21
   5   0   7   -0.28    0.23
  -5   0  -8    6.69    0.87
   5   0   8   11.07    1.32
   5   0   9   -0.15    0.32
  -5   1  11    2.27    0.65
  -5  -1  11    1.94    0.66
  -5   1  10   -0.25    0.25
  -5  -1  10    0.22    0.33
  -5   1   9   -0.23    0.18
  -5  -1   9   -0.26    0.19
  -5   1   8    1.05    0.37
  -5  -1   8    1.14    0.39
  -5   1   7   15.57    1.00
  -5  -1   7   14.60    0.99
   5   1  -6   40.80    1.45
  -5   1   6   37.89    1.64
  -5  -1   6   41.90    1.69
  -5  -1   6   43.31    1.56
   5  -1  -6   41.52    1.48
  -5   1   5   -0.02    0.09
   5   1  -5    0.22    0.09
  -5  -1   5    0.13    0.11
   5  -1  -5    0.20    0.11
  -5  -1   5    0.14    0.09
   5   1  -4  318.13    8.04
  -5   1   4  311.15    8.48
  -5  -1   4  307.53    8.36
  -5  -1   4  315.98    8.43
  -5   1   3    7.36    0.44
  -5   1   3    8.25    0.33
  -5   1   3    8.20    0.29
  -5  -1   3    8.41    0.42
   5   1  -2    8.63    0.43
  -5   1   2    8.41    0.44
  -5  -1   2    7.65    0.40
   5   1  -1   12.94    0.56
  -5   1   1   12.03    0.50
  -5   1   1   13.92    0.44
  -5   1   1   12.92    0.59
  -5  -1   1   12.29    0.43
  -5  -1   1   13.70    0.44
   5   1   0    1.16    0.16
   5   1   0    1.20    0.20
  -5   1   0    1.99    0.22
  -5   1   0    1.31    0.22
  -5   1   0    1.49    0.11
  -5   1   0    1.35    0.14
  -5  -1   0    1.20    0.12
   5  -1   0    1.03    0.17
  -5  -1   0    1.58    0.11
  -5  -1   0    1.40    0.19
  -5  -1   0    1.31    0.20
  -5   1  -1   19.98    0.84
   5   1   1   18.72    0.85
  -5   1  -1   19.26    0.76
   5   1   1   19.66    0.80
  -5   1  -1   20.47    0.76
  -5   1  -1   18.59    0.92
  -5  -1  -1   19.74    0.85
   5  -1   1   19.00    0.77
   5  -1   1   20.34    0.86
  -5  -1  -1   19.90    0.78
  -5  -1  -1   20.33    0.71
  -5  -1  -1   19.26    0.90
  -5   1  -2    4.10    0.42
   5   1   2    3.58    0.43
   5   1   2    4.36    0.46
   5   1   2    2.99    0.42
  -5   1  -2    4.59    0.46
  -5   1  -2    4.01    0.47
  -5  -1  -2    4.13    0.47
  -5  -1  -2    2.98    0.37
   5  -1   2    3.93    0.48
   5  -1   2    3.64    0.40
  -5  -1  -2    3.49    0.36
   5  -1   2    3.78    0.47
   5   1   3    2.75    0.46
  -5   1  -3    3.18    0.47
   5   1   3    2.33    0.37
   5   1   3    2.81    0.44
  -5   1  -3    3.06    0.41
   5  -1   3    3.17    0.50
   5  -1   3    2.63    0.39
   5  -1   3    3.04    0.48
  -5  -1  -3    2.99    0.39
  -5  -1  -3    3.72    0.50
  -5   1  -4    1.06    0.26
   5   1   4    1.08    0.33
  -5   1  -4    1.45    0.36
   5   1   4    1.34    0.38
   5   1   4    1.32    0.33
   5  -1   4    0.66    0.27
   5  -1   4    2.05    0.38
   5  -1   4    1.62    0.42
  -5  -1  -4    1.39    0.30
   5   1   5   13.84    1.02
   5   1   5   12.82    0.91
  -5   1  -5   12.91    0.95
  -5   1  -5   12.56    0.86
  -5  -1  -5   14.00    0.87
   5  -1   5   15.62    1.09
   5  -1   5   13.55    0.93
   5   1   6    0.45    0.33
  -5   1  -6    0.66    0.29
   5  -1   6    0.59    0.34
  -5  -1  -6    0.82    0.31
   5   1   7    0.41    0.34
  -5   1  -7    0.32    0.28
   5  -1   7    0.67    0.37
  -5  -1  -7    1.47    0.41
   5   1   8    2.42    0.61
  -5   1  -8    1.96    0.51
   5  -1   8    3.03    0.73
  -5  -1  -8    1.85    0.51
   5   1   9   -0.06    0.34
   5  -1   9   -0.10    0.33
  -5   2  10    7.86    1.10
  -5  -2  10    4.23    0.87
  -5   2   9    0.52    0.32
  -5  -2   9    1.25    0.47
  -5   2   8    8.10    0.92
  -5  -2   8    8.14    0.97
  -5   2   7   -0.04    0.13
  -5  -2   7    0.12    0.20
   5   2  -6    4.79    0.38
  -5   2   6    5.40    0.59
  -5  -2   6    4.02    0.52
   5  -2  -6    4.09    0.45
  -5   2   5   -0.03    0.08
   5   2  -5    0.09    0.07
  -5  -2   5    0.07    0.08
  -5  -2   5    0.05    0.10
  -5   2   4   18.45    0.78
   5   2  -4   18.43    0.66
  -5  -2   4   18.16    0.75
  -5  -2   4   18.84    0.73
  -5  -2   4   19.09    0.70
  -5   2   3    1.93    0.27
   5   2  -3    2.25    0.13
  -5   2   3    2.07    0.21
  -5  -2   3    2.21    0.13
  -5  -2   3    2.35    0.24
  -5   2   2  108.62    3.09
   5   2  -2  107.89    2.76
   5   2  -2  112.14    3.03
  -5   2   2  111.70    2.94
  -5   2   2  107.12    2.99
  -5  -2   2  103.66    2.99
   5   2  -1   32.50    0.96
   5   2  -1   31.33    1.06
  -5   2   1   33.19    1.14
  -5   2   1   32.42    1.10
  -5   2   1   32.45    0.98
  -5  -2   1   32.33    1.00
  -5  -2   1   32.61    0.96
  -5   2   0   50.17    1.45
  -5   2   0   50.95    1.59
   5   2   0   52.92    1.62
   5   2   0   50.65    1.55
  -5   2   0   48.20    1.70
  -5   2   0   52.73    1.49
  -5  -2   0   51.87    1.63
  -5  -2   0   51.10    1.41
  -5  -2   0   50.91    1.45
  -5  -2   0   52.99    1.63
   5  -2   0   52.59    1.58
  -5   2  -1   41.51    1.33
   5   2   1   40.56    1.45
   5   2   1   41.67    1.38
  -5   2  -1   40.33    1.41
   5  -2   1   38.67    1.40
  -5  -2  -1   38.98    1.34
  -5  -2  -1   40.56    1.44
  -5  -2  -1   39.89    1.48
  -5  -2  -1   39.42    1.23
   5  -2   1   38.48    1.46
  -5   2  -2   22.41    0.93
  -5   2  -2   21.48    0.92
   5   2   2   20.66    0.95
   5   2   2   20.43    1.02
   5   2   2   20.97    0.95
  -5   2  -2   21.61    0.99
   5  -2   2   20.73    1.04
   5  -2   2   22.00    1.03
  -5  -2  -2   21.14    0.95
   5  -2   2   22.72    0.94
  -5  -2  -2   21.15    0.84
  -5   2  -3  140.59    4.12
   5   2   3  138.55    4.14
   5   2   3  141.56    4.31
  -5   2  -3  140.14    4.30
   5   2   3  142.34    4.30
   5  -2   3  137.00    4.08
   5  -2   3  134.44    4.28
   5  -2   3  139.65    4.42
  -5  -2  -3  136.64    4.00
  -5   2  -4    7.72    0.62
   5   2   4    7.44    0.78
   5   2   4    9.53    0.93
  -5   2  -4    8.29    0.68
   5   2   4    7.18    0.73
   5  -2   4    8.02    0.88
   5  -2   4    8.76    0.90
   5  -2   4    9.06    0.67
  -5  -2  -4    7.94    0.58
   5   2   5    0.53    0.31
  -5   2  -5    0.62    0.30
  -5   2  -5    0.73    0.28
   5   2   5    0.75    0.30
   5  -2   5    0.91    0.33
  -5  -2  -5    0.63    0.24
   5  -2   5    0.50    0.32
   5   2   6    0.28    0.29
  -5   2  -6    0.28    0.23
   5  -2   6    0.23    0.26
  -5  -2  -6    0.61    0.26
  -5   2  -7    0.28    0.27
   5   2   7    0.26    0.33
   5  -2   7   -0.04    0.26
  -5  -2  -7   -0.07    0.18
   5   2   8    1.00    0.48
  -5   2  -8    1.27    0.43
   5  -2   8    0.58    0.44
  -5  -2  -8    1.20    0.40
  -5   3  10    3.64    0.70
  -5  -3  10    4.09    0.83
  -5   3   9    4.59    0.77
  -5  -3   9    3.26    0.69
  -5   3   8    2.12    0.14
  -5   3   8    2.47    0.15
  -5   3   8    2.51    0.55
  -5  -3   8    2.20    0.54
  -5   3   7   -0.05    0.15
  -5  -3   7    0.17    0.20
  -5   3   6    5.85    0.63
  -5  -3   6    6.12    0.66
  -5   3   5    1.77    0.31
  -5  -3   5    2.05    0.27
  -5  -3   5    1.51    0.28
  -5   3   4   62.20    2.00
  -5  -3   4   63.54    1.89
  -5  -3   4   61.35    1.87
  -5  -3   4   63.68    1.95
  -5   3   3   30.45    1.06
  -5   3   3   33.18    1.20
  -5  -3   3   32.15    1.01
  -5  -3   3   32.10    0.98
  -5   3   2   87.57    2.56
   5   3  -2   87.13    2.43
  -5   3   2   85.40    2.41
  -5   3   2   86.81    2.49
  -5  -3   2   85.75    2.35
  -5   3   1  163.18    4.48
  -5   3   1  158.50    4.32
  -5   3   1  160.54    4.41
  -5   3   1  151.34    4.07
   5   3  -1  161.20    4.31
  -5   3   1  162.66    4.09
  -5  -3   1  156.37    4.28
   5   3   0   44.40    1.48
  -5   3   0   45.70    1.34
   5   3   0   46.88    1.45
  -5   3   0   45.87    1.39
  -5   3   0   45.80    1.45
  -5  -3   0   41.58    1.46
  -5  -3   0   46.24    1.29
   5  -3   0   45.86    1.45
  -5  -3   0   45.20    1.36
   5   3   1   17.89    0.84
   5   3   1   15.67    0.75
  -5   3  -1   16.77    0.78
  -5  -3  -1   17.07    0.65
   5  -3   1   17.48    0.86
   5  -3   1   17.40    0.80
  -5  -3  -1   19.12    0.79
   5   3   2    0.00    0.11
   5   3   2    0.03    0.11
  -5   3  -2    0.06    0.09
  -5   3  -2    0.01    0.08
  -5   3  -2   -0.13    0.06
   5   3   2   -0.04    0.10
  -5  -3  -2    0.05    0.08
  -5  -3  -2    0.02    0.10
   5  -3   2   -0.08    0.11
   5  -3   2    0.20    0.14
  -5   3  -3   30.22    1.37
   5   3   3   31.56    1.44
   5   3   3   30.50    1.34
   5   3   3   30.70    1.34
  -5   3  -3   32.45    1.32
   5  -3   3   31.98    1.45
   5  -3   3   29.61    1.27
   5  -3   3   31.13    1.49
  -5  -3  -3   31.92    1.21
   5   3   4    3.39    0.52
  -5   3  -4    3.21    0.53
  -5   3  -4    3.35    0.48
   5   3   4    4.09    0.62
   5   3   4    3.50    0.58
  -5  -3  -4    3.36    0.44
   5  -3   4    2.40    0.50
   5  -3   4    2.54    0.52
   5  -3   4    3.86    0.53
  -5   3  -5  131.48    4.09
   5   3   5  120.71    4.25
  -5   3  -5  128.38    4.27
   5  -3   5  124.87    4.03
  -5  -3  -5  129.70    3.93
   5  -3   5  122.80    4.28
  -5   3  -6    0.73    0.30
   5   3   6    0.77    0.38
   5  -3   6    1.32    0.47
  -5  -3  -6    0.78    0.28
   5   3   7    0.84    0.43
  -5   3  -7    0.54    0.31
  -5  -3  -7    1.33    0.40
   5  -3   7    0.70    0.39
   5   3   8    1.36    0.48
  -5   3  -8    1.04    0.39
   5  -3   8    0.97    0.47
  -5  -3  -8    1.45    0.42
  -5   4  10   36.02    1.97
  -5  -4  10   28.25    1.93
  -5   4   9    0.04    0.24
  -5   4   9    0.37    0.10
  -5  -4   9    0.69    0.36
  -5   4   8   45.54    1.38
  -5   4   8   44.59    1.33
  -5   4   8   42.19    2.01
  -5  -4   8   47.03    2.18
  -5   4   7   26.98    1.35
  -5   4   7   23.46    0.78
  -5   4   7   25.56    0.79
  -5  -4   7   24.56    1.37
  -5   4   6   33.42    1.44
  -5   4   6   32.41    0.90
  -5   4   6   30.58    0.90
  -5  -4   6   31.82    1.46
  -5   4   5    0.09    0.12
  -5  -4   5    0.07    0.10
  -5  -4   5    0.09    0.08
  -5   4   4    7.29    0.47
  -5  -4   4    8.54    0.44
  -5  -4   4    8.54    0.40
  -5  -4   4    8.44    0.48
  -5   4   3   66.21    2.16
  -5   4   3   67.83    2.04
  -5  -4   3   68.67    2.01
  -5  -4   3   67.39    1.96
  -5  -4   3   69.88    1.92
  -5   4   2   82.24    2.38
   5   4  -2   83.11    2.33
  -5   4   2   84.31    2.48
  -5   4   2   82.35    2.51
  -5  -4   2   86.85    2.34
  -5   4   1    0.75    0.10
  -5   4   1    0.49    0.12
  -5   4   1    0.69    0.12
  -5   4   1    0.74    0.17
  -5   4   1    0.67    0.18
   5  -4  -1    0.58    0.14
  -5  -4   1    0.53    0.12
  -5   4   0    0.05    0.07
  -5   4   0    0.12    0.11
  -5   4   0    0.15    0.12
   5   4   0    0.06    0.09
  -5   4   0    0.11    0.11
  -5  -4   0    0.04    0.07
  -5  -4   0    0.06    0.10
   5  -4   0    0.14    0.11
  -5  -4   0   -0.04    0.04
   5   4   1    1.57    0.29
  -5   4  -1    1.79    0.27
  -5   4  -1    2.01    0.30
  -5  -4  -1    0.91    0.21
   5  -4   1    1.35    0.27
   5  -4   1    1.51    0.28
  -5  -4  -1    1.44    0.20
   5   4   2    0.64    0.17
  -5   4  -2    0.50    0.18
   5   4   2    0.66    0.22
   5  -4   2    0.40    0.19
  -5  -4  -2    0.85    0.18
   5  -4   2    0.53    0.19
  -5  -4  -2    0.73    0.23
   5   4   3    2.37    0.44
   5   4   3    3.23    0.46
  -5   4  -3    2.29    0.41
   5  -4   3    1.95    0.41
   5  -4   3    2.36    0.37
   5  -4   3    1.61    0.38
  -5  -4  -3    2.38    0.33
   5   4   4    8.72    0.93
  -5   4  -4    8.97    0.89
   5  -4   4    6.65    0.88
   5  -4   4    8.21    0.78
  -5  -4  -4    8.01    0.57
   5  -4   4    9.65    0.97
  -5   4  -5   15.17    1.00
  -5   4  -5   18.47    1.15
   5   4   5   16.81    1.17
  -5  -4  -5   16.56    0.94
   5  -4   5   15.26    1.01
   5  -4   5   16.65    1.16
   5   4   6    0.30    0.30
  -5   4  -6    0.46    0.25
   5  -4   6   -0.10    0.20
  -5  -4  -6    0.34    0.22
  -5   4  -7   27.03    1.57
   5   4   7   30.54    1.80
  -5  -4  -7   30.97    1.52
   5  -4   7   28.95    1.81
  -5   4  -8    1.93    0.53
   5   4   8    3.88    0.84
  -5  -4  -8    2.46    0.52
   5  -4   8    2.42    0.68
  -5   5  10    7.33    0.33
  -5   5  10    7.21    1.02
  -5  -5  10    6.20    1.05
  -5   5   9    8.91    1.03
  -5   5   9    8.21    0.42
  -5  -5   9    9.53    1.18
  -5   5   8   12.28    0.95
  -5   5   8   10.00    0.48
  -5  -5   8   11.80    1.22
  -5   5   7    1.29    0.35
  -5   5   7    2.09    0.22
  -5   5   7    1.49    0.19
  -5  -5   7    2.12    0.46
  -5   5   6   22.00    0.74
  -5   5   6   21.82    0.75
  -5   5   6   21.54    1.10
  -5  -5   6   21.84    1.17
  -5   5   5    1.58    0.30
  -5   5   5    1.11    0.13
  -5   5   5    0.93    0.12
  -5  -5   5    1.36    0.29
  -5  -5   5    1.45    0.24
  -5  -5   5    1.11    0.18
  -5   5   4   57.59    1.66
  -5   5   4   61.13    1.66
  -5   5   4   62.06    1.97
  -5  -5   4   58.26    1.86
  -5  -5   4   61.98    1.72
   5  -5  -4   60.92    1.83
  -5  -5   4   59.62    1.97
  -5   5   3   30.67    1.07
  -5   5   3   31.29    0.91
  -5   5   3   29.86    0.90
  -5   5   3   30.13    1.19
  -5  -5   3   29.81    1.00
   5  -5  -3   31.16    1.01
  -5  -5   3   30.23    1.07
  -5   5   2    1.24    0.22
  -5   5   2    1.80    0.17
  -5   5   2    1.99    0.23
  -5   5   2    1.56    0.17
   5   5  -2    1.84    0.18
  -5   5   2    1.71    0.24
   5  -5  -2    1.96    0.23
  -5  -5   2    1.57    0.18
  -5   5   1   14.94    0.54
   5   5  -1   14.36    0.65
  -5   5   1   13.79    0.61
  -5   5   1   14.89    0.60
  -5  -5   1   14.40    0.53
  -5  -5   1   15.40    0.52
   5  -5  -1   16.06    0.65
  -5  -5   1   14.76    0.60
  -5   5   0    1.02    0.19
  -5   5   0    1.76    0.26
  -5   5   0    1.03    0.19
   5   5   0    1.53    0.26
  -5  -5   0    1.07    0.18
  -5  -5   0    1.00    0.19
   5  -5   0    1.69    0.27
  -5  -5   0    1.70    0.24
   5   5   1   26.92    0.99
   5   5   1   27.05    1.16
  -5   5  -1   29.37    1.11
  -5   5  -1   28.14    1.12
  -5   5  -1   25.66    1.01
   5  -5   1   27.97    1.24
   5  -5   1   24.36    1.09
  -5  -5  -1   27.11    0.95
   5   5   2    5.58    0.42
  -5   5  -2    5.24    0.52
   5   5   2    4.71    0.56
  -5   5  -2    4.59    0.51
  -5  -5  -2    4.13    0.51
   5  -5   2    4.90    0.56
  -5  -5  -2    4.70    0.37
   5  -5   2    4.51    0.58
  -5   5  -3    0.49    0.23
   5   5   3    0.41    0.19
   5   5   3    0.35    0.21
   5  -5   3    0.39    0.22
   5  -5   3    0.32    0.23
  -5  -5  -3    0.30    0.15
  -5   5  -4    3.27    0.52
   5   5   4    3.50    0.58
   5  -5   4    4.38    0.67
   5  -5   4    3.70    0.51
  -5  -5  -4    3.44    0.44
   5   5   5   50.37    2.26
  -5   5  -5   53.97    2.28
   5  -5   5   51.47    2.09
   5  -5   5   53.12    2.34
  -5  -5  -5   54.06    1.98
  -5   5  -6    4.82    0.69
   5   5   6    5.55    0.81
   5  -5   6    5.89    0.87
  -5  -5  -6    5.69    0.66
   5   5   7    3.73    0.74
  -5   5  -7    4.07    0.70
  -5  -5  -7    3.30    0.54
   5  -5   7    3.91    0.81
  -5   5  -8    0.99    0.42
   5   5   8    2.58    0.66
   5  -5   8    0.98    0.50
  -5  -5  -8    1.11    0.39
  -5   6  10    0.17    0.11
  -5   6  10    0.77    0.40
  -5  -6  10    0.19    0.37
  -5   6   9    0.31    0.28
  -5   6   9   -0.13    0.09
  -5  -6   9   -0.12    0.26
  -5   6   8    0.85    0.18
  -5   6   8    1.27    0.39
  -5  -6   8    1.24    0.42
  -5   6   7    0.35    0.22
  -5   6   7   -0.01    0.07
  -5  -6   7    0.15    0.20
  -5   6   6    3.13    0.30
  -5   6   6    3.03    0.29
  -5   6   6    4.13    0.55
  -5  -6   6    3.32    0.51
  -5   6   5    0.35    0.10
  -5   6   5    0.60    0.21
  -5   6   5    0.40    0.11
  -5  -6   5    0.44    0.11
  -5  -6   5    0.47    0.20
  -5   6   4    1.09    0.22
  -5   6   4    1.09    0.16
  -5  -6   4    1.21    0.24
  -5  -6   4    1.15    0.21
   5  -6  -4    1.25    0.22
  -5  -6   4    1.05    0.13
  -5   6   3   23.90    0.81
  -5   6   3   22.76    0.80
  -5   6   3   23.16    1.01
  -5   6   3   22.64    0.89
  -5  -6   3   23.18    0.84
  -5  -6   3   21.60    0.91
   5  -6  -3   23.86    0.86
  -5   6   2    4.36    0.29
  -5   6   2    4.45    0.26
  -5   6   2    4.51    0.43
   5   6  -2    4.48    0.23
  -5   6   2    4.49    0.33
  -5  -6   2    4.87    0.30
  -5  -6   2    4.35    0.22
  -5  -6   2    4.00    0.21
   5  -6  -2    4.66    0.34
  -5   6   1    1.00    0.16
  -5   6   1    1.20    0.24
  -5   6   1    1.99    0.29
  -5   6   1    1.15    0.21
   5   6  -1    1.57    0.25
  -5   6   1    1.22    0.20
  -5  -6   1    0.71    0.16
  -5  -6   1    1.42    0.18
  -5  -6   1    1.19    0.19
   5  -6  -1    1.20    0.23
   5   6   0    1.81    0.30
  -5   6   0    2.60    0.32
  -5   6   0    2.19    0.30
   5  -6   0    2.97    0.42
  -5  -6   0    2.34    0.32
   5  -6   0    2.31    0.34
  -5  -6   0    2.54    0.32
  -5  -6   0    2.51    0.28
   5   6   1   39.02    1.33
  -5   6  -1   41.68    1.46
  -5   6  -1   38.84    1.48
   5   6   1   41.11    1.55
  -5   6  -1   38.71    1.37
  -5  -6  -1   38.41    1.30
   5  -6   1   37.94    1.48
   5  -6   1   36.92    1.60
  -5   6  -2    3.66    0.46
   5   6   2    3.37    0.39
   5   6   2    4.01    0.53
  -5   6  -2    3.68    0.47
  -5  -6  -2    3.82    0.51
   5  -6   2    3.65    0.50
  -5  -6  -2    3.94    0.39
   5  -6   2    4.59    0.62
  -5   6  -3  103.39    3.22
  -5   6  -3   90.40    3.27
   5   6   3   96.52    3.31
  -5  -6  -3  100.96    2.98
   5  -6   3   98.00    3.51
   5  -6   3  102.08    3.36
  -5   6  -4    1.29    0.37
   5   6   4    1.64    0.43
  -5  -6  -4    1.01    0.27
   5  -6   4    1.10    0.32
   5  -6   4    0.99    0.36
   5   6   5   -0.14    0.19
  -5   6  -5   -0.10    0.18
   5  -6   5   -0.10    0.18
  -5  -6  -5    0.03    0.17
   5  -6   5   -0.04    0.14
   5   6   6   18.18    1.27
  -5  -6  -6   14.69    0.94
   5  -6   6   13.15    1.37
   5   6   7    5.41    0.90
  -5   6  -7    5.93    0.84
  -5  -6  -7    5.83    0.73
   5  -6   7    5.85    0.98
   5   6   8    0.02    0.30
  -5  -6  -8   -0.15    0.19
   5  -6   8   -0.31    0.30
  -5   7  10    0.14    0.32
  -5   7  10    0.08    0.10
  -5  -7  10    0.09    0.33
  -5   7   9   13.31    1.09
  -5   7   9   12.85    0.63
  -5  -7   9   11.33    1.33
  -5   7   8    1.34    0.40
  -5   7   8    1.41    0.24
  -5  -7   8    1.76    0.51
  -5   7   7   28.67    1.05
  -5   7   7   27.51    1.41
  -5  -7   7   27.42    1.55
  -5   7   6    0.24    0.17
  -5   7   6    0.08    0.10
  -5  -7   6    0.23    0.19
  -5   7   5   12.21    0.57
  -5   7   5   12.89    0.74
  -5  -7   5   12.72    0.82
  -5  -7   5   12.51    0.47
  -5   7   4    5.94    0.45
  -5   7   4    7.24    0.40
  -5   7   4    7.53    0.57
  -5   7   4    6.72    0.39
  -5  -7   4    6.58    0.51
  -5  -7   4    6.75    0.43
  -5   7   3   -0.10    0.05
  -5   7   3    0.06    0.07
  -5   7   3    0.06    0.12
   5   7  -3    0.02    0.08
  -5   7   3    0.01    0.13
   5  -7  -3   -0.27    0.10
  -5  -7   3    0.02    0.05
  -5  -7   3    0.11    0.09
  -5  -7   3   -0.09    0.10
  -5  -7   3    0.02    0.05
  -5   7   2    1.00    0.22
  -5   7   2    0.67    0.19
   5   7  -2    0.75    0.10
  -5   7   2    0.49    0.14
  -5   7   2    0.53    0.12
  -5   7   2    0.34    0.15
   5   7  -2    0.94    0.20
  -5  -7   2    0.46    0.14
  -5  -7   2    0.58    0.13
   5  -7  -2    0.94    0.22
  -5  -7   2    0.66    0.14
  -5   7   1    5.93    0.43
  -5   7   1    6.05    0.40
   5   7  -1    5.66    0.43
  -5   7   1    5.51    0.35
  -5   7   1    6.07    0.43
  -5  -7   1    6.17    0.38
  -5  -7   1    5.35    0.38
  -5  -7   1    5.64    0.38
   5  -7  -1    5.45    0.43
   5   7   0   22.03    1.02
  -5   7   0   23.68    0.98
  -5   7   0   23.85    0.92
  -5   7   0   23.41    0.99
   5  -7   0   24.64    1.14
  -5  -7   0   20.72    0.95
  -5  -7   0   24.18    0.91
   5  -7   0   22.86    1.00
   5   7   1    9.27    0.52
  -5   7  -1    8.63    0.58
   5   7   1    9.02    0.64
  -5   7  -1    8.89    0.61
  -5   7  -1   10.38    0.59
  -5  -7  -1    8.98    0.53
   5  -7   1    9.22    0.70
  -5  -7  -1    6.60    0.54
   5  -7   1    8.68    0.62
   5   7   2   25.06    1.23
  -5   7  -2   25.46    1.21
  -5   7  -2   25.76    1.16
   5  -7   2   23.41    1.20
  -5  -7  -2   26.01    1.02
   5  -7   2   23.87    1.31
  -5   7  -3    0.12    0.16
   5   7   3    0.27    0.21
  -5   7  -3    0.18    0.17
  -5  -7  -3    0.35    0.19
   5  -7   3   -0.04    0.15
   5   7   4   18.20    1.16
  -5   7  -4   17.76    1.12
  -5   7  -4   16.48    1.03
   5  -7   4   17.33    1.15
  -5  -7  -4   18.08    0.91
   5  -7   4   18.23    1.03
   5   7   5   19.91    1.28
   5  -7   5   16.85    1.25
  -5  -7  -5   17.85    0.98
   5   7   6    0.26    0.32
   5  -7   6    0.27    0.33
  -5  -7  -6    0.23    0.24
  -5   7  -7    0.13    0.25
   5   7   7    0.26    0.32
   5  -7   7    0.33    0.33
  -5  -7  -7   -0.12    0.19
   5   7   8    0.73    0.45
   5  -7   8    1.19    0.52
  -5  -7  -8    1.31    0.40
  -5   8  10    1.36    0.23
  -5   8  10    0.69    0.40
  -5  -8  10    1.58    0.60
  -5   8   9    2.10    0.53
  -5   8   9    2.04    0.29
  -5  -8   9    2.08    0.60
  -5   8   8    3.29    0.37
  -5   8   8    2.77    0.56
  -5  -8   8    1.61    0.54
  -5   8   7    4.93    0.39
  -5   8   7    3.21    0.52
  -5  -8   7    4.07    0.21
  -5  -8   7    4.98    0.76
  -5   8   6    0.84    0.19
  -5   8   6    0.96    0.29
  -5  -8   6    0.70    0.13
  -5  -8   6    1.10    0.35
  -5  -8   6    0.89    0.13
  -5   8   5    6.55    0.42
  -5   8   5    6.71    0.54
  -5  -8   5    5.93    0.31
  -5  -8   5    5.94    0.67
  -5  -8   5    6.06    0.34
  -5   8   4    0.06    0.09
  -5   8   4    0.22    0.19
  -5   8   4    0.17    0.11
  -5   8   4   -0.01    0.14
  -5  -8   4    0.16    0.08
  -5  -8   4    0.14    0.09
  -5  -8   4    0.30    0.18
  -5   8   3    1.92    0.29
  -5   8   3    0.99    0.20
  -5   8   3    1.36    0.22
  -5   8   3    1.25    0.27
  -5  -8   3    1.52    0.21
  -5  -8   3    1.37    0.21
   5  -8  -3    1.04    0.27
  -5  -8   3    1.65    0.31
  -5   8   2   28.84    1.01
   5   8  -2   29.00    1.13
  -5   8   2   27.98    1.08
   5   8  -2   27.30    0.80
  -5   8   2   28.05    1.09
  -5   8   2   27.93    1.15
  -5  -8   2   29.85    1.04
  -5  -8   2   28.54    1.05
   5  -8  -2   27.89    1.10
  -5   8   1   48.27    1.65
   5   8  -1   49.32    1.69
  -5   8   1   47.47    1.64
  -5   8   1   46.34    1.62
  -5  -8   1   48.48    1.57
   5  -8  -1   46.76    1.80
   5  -8  -1   47.22    1.65
  -5  -8   1   46.79    1.63
  -5  -8   1   47.09    1.62
  -5   8   0    0.67    0.24
  -5   8   0    0.49    0.20
   5   8   0    0.23    0.16
  -5   8   0    0.71    0.22
  -5   8   0    0.78    0.20
  -5  -8   0    0.59    0.20
   5  -8   0    0.47    0.21
   5  -8   0    0.59    0.24
  -5  -8   0    0.64    0.20
  -5   8  -1    0.28    0.15
  -5   8  -1    0.44    0.23
   5   8   1    0.21    0.17
  -5  -8  -1    0.25    0.18
   5  -8   1    0.12    0.19
   5  -8   1    0.27    0.20
  -5  -8  -1    0.33    0.20
   5   8   2   14.63    0.92
  -5   8  -2   13.53    0.83
  -5   8  -2   14.34    0.88
  -5  -8  -2   15.82    0.78
   5  -8   2   14.53    0.91
   5   8   3   27.81    1.42
  -5   8  -3   27.99    1.33
  -5   8  -3   27.38    1.39
   5  -8   3   25.23    1.38
  -5  -8  -3   27.72    1.15
  -5   8  -4   15.89    1.02
   5   8   4   14.69    1.06
  -5   8  -4   14.12    1.03
   5  -8   4   14.82    1.09
  -5  -8  -4   16.80    0.87
  -5   8  -5    1.96    0.47
   5   8   5    2.41    0.57
   5  -8   5    1.25    0.44
  -5  -8  -5    1.47    0.34
   5   8   6    0.16    0.30
   5  -8   6   -0.08    0.25
  -5  -8  -6    0.28    0.25
   5   8   7    0.47    0.36
   5  -8   7    0.28    0.34
  -5  -8  -7   -0.06    0.23
   5   8   8    0.02    0.35
  -5  -8  -8    0.18    0.29
   5  -8   8    1.00    0.50
  -5   9   9   -0.02    0.12
  -5   9   9   -0.18    0.23
  -5  -9   9    0.08    0.32
  -5   9   8    1.38    0.42
  -5   9   8    1.26    0.26
  -5  -9   8    1.03    0.43
  -5   9   7    5.18    0.49
  -5   9   7    6.31    0.73
  -5  -9   7    6.01    0.87
  -5  -9   7    5.15    0.33
  -5   9   6   15.34    0.93
  -5   9   6   15.46    0.77
  -5  -9   6   17.30    0.70
  -5  -9   6   15.07    0.63
  -5  -9   6   16.32    1.11
  -5   9   5   -0.06    0.14
  -5   9   5   -0.02    0.09
  -5  -9   5    0.12    0.10
  -5  -9   5    0.04    0.16
  -5  -9   5    0.16    0.11
  -5   9   4  118.98    3.81
  -5   9   4  122.52    3.70
  -5   9   4  127.28    3.57
  -5  -9   4  123.83    3.91
  -5  -9   4  124.71    3.52
  -5  -9   4  119.64    3.45
  -5   9   3    0.22    0.18
  -5   9   3    0.25    0.13
  -5   9   3    0.35    0.19
  -5  -9   3    0.29    0.17
  -5  -9   3    0.24    0.11
  -5  -9   3    0.27    0.12
  -5   9   2    5.87    0.47
  -5   9   2    5.86    0.47
  -5   9   2    6.04    0.40
  -5   9   2    6.12    0.45
   5  -9  -2    5.23    0.53
  -5  -9   2    5.49    0.40
  -5  -9   2    5.57    0.42
  -5   9   1    1.39    0.28
  -5   9   1    1.29    0.27
  -5   9   1    1.91    0.32
   5   9  -1    1.16    0.27
   5  -9  -1    1.38    0.32
  -5  -9   1    1.05    0.24
  -5  -9   1    1.18    0.26
   5   9   0  122.26    3.75
  -5   9   0  121.40    3.74
  -5   9   0  122.28    3.65
  -5   9   0  123.23    3.70
   5  -9   0  123.46    3.74
  -5  -9   0  126.99    3.58
  -5  -9   0  119.83    3.83
  -5   9  -1   44.44    1.76
  -5   9  -1   45.89    1.74
  -5  -9  -1   46.96    1.61
   5  -9   1   43.53    1.77
  -5   9  -2    4.42    0.55
  -5   9  -2    3.62    0.52
   5   9   2    4.93    0.62
  -5  -9  -2    4.91    0.52
   5  -9   2    4.40    0.60
   5   9   3    0.42    0.25
  -5   9  -3    0.40    0.23
  -5   9  -3    0.26    0.22
  -5  -9  -3    0.03    0.20
   5  -9   3    0.50    0.29
  -5   9  -4    2.93    0.55
  -5   9  -4    4.35    0.65
   5   9   4    3.82    0.64
   5  -9   4    3.71    0.66
  -5  -9  -4    4.12    0.53
   5   9   5    0.52    0.34
  -5   9  -5    0.45    0.29
  -5  -9  -5    0.37    0.25
   5  -9   5    0.45    0.30
   5   9   6    1.80    0.54
   5  -9   6    1.66    0.55
  -5  -9  -6    1.48    0.38
   5   9   7    1.25    0.52
   5  -9   7    2.78    0.69
  -5  -9  -7    1.68    0.46
  -5  10   9    0.64    0.23
  -5  10   9    0.96    0.40
  -5 -10   9    1.27    0.52
  -5  10   8   19.01    0.91
  -5  10   8   16.47    1.14
  -5 -10   8   17.46    0.65
  -5 -10   8   16.91    1.40
  -5  10   7    1.42    0.29
  -5  10   7    1.18    0.35
  -5 -10   7    1.89    0.53
  -5 -10   7    1.82    0.26
  -5  10   6   28.23    1.16
  -5  10   6   28.50    1.33
  -5 -10   6   27.36    1.08
  -5 -10   6   25.45    1.51
  -5  10   5   69.47    2.38
  -5  10   5   67.22    2.22
  -5 -10   5   68.70    2.18
  -5 -10   5   67.48    2.63
  -5  10   4    0.12    0.13
  -5  10   4    0.28    0.21
  -5  10   4    0.47    0.24
  -5 -10   4    0.24    0.14
  -5 -10   4    0.10    0.16
  -5  10   3    0.84    0.21
  -5  10   3    1.16    0.31
  -5  10   3    0.91    0.28
  -5 -10   3    1.04    0.23
  -5 -10   3    0.60    0.18
  -5 -10   3    0.85    0.27
  -5  10   2  181.33    5.21
  -5  10   2  183.44    5.16
  -5  10   2  178.17    5.18
  -5 -10   2  176.24    5.36
  -5 -10   2  185.84    5.10
  -5  10   1   52.76    1.89
  -5  10   1   56.02    1.91
  -5  10   1   54.38    1.86
  -5 -10   1   52.78    1.82
   5 -10  -1   51.69    1.91
  -5  10   0    2.73    0.39
  -5  10   0    3.01    0.43
  -5  10   0    2.22    0.37
  -5 -10   0    2.94    0.40
   5 -10   0    3.34    0.48
  -5  10  -1    2.55    0.43
  -5  10  -1    2.26    0.42
   5 -10   1    4.28    0.58
  -5 -10  -1    3.36    0.44
  -5  10  -2    7.13    0.78
  -5  10  -2    8.45    0.67
   5 -10   2    5.70    0.70
  -5 -10  -2    7.95    0.63
  -5  10  -3    4.27    0.59
  -5  10  -3    3.10    0.55
   5 -10   3    4.95    0.71
  -5 -10  -3    4.48    0.55
  -5  10  -4    0.06    0.18
   5 -10   4    0.18    0.25
  -5 -10  -4   -0.08    0.21
  -5  10  -5    0.67    0.34
   5 -10   5    0.68    0.38
  -5 -10  -5    0.09    0.25
  -5  10  -6    2.32    0.55
   5 -10   6    2.55    0.65
  -5 -10  -6    2.58    0.51
   5  10   7    1.29    0.54
   5 -10   7    0.93    0.51
  -5 -10  -7    1.03    0.40
  -5  11   9    3.83    0.71
  -5  11   9    3.55    0.44
  -5 -11   9    2.91    0.77
  -5  11   8    0.15    0.28
  -5  11   8    0.80    0.25
  -5 -11   8    0.78    0.18
  -5 -11   8    0.45    0.41
  -5  11   7    6.10    0.60
  -5  11   7    6.30    0.73
  -5 -11   7    5.36    0.43
  -5 -11   7    5.56    0.90
  -5  11   6    2.45    0.45
  -5  11   6    2.04    0.35
  -5 -11   6    1.72    0.47
  -5 -11   6    2.52    0.36
  -5  11   5   12.43    0.72
  -5  11   5   10.64    0.75
  -5  11   5   11.68    0.84
  -5 -11   5    9.83    0.64
  -5 -11   5   10.78    0.89
  -5  11   4    8.69    0.69
  -5  11   4    9.53    0.67
  -5  11   4    7.94    0.57
  -5 -11   4    8.45    0.58
  -5 -11   4    9.62    0.77
  -5  11   3  107.08    3.26
  -5  11   3  108.77    3.31
  -5  11   3  103.44    3.34
  -5 -11   3  105.91    3.52
  -5 -11   3  103.75    3.23
  -5  11   2   45.56    1.74
  -5  11   2   47.75    1.75
  -5  11   2   47.96    1.77
  -5 -11   2   48.55    1.91
  -5 -11   2   47.98    1.72
  -5  11   1   52.31    1.89
  -5  11   1   51.79    1.90
  -5  11   1   50.70    1.81
  -5 -11   1   50.22    1.82
  -5  11   0   14.67    0.88
  -5  11   0   12.72    0.77
  -5  11   0   14.72    0.86
   5 -11   0   14.07    0.89
  -5 -11   0   14.43    0.82
  -5  11  -1    9.68    0.73
  -5  11  -1    9.24    0.71
   5 -11   1    8.16    0.82
  -5 -11  -1    9.54    0.68
  -5  11  -2    6.17    0.70
  -5  11  -2    6.15    0.75
  -5 -11  -2    7.29    0.69
   5 -11   2    6.59    0.80
  -5  11  -3   14.57    1.04
  -5  11  -3   13.76    0.96
   5 -11   3   14.63    1.07
  -5 -11  -3   13.73    0.85
  -5  11  -4   14.59    1.04
  -5 -11  -4   14.25    0.91
   5 -11   4   15.51    1.18
  -5  11  -5   15.48    1.16
   5 -11   5   20.90    1.46
  -5 -11  -5   18.30    1.07
  -5  11  -6    0.48    0.36
   5 -11   6    1.11    0.49
  -5 -11  -6    0.12    0.30
  -5 -11  -7   -0.37    0.26
   5 -11   7    0.52    0.46
  -5  12   8    1.29    0.42
  -5  12   8    1.52    0.33
  -5 -12   8    1.17    0.22
  -5 -12   8    1.19    0.54
  -5  12   7   18.19    1.13
  -5  12   7   17.77    0.95
  -5 -12   7   16.62    1.36
  -5 -12   7   17.35    0.85
  -5  12   6    0.56    0.30
  -5  12   6    0.91    0.25
  -5 -12   6    1.06    0.44
  -5 -12   6    0.75    0.24
  -5  12   5    3.21    0.43
  -5  12   5    3.23    0.51
  -5  12   5    2.84    0.50
  -5 -12   5    2.82    0.41
  -5 -12   5    2.47    0.53
  -5  12   4    0.25    0.22
  -5  12   4    0.42    0.21
  -5  12   4    0.01    0.22
  -5 -12   4    0.20    0.22
  -5 -12   4   -0.07    0.12
  -5  12   3   38.56    1.56
  -5  12   3   40.18    1.62
  -5  12   3   41.62    1.60
  -5 -12   3   38.70    1.55
  -5 -12   3   40.48    1.78
  -5  12   2   13.22    0.81
  -5  12   2   12.56    0.77
  -5  12   2   14.02    0.83
  -5 -12   2   13.02    0.89
  -5 -12   2   12.41    0.77
  -5  12   1    8.07    0.76
  -5  12   1    8.28    0.64
  -5  12   1    6.12    0.60
  -5 -12   1    6.17    0.60
  -5  12   0    4.03    0.56
  -5  12   0    5.16    0.56
  -5  12   0    5.48    0.63
  -5 -12   0    5.35    0.61
  -5  12  -1    0.05    0.18
  -5  12  -1    0.15    0.19
   5 -12   1    0.39    0.23
  -5 -12  -1   -0.09    0.22
  -5  12  -2   12.11    0.90
  -5  12  -2   10.84    0.84
  -5 -12  -2   11.20    0.78
   5 -12   2   10.72    1.07
  -5  12  -3    1.75    0.43
  -5 -12  -3    1.49    0.39
   5 -12   3    1.72    0.48
  -5  12  -4    1.78    0.47
   5 -12   4    1.51    0.48
  -5 -12  -4    0.95    0.37
  -5  12  -5    2.77    0.60
   5 -12   5    3.47    0.75
  -5 -12  -5    2.85    0.53
  -5  12  -6    2.22    0.59
  -5 -12  -6    1.73    0.48
   5 -12   6    2.96    0.72
  -5  13   8    0.55    0.38
  -5  13   8    1.37    0.32
  -5 -13   8    1.44    0.25
  -5 -13   8    2.10    0.68
  -5  13   7    0.53    0.24
  -5  13   7    0.64    0.36
  -5 -13   7    0.67    0.42
  -5 -13   7    0.38    0.21
  -5  13   6    1.27    0.31
  -5  13   6    0.89    0.33
  -5  13   6    1.43    0.42
  -5 -13   6    1.04    0.29
  -5 -13   6    1.28    0.46
  -5  13   5    0.07    0.19
  -5  13   5    0.18    0.17
  -5  13   5    0.17    0.27
  -5 -13   5    0.14    0.16
  -5 -13   5    0.34    0.23
  -5  13   4   -0.06    0.12
  -5  13   4   -0.03    0.15
  -5  13   4    0.00    0.22
  -5 -13   4    0.06    0.20
  -5 -13   4   -0.05    0.14
  -5  13   3   15.75    0.91
  -5  13   3   13.47    0.85
  -5  13   3   16.21    0.92
  -5 -13   3   15.64    1.05
  -5 -13   3   14.87    0.87
  -5  13   2   11.19    0.77
  -5  13   2    9.89    0.73
  -5  13   2   10.21    0.70
  -5 -13   2   11.96    0.89
  -5 -13   2    9.84    0.70
  -5  13   1   40.45    1.58
  -5  13   1   40.05    1.66
  -5  13   1   37.75    1.66
  -5 -13   1   43.99    1.86
  -5 -13   1   39.53    1.61
  -5  13   0    0.90    0.32
  -5  13   0    0.60    0.26
  -5 -13   0    0.81    0.31
  -5  13  -1    0.77    0.30
  -5  13  -1    0.71    0.28
  -5 -13  -1    0.88    0.31
  -5  13  -2    0.19    0.22
  -5  13  -2   -0.02    0.18
  -5 -13  -2   -0.16    0.23
   5 -13   2    0.25    0.21
  -5  13  -3    1.23    0.39
   5 -13   3    1.41    0.47
  -5 -13  -3    0.41    0.31
  -5  13  -4    7.21    0.91
   5 -13   4    8.31    1.06
  -5 -13  -4    6.65    0.75
  -5  13  -5    0.67    0.38
  -5 -13  -5   -0.18    0.29
   5 -13   5    0.55    0.37
  -5  13  -6    5.55    0.89
  -5 -13  -6    5.07    0.74
   5 -13   6    7.16    1.13
  -5  14   7    0.39    0.24
  -5  14   7   -0.02    0.34
  -5 -14   7    0.36    0.36
  -5 -14   7    0.82    0.27
  -5  14   6   10.31    0.85
  -5  14   6    7.49    0.75
  -5  14   6    9.11    0.98
  -5 -14   6    8.84    0.68
  -5 -14   6    9.26    1.19
  -5  14   5    1.67    0.36
  -5  14   5    1.80    0.45
  -5  14   5    1.42    0.43
  -5 -14   5    1.04    0.42
  -5 -14   5    0.82    0.27
  -5  14   4   -0.05    0.15
  -5  14   4    0.11    0.20
  -5  14   4    0.28    0.29
  -5 -14   4    0.35    0.25
  -5 -14   4    0.32    0.20
  -5  14   3   28.73    1.34
  -5  14   3   25.48    1.25
  -5  14   3   27.90    1.31
  -5 -14   3   26.54    1.28
  -5 -14   3   25.14    1.47
  -5  14   2    5.42    0.63
  -5  14   2    5.45    0.66
  -5  14   2    5.75    0.62
  -5 -14   2    5.97    0.78
  -5 -14   2    6.42    0.67
  -5  14   1    6.05    0.71
  -5  14   1    5.02    0.63
  -5  14   1    5.92    0.62
  -5 -14   1    5.12    0.60
  -5 -14   1    5.12    0.70
  -5  14   0    2.59    0.48
  -5  14   0    2.11    0.43
  -5 -14   0    1.73    0.40
  -5  14  -1    4.90    0.67
  -5  14  -1    5.56    0.74
  -5 -14  -1    4.69    0.62
  -5  14  -2   -0.08    0.17
  -5 -14  -2    0.04    0.25
  -5  14  -3    1.26    0.38
   5 -14   3    1.32    0.49
  -5 -14  -3    0.78    0.37
  -5  14  -4    4.03    0.71
   5 -14   4    4.50    0.81
  -5 -14  -4    3.83    0.62
  -5  14  -5   -0.10    0.25
  -5 -14  -5   -0.36    0.31
   5 -14   5    0.41    0.37
  -5  15   7    3.01    0.49
  -5  15   7    3.20    0.62
  -5 -15   7    2.35    0.72
  -5 -15   7    2.09    0.38
  -5  15   6    5.75    0.74
  -5  15   6    5.51    0.66
  -5 -15   6    4.90    0.90
  -5 -15   6    5.68    0.66
  -5  15   5    8.85    0.92
  -5  15   5    8.45    0.82
  -5  15   5    9.21    0.90
  -5 -15   5    8.84    1.11
  -5 -15   5    9.02    0.73
  -5  15   4   10.25    0.79
  -5  15   4   10.05    0.79
  -5  15   4    9.52    0.76
  -5 -15   4   10.93    0.80
  -5 -15   4    9.53    1.10
  -5  15   3    6.15    0.68
  -5  15   3    7.45    0.79
  -5  15   3    6.08    0.71
  -5 -15   3    4.80    0.62
  -5 -15   3    5.03    0.78
  -5  15   2    5.60    0.69
  -5  15   2    5.42    0.62
  -5  15   2    5.27    0.66
  -5 -15   2    5.68    0.79
  -5 -15   2    5.10    0.65
  -5  15   1    1.29    0.36
  -5  15   1    0.94    0.32
  -5  15   1    1.22    0.32
  -5 -15   1    0.67    0.30
  -5 -15   1    1.06    0.33
  -5  15   0    5.16    0.67
  -5  15   0    6.11    0.74
  -5 -15   0    6.04    0.70
  -5 -15   0    6.39    0.83
  -5  15  -1    4.74    0.70
  -5 -15  -1    4.53    0.62
  -5  15  -2    0.97    0.35
  -5 -15  -2    0.91    0.38
  -5  15  -3    3.73    0.67
  -5 -15  -3    4.96    0.70
  -5  15  -4    2.99    0.62
  -5 -15  -4    1.58    0.48
  -5  15  -5    6.70    0.99
   5 -15   5    4.11    0.88
  -5 -15  -5    3.63    0.67
  -5  16   6   -0.24    0.31
  -5  16   6    0.12    0.20
  -5 -16   6   -0.07    0.18
  -5 -16   6   -0.05    0.33
  -5  16   5    1.43    0.44
  -5  16   5    1.35    0.38
  -5  16   5    1.02    0.33
  -5 -16   5    1.14    0.35
  -5 -16   5    1.63    0.55
  -5  16   4    1.77    0.40
  -5  16   4    1.76    0.44
  -5  16   4    1.83    0.41
  -5 -16   4    1.33    0.48
  -5 -16   4    2.23    0.44
  -5  16   3   -0.06    0.26
  -5  16   3    0.08    0.21
  -5  16   3    0.15    0.22
  -5 -16   3    0.02    0.22
  -5 -16   3    0.14    0.20
  -5  16   2    0.16    0.23
  -5  16   2    0.42    0.31
  -5  16   2   -0.11    0.19
  -5 -16   2    0.27    0.26
  -5 -16   2    0.21    0.22
  -5  16   1   22.19    1.29
  -5  16   1   23.73    1.30
  -5 -16   1   23.09    1.45
  -5 -16   1   21.64    1.22
  -5  16   0    9.02    0.94
  -5 -16   0   10.25    0.95
  -5 -16   0   10.35    1.10
  -5  16  -1    0.17    0.22
  -5 -16  -1    0.49    0.31
  -5  16  -2    9.35    1.03
  -5 -16  -2    7.80    0.83
  -5  16  -3    9.47    1.08
  -5 -16  -3    9.85    0.97
  -5  16  -4    5.13    0.82
  -5 -16  -4    6.52    0.86
  -5  17   5    0.42    0.27
  -5 -17   5    0.19    0.23
  -5 -17   5    0.86    0.46
  -5  17   4    4.92    0.64
  -5  17   4    4.04    0.72
  -5  17   4    3.62    0.59
  -5 -17   4    4.57    0.86
  -5 -17   4    3.95    0.61
  -5  17   3    0.64    0.26
  -5  17   3    0.72    0.31
  -5 -17   3    0.07    0.31
  -5 -17   3    0.36    0.26
  -5  17   2    6.80    0.83
  -5 -17   2    8.94    0.89
  -5 -17   2    9.02    1.12
  -5  17   1    4.83    0.72
  -5 -17   1    3.83    0.58
  -5 -17   1    3.65    0.72
  -5  17   0   14.30    1.07
  -5 -17   0   14.13    1.39
  -5 -17   0   13.29    0.97
  -5  17  -1    7.01    0.92
  -5 -17  -1    8.97    0.94
  -5  17  -2    1.07    0.42
  -5 -17  -2    0.57    0.39
  -5  17  -3   -0.11    0.27
  -5 -17  -3    0.08    0.33
  -5  18   4    0.54    0.32
  -5 -18   4    0.50    0.28
  -5 -18   4    0.34    0.37
  -5  18   3    9.20    0.98
  -5 -18   3    8.78    1.15
  -5 -18   3    8.05    0.87
  -5  18   2   13.10    1.04
  -5 -18   2   12.69    1.39
  -5 -18   2   15.37    1.04
  -5  18   1    2.19    0.53
  -5 -18   1    1.30    0.37
  -5 -18   1    3.00    0.68
  -5  18   0    8.29    0.97
  -5 -18   0    7.79    0.89
  -5  18  -1    2.21    0.53
  -5 -18  -1    2.67    0.56
  -5  18  -2    4.89    0.83
  -5 -18  -2    5.17    0.76
  -5  19   1    0.38    0.32
  -5 -19   1    0.88    0.34
  -6   0  11   -0.27    0.25
  -6   0  10    0.94    0.44
  -6   0   9   -0.09    0.21
  -6   0   8    3.00    0.58
  -6   0   7    0.03    0.14
  -6   0   6    9.77    0.58
   6   0  -6    9.45    0.54
  -6   0   6    9.30    0.65
  -6   0   5   -0.08    0.09
   6   0  -5   -0.03    0.06
  -6   0   5   -0.03    0.08
  -6   0   4   12.35    0.50
  -6   0   4   12.78    0.63
  -6   0   3    0.10    0.11
  -6   0   2   -0.04    0.11
  -6   0   1    0.00    0.05
  -6   0   1   -0.04    0.05
  -6   0   0   85.91    2.65
   6   0   0   85.79    2.43
  -6   0   0   83.61    2.27
  -6   0   0   90.07    2.26
  -6   0   0   85.71    2.55
  -6   0  -1    0.01    0.11
   6   0   1   -0.08    0.08
  -6   0  -1   -0.08    0.09
  -6   0  -1   -0.02    0.06
   6   0   1   -0.05    0.09
  -6   0  -1   -0.06    0.07
  -6   0  -2   45.28    1.48
  -6   0  -2   35.40    1.47
   6   0   2   44.86    1.58
  -6   0  -2   45.46    1.67
   6   0   2   44.39    1.70
   6   0   2   43.96    1.65
  -6   0  -3    0.00    0.12
  -6   0  -3    0.00    0.10
   6   0   3    0.01    0.12
   6   0   3   -0.06    0.12
   6   0   4    4.62    0.60
   6   0   4    5.56    0.74
  -6   0  -4    5.79    0.70
  -6   0  -4    5.99    0.63
   6   0   5    0.02    0.18
   6   0   5   -0.01    0.23
  -6   0  -5   -0.07    0.15
   6   0   6    2.91    0.65
  -6   0  -6    1.97    0.44
   6   0   7   -0.05    0.29
  -6   0  -7   -0.03    0.21
  -6   0  -8    0.68    0.38
   6   0   8    0.74    0.44
  -6   1  10    3.77    0.75
  -6  -1  10    3.39    0.74
  -6   1   9    4.15    0.71
  -6  -1   9    4.46    0.77
  -6   1   8    5.57    0.76
  -6  -1   8    5.22    0.74
  -6   1   7   20.29    1.13
  -6  -1   7   19.64    1.12
   6   1  -6   10.37    0.56
  -6   1   6    8.63    0.65
  -6  -1   6   11.81    0.63
   6  -1  -6   10.78    0.60
  -6  -1   6   10.90    0.70
   6   1  -5    1.74    0.22
  -6   1   5    1.49    0.26
  -6  -1   5    1.56    0.22
  -6  -1   5    1.46    0.26
  -6  -1   5    1.61    0.26
   6   1  -4    4.19    0.21
  -6   1   4    3.48    0.38
  -6   1   4    3.39    0.25
  -6  -1   4    4.30    0.40
  -6  -1   4    3.52    0.22
  -6   1   3    1.44    0.24
  -6  -1   3    1.27    0.21
  -6   1   2    0.20    0.13
  -6   1   2    0.14    0.04
  -6   1   2    0.18    0.04
  -6  -1   2    0.08    0.10
   6   1  -1    2.67    0.17
  -6   1   1    2.59    0.26
  -6   1   1    2.35    0.18
  -6  -1   1    2.16    0.17
  -6  -1   1    2.39    0.18
  -6   1   0   26.35    1.08
  -6   1   0   28.41    0.80
   6   1   0   28.41    0.96
  -6   1   0   28.45    1.00
  -6   1   0   26.83    0.81
  -6  -1   0   28.39    0.77
  -6  -1   0   28.66    1.02
   6  -1   0   27.63    0.99
  -6  -1   0   25.74    1.04
  -6  -1   0   26.00    0.78
   6   1   1  157.44    4.52
  -6   1  -1  156.15    4.31
   6   1   1  160.40    4.38
  -6   1  -1  157.03    4.72
  -6   1  -1  157.06    4.29
  -6   1  -1  155.50    4.56
   6  -1   1  153.34    4.34
  -6  -1  -1  151.43    4.67
  -6  -1  -1  157.46    4.57
  -6  -1  -1  163.51    4.34
   6  -1   1  161.01    4.51
  -6  -1  -1  160.51    4.24
   6   1   2   10.83    0.71
   6   1   2    9.86    0.63
  -6   1  -2    9.09    0.63
  -6   1  -2   10.55    0.59
  -6   1  -2   10.28    0.57
   6   1   2    9.56    0.61
   6  -1   2    9.09    0.64
  -6  -1  -2    9.73    0.65
  -6  -1  -2    9.85    0.53
   6  -1   2    8.30    0.57
   6  -1   2    9.53    0.67
  -6   1  -3    5.78    0.58
   6   1   3    5.16    0.66
  -6   1  -3    5.49    0.62
   6   1   3    5.11    0.58
   6  -1   3    5.68    0.60
   6  -1   3    5.94    0.72
  -6  -1  -3    5.46    0.53
  -6  -1  -3    5.52    0.64
   6   1   4   19.56    1.11
  -6   1  -4   19.54    1.04
   6   1   4   21.41    1.26
  -6   1  -4   20.66    1.18
   6  -1   4   20.20    1.22
   6  -1   4   21.82    1.14
  -6  -1  -4   20.69    1.02
   6   1   5    8.61    0.90
  -6   1  -5    7.94    0.84
   6   1   5    8.42    1.00
  -6   1  -5    6.59    0.83
   6  -1   5    8.39    0.97
   6  -1   5    6.52    0.78
  -6  -1  -5    8.94    0.68
   6   1   6    0.68    0.40
  -6   1  -6    0.08    0.21
  -6  -1  -6    0.49    0.27
   6  -1   6   -0.07    0.24
  -6   1  -7    8.67    0.94
   6   1   7   11.11    1.26
  -6  -1  -7   12.03    0.93
   6  -1   7   12.92    1.39
   6   1   8    0.51    0.42
  -6   1  -8    0.20    0.31
  -6  -1  -8   -0.12    0.24
   6  -1   8    0.68    0.47
  -6   2  10   -0.12    0.23
  -6  -2  10   -0.13    0.25
  -6   2   9    0.11    0.24
  -6  -2   9    0.49    0.31
  -6   2   8   36.82    1.74
  -6  -2   8   31.28    1.67
  -6   2   7   29.26    1.41
  -6  -2   7   28.52    1.42
   6   2  -6    7.12    0.46
  -6   2   6    7.31    0.58
  -6  -2   6    7.98    0.60
  -6  -2   6    8.54    0.53
   6   2  -5    0.03    0.07
  -6   2   5    0.07    0.09
  -6  -2   5   -0.02    0.06
  -6  -2   5    0.02    0.09
  -6  -2   5   -0.06    0.07
   6   2  -4   13.10    0.47
  -6   2   4   13.06    0.69
  -6   2   4   12.23    0.57
  -6  -2   4   13.14    0.50
  -6  -2   4   13.57    0.51
  -6  -2   4   12.88    0.59
  -6   2   3  126.34    3.97
  -6   2   3  155.06    3.99
  -6   2   3  151.21    4.16
  -6  -2   3  157.16    4.05
   6   2  -2   32.57    0.88
  -6   2   2   32.27    0.95
  -6   2   2   32.14    1.04
  -6   2   2   31.71    1.15
  -6  -2   2   32.37    0.90
  -6  -2   2   32.60    0.88
  -6   2   1  107.12    2.96
   6   2  -1  105.37    2.86
  -6   2   1  106.34    3.11
  -6  -2   1  108.94    2.99
  -6  -2   1  104.60    2.95
  -6   2   0    9.50    0.49
  -6   2   0    9.80    0.38
  -6   2   0   10.22    0.39
  -6   2   0   10.69    0.61
   6   2   0   10.80    0.51
  -6  -2   0    9.90    0.52
  -6  -2   0    7.96    0.49
  -6  -2   0    9.94    0.34
  -6  -2   0    8.94    0.34
   6  -2   0    9.08    0.48
  -6   2  -1   88.75    2.98
  -6   2  -1   81.78    2.42
  -6   2  -1   83.88    2.61
   6   2   1   82.82    2.62
   6   2   1   82.54    2.51
  -6   2  -1   81.62    2.43
  -6  -2  -1   80.58    2.69
   6  -2   1   83.99    2.59
  -6  -2  -1   80.18    2.32
  -6  -2  -1   80.07    2.44
  -6  -2  -1   85.25    2.64
  -6   2  -2    3.85    0.49
   6   2   2    2.67    0.38
  -6   2  -2    2.77    0.36
   6   2   2    2.64    0.36
   6   2   2    2.94    0.47
  -6   2  -2    2.60    0.34
  -6  -2  -2    2.64    0.41
   6  -2   2    2.97    0.38
   6  -2   2    2.21    0.37
  -6  -2  -2    2.95    0.32
   6  -2   2    2.88    0.43
   6   2   3    6.81    0.76
   6   2   3    6.62    0.68
  -6   2  -3    6.49    0.52
  -6   2  -3    5.80    0.64
  -6  -2  -3    6.08    0.46
   6  -2   3    6.18    0.71
   6  -2   3    6.35    0.64
   6   2   4    1.52    0.39
  -6   2  -4    1.68    0.39
   6   2   4    2.43    0.51
  -6   2  -4    1.77    0.36
   6  -2   4    1.94    0.46
   6  -2   4    2.16    0.42
  -6  -2  -4    1.35    0.28
   6   2   5    0.80    0.37
  -6   2  -5    0.99    0.31
  -6   2  -5    0.80    0.35
   6   2   5    1.00    0.36
   6  -2   5    0.87    0.31
   6  -2   5    1.67    0.49
  -6  -2  -5    0.73    0.26
   6   2   6    8.73    1.06
  -6   2  -6    9.30    0.96
  -6  -2  -6    9.59    0.77
   6  -2   6    8.97    1.12
   6   2   7    9.10    1.22
  -6   2  -7   10.59    1.09
   6  -2   7    8.69    1.13
  -6  -2  -7    8.53    0.93
  -6   2  -8    5.64    0.85
   6   2   8    5.66    0.97
   6  -2   8    6.82    1.11
  -6  -2  -8    4.99    0.75
  -6   3  10    1.00    0.43
  -6  -3  10    0.87    0.44
  -6   3   9    1.59    0.45
  -6  -3   9    1.49    0.48
  -6   3   8   11.09    0.90
  -6  -3   8    9.63    1.03
  -6   3   7    4.65    0.60
  -6  -3   7    4.65    0.63
  -6   3   6   15.93    0.89
  -6  -3   6   16.30    0.91
  -6   3   5    3.07    0.37
  -6  -3   5    3.33    0.35
  -6  -3   5    3.02    0.32
  -6  -3   5    2.83    0.35
  -6   3   4    2.12    0.32
  -6   3   4    1.28    0.20
  -6  -3   4    2.14    0.25
  -6  -3   4    1.95    0.21
  -6  -3   4    2.24    0.23
  -6   3   3   40.50    1.24
  -6   3   3   40.00    1.26
  -6   3   3   38.80    1.40
  -6  -3   3   39.16    1.15
  -6  -3   3   40.42    1.27
  -6   3   2  169.55    4.71
  -6   3   2  169.88    4.55
  -6   3   2  165.79    4.68
   6   3  -2  168.21    4.60
  -6  -3   2  171.16    4.50
  -6   3   1   82.93    2.35
  -6   3   1   78.49    2.48
   6   3  -1   84.31    2.31
  -6   3   1   81.56    2.51
  -6  -3   1   81.06    2.33
   6   3   0    2.45    0.32
   6   3   0    1.87    0.25
  -6   3   0    2.65    0.23
  -6   3   0    1.79    0.25
  -6   3   0    1.98    0.21
  -6  -3   0    2.18    0.29
  -6  -3   0    2.24    0.17
   6  -3   0    2.30    0.29
  -6  -3   0    2.16    0.17
  -6   3  -1    1.47    0.23
   6   3   1    1.54    0.28
  -6   3  -1    1.34    0.25
  -6   3  -1    1.31    0.22
   6   3   1    1.55    0.31
  -6  -3  -1    1.69    0.26
   6  -3   1    1.67    0.29
  -6  -3  -1    1.82    0.21
  -6  -3  -1    1.10    0.26
  -6   3  -2    3.37    0.44
   6   3   2    3.86    0.44
   6   3   2    3.40    0.49
  -6   3  -2    3.99    0.44
  -6   3  -2    4.03    0.45
   6   3   2    3.47    0.44
   6  -3   2    2.85    0.44
   6  -3   2    3.05    0.47
  -6  -3  -2    3.47    0.34
  -6   3  -3   34.37    1.39
   6   3   3   31.81    1.42
   6   3   3   31.98    1.51
  -6   3  -3   33.65    1.49
  -6  -3  -3   31.80    1.24
   6  -3   3   30.93    1.49
   6  -3   3   32.22    1.37
  -6   3  -4   14.56    0.90
   6   3   4   16.41    1.00
   6   3   4   13.55    1.01
  -6   3  -4   13.79    0.97
   6  -3   4   15.69    0.94
   6  -3   4   17.03    1.10
  -6  -3  -4   13.82    0.80
   6   3   5   13.32    1.06
  -6   3  -5   12.13    0.86
  -6   3  -5   13.10    1.00
   6  -3   5   11.54    0.89
   6  -3   5   12.98    1.27
  -6  -3  -5   12.95    0.82
  -6   3  -6    0.24    0.23
   6   3   6    0.43    0.34
  -6  -3  -6    0.45    0.24
   6  -3   6    0.72    0.36
   6   3   7   10.39    1.27
  -6   3  -7   12.90    1.02
  -6  -3  -7   10.98    0.88
   6  -3   7    9.41    1.22
   6   3   8    1.03    0.49
  -6   3  -8    1.06    0.42
   6  -3   8    0.86    0.48
  -6  -3  -8    0.90    0.37
  -6   4  10    0.80    0.38
  -6  -4  10    1.61    0.58
  -6   4   9   -0.13    0.17
  -6  -4   9    0.20    0.25
  -6   4   8   21.36    1.29
  -6  -4   8   24.37    1.43
  -6   4   7    7.29    0.77
  -6  -4   7    4.44    0.63
  -6   4   6   33.37    1.50
  -6  -4   6   37.23    1.56
  -6  -4   6   40.74    1.37
  -6   4   5    0.97    0.22
  -6  -4   5    1.31    0.25
  -6  -4   5    1.26    0.21
  -6  -4   5    1.38    0.22
  -6   4   4  115.58    3.54
  -6   4   4  125.03    3.45
  -6  -4   4  116.63    3.25
  -6  -4   4  117.91    3.37
  -6  -4   4  114.76    3.31
  -6   4   3    0.16    0.13
  -6   4   3    0.07    0.06
  -6   4   3    0.14    0.08
  -6  -4   3    0.15    0.07
   6   4  -2   88.43    2.47
  -6   4   2   83.84    2.57
  -6   4   2   87.80    2.45
  -6   4   2   85.95    2.61
  -6  -4   2   84.71    2.39
  -6   4   1    2.94    0.36
  -6   4   1    2.91    0.17
  -6   4   1    2.93    0.15
  -6   4   1    2.68    0.34
  -6   4   1    2.94    0.28
  -6  -4   1    2.73    0.22
   6  -4  -1    3.25    0.30
  -6   4   0   29.36    1.34
   6   4   0   34.47    1.31
  -6   4   0   36.82    1.18
  -6   4   0   38.18    1.28
  -6   4   0   36.22    1.12
  -6  -4   0   32.91    1.27
  -6  -4   0   35.59    1.13
   6  -4   0   35.90    1.26
  -6  -4   0   36.34    1.07
   6   4   1    5.06    0.54
  -6   4  -1    5.32    0.44
  -6   4  -1    5.18    0.37
   6  -4   1    6.02    0.47
  -6  -4  -1    6.00    0.35
  -6  -4  -1    4.91    0.39
  -6   4  -2    0.11    0.11
  -6   4  -2    0.17    0.14
  -6   4  -2    0.00    0.13
   6   4   2   -0.10    0.10
  -6  -4  -2    0.03    0.10
   6  -4   2   -0.05    0.14
   6  -4   2   -0.04    0.12
  -6  -4  -2    0.19    0.13
  -6   4  -3   23.31    1.10
   6   4   3   20.90    1.19
  -6   4  -3   22.92    1.19
   6  -4   3   20.81    1.19
   6  -4   3   22.20    1.08
  -6  -4  -3   23.08    0.97
  -6   4  -4   17.11    1.09
   6   4   4   17.40    1.16
  -6   4  -4   18.07    1.03
  -6  -4  -4   18.07    0.92
   6  -4   4   18.50    1.05
   6  -4   4   18.13    1.18
   6   4   5   -0.08    0.21
  -6   4  -5    0.20    0.24
  -6   4  -5    0.12    0.20
  -6  -4  -5    0.13    0.16
   6  -4   5    0.09    0.23
   6  -4   5    0.11    0.20
  -6   4  -6   15.12    1.06
   6   4   6   15.78    1.25
   6  -4   6   11.08    1.26
  -6  -4  -6   15.24    0.95
  -6   4  -7    0.16    0.26
   6   4   7    0.52    0.37
   6  -4   7   -0.14    0.29
  -6  -4  -7    0.00    0.20
  -6   4  -8   -0.01    0.24
   6   4   8    0.63    0.43
   6  -4   8    0.23    0.37
  -6  -4  -8    0.31    0.30
  -6   5  10    2.66    0.62
  -6  -5  10    2.41    0.65
  -6   5   9    3.95    0.69
  -6  -5   9    2.90    0.63
  -6   5   8    5.29    0.71
  -6  -5   8    5.42    0.77
  -6   5   7    0.16    0.17
  -6  -5   7    0.10    0.21
  -6   5   6   52.85    2.00
  -6  -5   6   54.88    2.07
  -6  -5   6   53.93    1.73
  -6   5   5    0.26    0.13
  -6  -5   5    0.23    0.14
  -6  -5   5    0.26    0.11
  -6  -5   5    0.31    0.13
  -6   5   4   44.05    1.67
  -6   5   4   46.71    1.54
  -6  -5   4   44.07    1.44
  -6  -5   4   46.60    1.37
  -6  -5   4   45.16    1.53
  -6   5   3   13.91    0.66
  -6   5   3   15.07    0.75
  -6   5   3   14.97    0.62
  -6  -5   3   14.56    0.57
  -6   5   2    5.30    0.33
   6   5  -2    5.18    0.30
  -6   5   2    5.23    0.37
  -6   5   2    5.15    0.40
  -6   5   2    4.85    0.18
  -6  -5   2    4.60    0.28
  -6   5   1   61.83    1.95
  -6   5   1   63.48    1.78
  -6   5   1   63.57    2.06
  -6  -5   1   65.57    1.94
   6  -5  -1   64.75    1.95
  -6   5   0   91.07    2.65
   6   5   0   96.34    2.90
  -6   5   0   95.57    2.85
  -6   5   0   92.97    3.02
  -6  -5   0   92.35    2.70
  -6  -5   0   94.15    2.61
   6  -5   0   96.58    2.83
   6   5   1    1.43    0.30
  -6   5  -1    1.08    0.25
   6  -5   1    1.42    0.31
  -6  -5  -1    1.25    0.25
  -6  -5  -1    1.25    0.22
   6  -5   1    1.07    0.25
  -6   5  -2   -0.06    0.11
   6   5   2    0.06    0.14
   6  -5   2    0.17    0.17
  -6  -5  -2   -0.06    0.10
  -6  -5  -2    0.07    0.13
   6   5   3    0.35    0.24
  -6   5  -3    0.08    0.14
  -6  -5  -3    0.14    0.14
   6  -5   3    0.41    0.25
  -6   5  -4   13.30    0.87
  -6   5  -4   11.95    0.91
   6   5   4   13.24    0.99
   6  -5   4   11.61    0.83
  -6  -5  -4   12.72    0.74
   6  -5   4   10.97    1.09
  -6   5  -5    0.57    0.27
  -6   5  -5    1.25    0.41
   6   5   5    0.98    0.41
  -6  -5  -5    1.33    0.33
   6  -5   5    1.51    0.40
   6  -5   5    0.73    0.37
   6   5   6    0.78    0.38
  -6   5  -6    0.62    0.32
  -6  -5  -6    0.90    0.33
   6  -5   6    0.95    0.46
  -6   5  -7   13.16    1.07
   6  -5   7   12.28    1.44
  -6  -5  -7   13.95    0.99
  -6   5  -8    1.98    0.55
   6  -5   8    2.94    0.75
  -6  -5  -8    2.14    0.53
  -6   6  10    4.54    0.78
  -6  -6  10    3.93    0.84
  -6   6   9    4.97    0.76
  -6  -6   9    4.31    0.81
  -6   6   8    2.91    0.55
  -6  -6   8    3.05    0.63
  -6   6   7    5.22    0.67
  -6  -6   7    5.04    0.73
  -6   6   6    3.56    0.48
  -6  -6   6    3.60    0.52
  -6   6   5    0.37    0.21
  -6   6   5    0.38    0.17
  -6  -6   5    0.39    0.12
  -6  -6   5    0.74    0.22
  -6   6   4   49.79    1.87
  -6   6   4   52.74    1.72
  -6  -6   4   50.97    1.63
  -6  -6   4   52.29    1.76
  -6   6   3   35.13    1.19
  -6   6   3   33.62    1.33
  -6   6   3   35.80    1.00
  -6   6   3   34.17    0.99
   6  -6  -3   34.66    1.15
  -6  -6   3   33.33    1.13
  -6   6   2    8.50    0.46
   6   6  -2    8.00    0.38
  -6   6   2    7.44    0.51
  -6   6   2    8.06    0.51
  -6   6   2    8.86    0.40
  -6   6   2    8.15    0.35
  -6  -6   2    8.28    0.42
   6  -6  -2    8.05    0.46
  -6   6   1   -0.02    0.06
   6   6  -1    0.06    0.11
  -6   6   1    0.19    0.13
  -6   6   1    0.07    0.13
  -6   6   1    0.04    0.10
  -6   6   1    0.00    0.07
  -6  -6   1    0.07    0.10
  -6  -6   1    0.05    0.05
   6  -6  -1    0.20    0.15
  -6  -6   1   -0.02    0.05
   6   6   0   10.84    0.66
  -6   6   0   11.90    0.61
  -6   6   0   10.82    0.62
  -6   6   0   12.11    0.57
  -6  -6   0   11.39    0.53
  -6  -6   0   10.62    0.62
   6  -6   0   11.62    0.65
  -6  -6   0   11.82    0.59
  -6   6  -1   44.36    1.51
   6   6   1   44.60    1.71
  -6   6  -1   43.23    1.65
  -6   6  -1   43.71    1.59
  -6  -6  -1   43.16    1.43
   6  -6   1   44.94    1.68
  -6  -6  -1   43.96    1.61
   6   6   2    4.47    0.60
  -6   6  -2    4.02    0.52
   6  -6   2    3.92    0.54
  -6  -6  -2    3.79    0.40
   6   6   3   36.26    1.68
  -6   6  -3   35.48    1.63
   6  -6   3   34.63    1.66
  -6  -6  -3   37.12    1.37
  -6   6  -4    1.76    0.43
   6   6   4    2.38    0.53
   6  -6   4    1.95    0.48
  -6  -6  -4    2.24    0.36
   6  -6   4    1.99    0.42
   6   6   5    9.80    1.19
  -6   6  -5    8.34    0.97
  -6   6  -5    9.13    0.93
  -6  -6  -5   10.79    0.73
   6  -6   5   10.42    1.12
   6  -6   5    9.88    0.97
  -6   6  -6    2.17    0.50
  -6  -6  -6    0.88    0.33
   6  -6   6    1.89    0.56
  -6   6  -7    9.98    1.09
  -6  -6  -7   11.05    0.88
   6  -6   7   10.67    1.34
  -6   6  -8    0.87    0.43
  -6  -6  -8    1.72    0.46
   6  -6   8    1.17    0.58
  -6   7  10   -0.11    0.26
  -6  -7  10   -0.02    0.35
  -6   7   9    1.75    0.50
  -6  -7   9    1.61    0.52
  -6   7   8    5.50    0.74
  -6  -7   8    3.99    0.70
  -6   7   7    1.56    0.37
  -6  -7   7    1.34    0.39
  -6   7   6    6.40    0.29
  -6   7   6    6.97    0.30
  -6   7   6    7.16    0.58
  -6  -7   6    7.18    0.79
  -6   7   5   18.80    0.64
  -6   7   5   19.37    0.93
  -6   7   5   18.81    1.04
  -6   7   5   18.69    0.64
  -6  -7   5   19.71    1.01
  -6   7   4    9.81    0.41
  -6   7   4    8.96    0.55
  -6   7   4    8.98    0.64
  -6  -7   4    8.72    0.58
  -6  -7   4   10.03    0.56
  -6   7   3    2.27    0.30
  -6   7   3    2.45    0.36
  -6   7   3    2.01    0.23
  -6   7   3    2.14    0.22
  -6  -7   3    2.59    0.29
  -6   7   2    3.54    0.28
  -6   7   2    3.71    0.44
   6   7  -2    3.35    0.23
  -6   7   2    3.77    0.44
  -6   7   2    3.16    0.23
  -6   7   2    3.62    0.36
   6  -7  -2    4.14    0.40
  -6  -7   2    3.38    0.32
   6   7  -1   68.92    2.29
  -6   7   1   72.21    2.10
  -6   7   1   71.91    2.33
  -6   7   1   72.18    2.27
  -6   7   1   74.64    2.22
  -6  -7   1   70.19    2.13
   6  -7  -1   75.05    2.28
  -6  -7   1   72.06    2.08
   6   7   0   16.71    0.87
  -6   7   0   16.03    0.78
  -6   7   0   16.16    0.72
  -6   7   0   16.06    0.81
  -6  -7   0   15.35    0.80
  -6  -7   0   16.29    0.70
   6  -7   0   17.03    0.85
  -6  -7   0   16.29    0.78
   6   7   1  129.34    4.03
  -6   7  -1  136.54    4.05
  -6   7  -1  135.41    3.93
  -6  -7  -1  125.76    3.91
  -6  -7  -1  130.33    3.72
   6  -7   1  131.79    4.01
  -6   7  -2    1.58    0.35
  -6   7  -2    1.12    0.29
   6   7   2    1.44    0.35
  -6  -7  -2    1.81    0.30
   6  -7   2    1.39    0.35
  -6   7  -3   11.04    0.83
   6   7   3   10.56    1.14
  -6   7  -3   10.87    0.77
   6  -7   3    9.97    0.98
  -6  -7  -3   10.89    0.66
  -6   7  -4    2.86    0.55
  -6  -7  -4    2.46    0.40
   6  -7   4    2.59    0.46
   6  -7   4    1.40    0.41
   6  -7   5   30.39    1.73
  -6  -7  -5   27.41    1.29
  -6   7  -6   -0.21    0.16
  -6  -7  -6   -0.06    0.18
   6  -7   6   -0.26    0.24
  -6   7  -7   -0.02    0.25
   6  -7   7    0.72    0.42
  -6  -7  -7   -0.18    0.19
  -6   8  10    0.70    0.40
  -6  -8  10    0.33    0.40
  -6   8   9    1.73    0.47
  -6  -8   9    1.31    0.51
  -6   8   8    2.03    0.19
  -6   8   8    1.50    0.41
  -6  -8   8    1.16    0.44
  -6   8   7    1.48    0.18
  -6   8   7    0.95    0.31
  -6  -8   7    1.29    0.41
  -6   8   6    1.65    0.21
  -6   8   6    1.37    0.19
  -6   8   6    1.62    0.34
  -6  -8   6    1.66    0.39
  -6   8   5    0.73    0.29
  -6   8   5    1.69    0.31
  -6   8   5    1.22    0.19
  -6  -8   5    1.19    0.30
  -6   8   4   21.12    1.07
  -6   8   4   21.74    0.82
  -6   8   4   21.74    0.95
  -6   8   4   21.48    0.81
  -6  -8   4   21.70    1.04
  -6   8   3   37.03    1.27
  -6   8   3   40.09    1.42
  -6   8   3   40.01    1.53
  -6   8   3   39.70    1.32
  -6  -8   3   41.18    1.51
  -6   8   2    0.66    0.14
  -6   8   2    0.40    0.20
  -6   8   2    0.66    0.17
  -6   8   2    0.63    0.22
   6   8  -2    0.53    0.12
  -6  -8   2    0.51    0.12
  -6  -8   2    0.49    0.12
  -6   8   1   16.69    0.85
  -6   8   1   17.22    0.83
  -6   8   1   16.86    0.71
  -6   8   1   16.61    0.79
  -6  -8   1   17.87    0.72
  -6  -8   1   17.00    0.76
   6  -8  -1   17.09    0.85
  -6   8   0   11.35    0.65
  -6   8   0   10.67    0.68
   6  -8   0   10.96    0.71
  -6  -8   0   10.90    0.59
  -6  -8   0   10.68    0.65
  -6   8  -1   45.05    1.72
  -6   8  -1   46.22    1.79
   6  -8   1   46.34    1.82
  -6  -8  -1   46.67    1.58
  -6   8  -2    1.14    0.30
  -6   8  -2    0.80    0.28
  -6  -8  -2    0.92    0.28
   6  -8   2    0.65    0.27
  -6   8  -3   46.51    1.93
  -6   8  -3   48.01    2.06
   6  -8   3   50.59    2.13
  -6  -8  -3   49.84    1.75
  -6   8  -4   14.90    1.07
  -6  -8  -4   14.12    0.82
   6  -8   4   11.88    1.23
   6  -8   5    0.93    0.42
  -6  -8  -5    1.97    0.39
  -6  -8  -6    0.25    0.26
   6  -8   6    0.76    0.42
  -6   8  -7    0.08    0.28
  -6  -8  -7   -0.28    0.21
   6  -8   7    0.30    0.39
  -6   9   9    7.64    0.93
  -6   9   9    9.41    0.37
  -6  -9   9    8.03    1.17
  -6   9   8    5.82    0.75
  -6   9   8    6.87    0.39
  -6  -9   8    7.00    0.98
  -6   9   7    0.19    0.22
  -6   9   7    0.44    0.14
  -6  -9   7    0.36    0.28
  -6   9   6    9.95    0.71
  -6   9   6   10.41    0.53
  -6  -9   6   10.44    0.86
  -6   9   5    4.42    0.59
  -6   9   5    4.33    0.34
  -6   9   5    4.46    0.52
  -6  -9   5    4.04    0.57
  -6   9   4   17.38    0.76
  -6   9   4   18.03    0.87
  -6   9   4   15.18    0.91
  -6  -9   4   17.65    0.96
  -6   9   3    9.77    0.61
  -6   9   3    8.78    0.52
  -6   9   3    8.10    0.61
  -6   9   3    9.35    0.55
  -6  -9   3    9.35    0.63
  -6  -9   3    9.17    0.42
  -6  -9   3    8.93    0.42
  -6   9   2    9.87    0.62
  -6   9   2    9.56    0.64
  -6   9   2   10.08    0.58
  -6  -9   2   10.75    0.52
  -6  -9   2    9.94    0.53
  -6   9   1   36.79    1.42
  -6   9   1   35.16    1.42
  -6   9   1   37.17    1.40
  -6  -9   1   35.76    1.35
  -6  -9   1   37.67    1.30
  -6   9   0   15.15    0.85
  -6   9   0   15.27    0.81
   6  -9   0   13.04    0.90
  -6  -9   0   14.46    0.74
  -6   9  -1    0.56    0.26
  -6   9  -1    0.27    0.16
  -6  -9  -1    0.41    0.24
   6  -9   1    0.28    0.22
  -6   9  -2    7.58    0.79
  -6   9  -2    8.07    0.66
   6  -9   2    6.68    0.78
  -6  -9  -2    9.24    0.63
  -6   9  -3    4.68    0.64
  -6   9  -3    4.76    0.68
  -6  -9  -3    2.76    0.43
   6  -9   3    3.24    0.57
  -6   9  -4    1.22    0.36
  -6   9  -4    0.92    0.37
  -6  -9  -4    1.47    0.36
   6  -9   4    0.50    0.33
  -6  -9  -5   -0.25    0.18
   6  -9   5   -0.07    0.22
  -6  -9  -6    2.41    0.50
   6  -9   6    1.81    0.58
  -6   9  -7    1.03    0.47
   6  -9   7    1.02    0.51
  -6  -9  -7    0.49    0.31
  -6  10   9    2.47    0.25
  -6  10   9    2.60    0.56
  -6 -10   9    3.71    0.82
  -6  10   8   26.89    1.43
  -6  10   8   25.37    0.97
  -6 -10   8   24.40    1.67
  -6  10   7    6.58    0.45
  -6  10   7    7.78    0.81
  -6 -10   7    7.86    0.99
  -6  10   6   18.13    1.03
  -6  10   6   19.37    1.18
  -6  10   6   20.01    0.85
  -6 -10   6   20.07    1.25
  -6  10   5   24.87    1.26
  -6  10   5   22.72    0.95
  -6  10   5   22.15    1.08
  -6 -10   5   22.58    1.26
  -6  10   4    3.39    0.39
  -6  10   4    3.32    0.45
  -6  10   4    3.52    0.51
  -6 -10   4    2.86    0.48
  -6 -10   4    2.82    0.26
  -6 -10   4    3.41    0.24
  -6  10   3   10.36    0.67
  -6  10   3   10.36    0.61
  -6  10   3   12.19    0.74
  -6 -10   3   10.74    0.73
  -6 -10   3   10.17    0.53
  -6 -10   3    9.32    0.52
  -6  10   2   17.95    0.93
  -6  10   2   19.41    0.94
  -6  10   2   17.49    0.87
  -6 -10   2   18.56    0.81
  -6 -10   2   19.03    0.85
  -6  10   1   19.37    0.97
  -6  10   1   20.66    0.98
  -6  10   1   18.89    0.97
  -6 -10   1   19.46    0.88
  -6  10   0   19.99    1.04
  -6  10   0   22.49    1.11
  -6 -10   0   22.16    0.98
  -6  10  -1    2.30    0.41
  -6  10  -1    2.67    0.46
  -6 -10  -1    1.64    0.35
  -6  10  -2    4.14    0.61
  -6  10  -2    5.68    0.67
  -6 -10  -2    5.17    0.56
  -6  10  -3    0.51    0.25
  -6  10  -3    0.73    0.30
  -6 -10  -3    0.38    0.26
   6 -10   3    0.73    0.37
  -6  10  -4    0.18    0.24
   6 -10   4    0.21    0.33
  -6 -10  -4    0.92    0.32
  -6  10  -5    2.84    0.59
   6 -10   5    4.62    0.87
  -6 -10  -5    2.88    0.49
  -6 -10  -6   11.44    0.88
   6 -10   6   11.73    1.41
   6 -10   7    0.04    0.39
  -6 -10  -7   -0.14    0.28
  -6  11   9    9.47    1.03
  -6  11   9    9.65    0.51
  -6 -11   9   10.20    1.36
  -6  11   8    2.87    0.35
  -6  11   8    2.06    0.48
  -6 -11   8    2.33    0.63
  -6  11   7    2.21    0.47
  -6  11   7    2.88    0.36
  -6 -11   7    3.34    0.69
  -6  11   6   17.05    1.00
  -6  11   6   17.35    1.11
  -6  11   6   17.66    0.84
  -6 -11   6   17.17    1.21
  -6  11   5    2.72    0.37
  -6  11   5    2.32    0.46
  -6  11   5    3.00    0.45
  -6 -11   5    2.55    0.49
  -6 -11   5    2.87    0.26
  -6 -11   5    2.57    0.24
  -6  11   4    0.23    0.23
  -6  11   4    0.25    0.16
  -6  11   4    0.42    0.25
  -6 -11   4    0.60    0.16
  -6 -11   4    0.35    0.24
  -6  11   3   61.32    2.04
  -6  11   3   57.28    2.08
  -6  11   3   55.28    1.96
  -6 -11   3   58.23    1.88
  -6 -11   3   53.93    2.16
  -6  11   2   97.68    3.07
  -6  11   2   95.20    3.06
  -6  11   2   97.12    3.03
  -6 -11   2   95.00    2.91
  -6  11   1   37.15    1.54
  -6  11   1   37.56    1.53
  -6  11   1   38.74    1.52
  -6 -11   1   38.09    1.43
  -6  11   0    5.27    0.63
  -6  11   0    5.39    0.60
  -6 -11   0    5.68    0.56
  -6  11  -1    1.70    0.37
  -6  11  -1    2.26    0.45
  -6 -11  -1    1.70    0.37
  -6  11  -2    3.46    0.55
  -6  11  -2    4.80    0.65
  -6 -11  -2    2.73    0.43
  -6  11  -3   15.29    1.09
  -6  11  -3   14.51    1.00
  -6 -11  -3   14.66    0.90
  -6  11  -4    0.22    0.25
  -6 -11  -4    0.42    0.31
  -6  11  -5    0.65    0.31
  -6 -11  -5    0.22    0.30
  -6 -11  -6    2.54    0.53
  -6  12   8    0.91    0.42
  -6  12   8    0.81    0.22
  -6 -12   8    0.48    0.40
  -6  12   7    1.53    0.30
  -6  12   7    1.66    0.43
  -6 -12   7    2.00    0.58
  -6  12   6    8.68    0.58
  -6  12   6    7.37    0.76
  -6  12   6    7.35    0.85
  -6 -12   6    6.28    0.89
  -6  12   5    4.41    0.64
  -6  12   5    4.58    0.50
  -6  12   5    3.91    0.55
  -6 -12   5    3.45    0.63
  -6 -12   5    4.24    0.34
  -6  12   4   17.68    0.92
  -6  12   4   18.26    1.04
  -6  12   4   18.26    0.99
  -6 -12   4   18.73    0.86
  -6 -12   4   19.58    1.16
  -6  12   3    1.70    0.36
  -6  12   3    1.84    0.36
  -6  12   3    1.90    0.35
  -6 -12   3    1.87    0.40
  -6 -12   3    1.72    0.30
  -6  12   2    2.90    0.43
  -6  12   2    3.30    0.45
  -6  12   2    2.78    0.45
  -6 -12   2    3.14    0.51
  -6 -12   2    3.24    0.42
  -6  12   1   20.47    1.06
  -6  12   1   21.34    1.04
  -6  12   1   19.65    1.06
  -6 -12   1   19.46    0.96
  -6  12   0   34.35    1.54
  -6  12   0   33.92    1.51
  -6 -12   0   34.50    1.42
  -6  12  -1   61.85    2.42
  -6  12  -1   62.51    2.36
  -6 -12  -1   62.92    2.19
  -6  12  -2    2.89    0.55
  -6  12  -2    2.18    0.46
  -6 -12  -2    2.06    0.42
  -6  12  -3    7.73    0.86
  -6 -12  -3    6.84    0.74
  -6  12  -4    5.12    0.76
  -6 -12  -4    4.88    0.64
  -6  12  -5    0.00    0.27
  -6 -12  -5   -0.54    0.25
  -6 -12  -6   -0.04    0.32
  -6  13   8    0.14    0.16
  -6  13   8   -0.31    0.29
  -6 -13   8    0.22    0.37
  -6  13   7    3.70    0.47
  -6  13   7    3.12    0.57
  -6 -13   7    3.18    0.71
  -6  13   6    8.83    0.95
  -6  13   6    8.59    0.84
  -6  13   6    9.13    0.64
  -6 -13   6    8.93    1.11
  -6 -13   6    9.58    0.49
  -6  13   5    1.79    0.43
  -6  13   5    1.88    0.35
  -6  13   5    2.43    0.50
  -6 -13   5    1.85    0.52
  -6 -13   5    1.54    0.28
  -6  13   4    1.95    0.37
  -6  13   4    2.93    0.47
  -6  13   4    1.81    0.41
  -6 -13   4    2.02    0.33
  -6 -13   4    2.67    0.52
  -6  13   3    3.24    0.46
  -6  13   3    3.65    0.50
  -6  13   3    4.45    0.56
  -6 -13   3    3.59    0.47
  -6 -13   3    3.84    0.61
  -6  13   2    2.34    0.43
  -6  13   2    2.56    0.43
  -6  13   2    2.90    0.44
  -6 -13   2    2.58    0.40
  -6 -13   2    2.58    0.49
  -6  13   1   42.44    1.69
  -6  13   1   41.63    1.75
  -6  13   1   42.51    1.75
  -6 -13   1   42.24    1.64
  -6  13   0   31.06    1.49
  -6  13   0   30.87    1.46
  -6 -13   0   30.37    1.35
  -6  13  -1    0.26    0.22
  -6  13  -1    0.07    0.22
  -6 -13  -1    0.46    0.26
  -6  13  -2   29.94    1.53
  -6  13  -2   28.82    1.57
  -6 -13  -2   28.89    1.35
  -6  13  -3    0.19    0.26
  -6 -13  -3   -0.29    0.26
  -6  13  -4    0.04    0.24
  -6 -13  -4   -0.60    0.23
  -6  13  -5    1.72    0.52
  -6 -13  -5    0.66    0.41
  -6  14   7    1.50    0.48
  -6  14   7    1.48    0.32
  -6 -14   7    0.84    0.45
  -6  14   6    4.97    0.68
  -6  14   6    4.68    0.55
  -6 -14   6    3.86    0.77
  -6 -14   6    3.83    0.39
  -6  14   5   11.72    0.89
  -6  14   5   11.82    0.78
  -6  14   5   10.98    0.84
  -6 -14   5    9.72    1.13
  -6 -14   5   11.15    0.69
  -6  14   4    4.16    0.58
  -6  14   4    6.29    0.69
  -6  14   4    5.11    0.58
  -6 -14   4    5.85    0.59
  -6 -14   4    3.83    0.69
  -6  14   3    0.40    0.26
  -6  14   3    0.00    0.15
  -6  14   3   -0.14    0.18
  -6 -14   3    0.05    0.15
  -6 -14   3    0.06    0.19
  -6  14   2    3.25    0.50
  -6  14   2    4.32    0.61
  -6  14   2    4.13    0.56
  -6 -14   2    3.11    0.47
  -6 -14   2    3.33    0.58
  -6  14   1    0.89    0.34
  -6  14   1    0.75    0.27
  -6  14   1    0.32    0.26
  -6 -14   1    0.61    0.31
  -6 -14   1    0.41    0.23
  -6  14   0    0.22    0.21
  -6  14   0    0.53    0.29
  -6 -14   0    0.56    0.26
  -6  14  -1   14.13    1.00
  -6  14  -1   15.81    1.08
  -6 -14  -1   13.59    0.92
  -6  14  -2    3.99    0.64
  -6 -14  -2    4.96    0.64
  -6  14  -3    2.89    0.57
  -6 -14  -3    3.11    0.57
  -6  14  -4    5.70    0.85
  -6 -14  -4    6.54    0.78
  -6  14  -5    3.83    0.73
  -6 -14  -5    3.43    0.64
  -6  15   7   10.18    1.02
  -6  15   7   10.42    0.74
  -6 -15   7   11.39    1.41
  -6  15   6    5.06    0.60
  -6  15   6    6.89    0.82
  -6 -15   6    5.25    0.94
  -6 -15   6    4.78    0.47
  -6  15   5    0.12    0.19
  -6  15   5    0.36    0.30
  -6  15   5    0.07    0.20
  -6 -15   5    0.04    0.15
  -6 -15   5    0.31    0.30
  -6  15   4   10.64    0.83
  -6  15   4   12.00    0.85
  -6  15   4    9.75    0.76
  -6 -15   4    9.85    1.11
  -6 -15   4    9.41    0.70
  -6  15   3    9.92    0.77
  -6  15   3   11.48    0.82
  -6  15   3   10.88    0.84
  -6 -15   3   11.30    1.14
  -6 -15   3   11.66    0.78
  -6  15   2    0.46    0.23
  -6  15   2    0.06    0.19
  -6  15   2    0.45    0.28
  -6 -15   2    0.36    0.20
  -6 -15   2   -0.19    0.18
  -6  15   1    0.08    0.18
  -6  15   1    0.18    0.20
  -6  15   1    0.14    0.24
  -6 -15   1    0.25    0.20
  -6 -15   1    0.06    0.25
  -6  15   0    0.00    0.19
  -6  15   0    0.37    0.25
  -6 -15   0    0.45    0.26
  -6  15  -1    3.19    0.57
  -6 -15  -1    4.94    0.64
  -6  15  -2    0.51    0.31
  -6 -15  -2    0.90    0.36
  -6  15  -3    0.04    0.22
  -6 -15  -3    0.60    0.36
  -6  15  -4    0.89    0.42
  -6 -15  -4    0.70    0.41
  -6  16   6    0.00    0.18
  -6  16   6   -0.67    0.29
  -6 -16   6    0.29    0.37
  -6 -16   6   -0.06    0.14
  -6  16   5    0.81    0.38
  -6  16   5    0.44    0.24
  -6 -16   5    0.37    0.22
  -6 -16   5    1.09    0.46
  -6  16   4    1.86    0.48
  -6  16   4    2.21    0.46
  -6  16   4    2.49    0.48
  -6 -16   4    2.12    0.41
  -6 -16   4    1.38    0.47
  -6  16   3   -0.10    0.25
  -6  16   3    0.01    0.19
  -6  16   3    0.10    0.21
  -6 -16   3    0.26    0.30
  -6 -16   3   -0.11    0.14
  -6  16   2    1.98    0.44
  -6  16   2    1.34    0.37
  -6  16   2    1.19    0.34
  -6 -16   2    1.54    0.47
  -6 -16   2    1.47    0.35
  -6  16   1    2.36    0.47
  -6  16   1    2.88    0.54
  -6  16   1    2.65    0.53
  -6 -16   1    2.93    0.50
  -6 -16   1    1.48    0.47
  -6  16   0    0.03    0.21
  -6 -16   0   -0.13    0.25
  -6 -16   0    0.28    0.23
  -6  16  -1   10.09    1.04
  -6 -16  -1    8.85    0.90
  -6  16  -2    5.32    0.79
  -6 -16  -2    6.10    0.78
  -6  16  -3    5.57    0.85
  -6 -16  -3    4.98    0.73
  -6  17   5    0.09    0.23
  -6  17   5    0.04    0.32
  -6 -17   5    0.61    0.36
  -6 -17   5    0.04    0.18
  -6  17   4    0.16    0.21
  -6  17   4    0.57    0.36
  -6 -17   4   -0.08    0.26
  -6 -17   4   -0.01    0.19
  -6  17   3    1.51    0.41
  -6  17   3    2.10    0.50
  -6  17   3    1.43    0.38
  -6 -17   3    1.33    0.35
  -6 -17   3    1.33    0.49
  -6  17   2    3.34    0.60
  -6  17   2    3.30    0.57
  -6 -17   2    2.94    0.50
  -6 -17   2    3.84    0.73
  -6  17   1   22.81    1.35
  -6 -17   1   24.00    1.54
  -6 -17   1   21.81    1.23
  -6  17   0    1.15    0.41
  -6 -17   0    1.64    0.51
  -6 -17   0    1.36    0.37
  -6  17  -1    0.25    0.25
  -6 -17  -1    0.34    0.30
  -6  17  -2   19.54    1.34
  -6 -17  -2   17.83    1.18
  -6  18   3    1.52    0.42
  -6 -18   3    1.64    0.38
  -6 -18   3    1.54    0.53
  -6  18   2    0.19    0.27
  -6 -18   2    0.40    0.24
  -6 -18   2   -0.18    0.25
  -6  18   1    2.82    0.57
  -6 -18   1    3.64    0.58
  -6 -18   1    2.75    0.68
  -6  18   0    4.64    0.74
  -6 -18   0    6.11    0.98
  -6 -18   0    5.43    0.71
  -6  18  -1    0.34    0.30
  -6 -18  -1    0.72    0.33
  -7   0  10    0.05    0.29
  -7   0   9   -0.01    0.20
  -7   0   8   16.23    1.08
  -7   0   7    0.38    0.20
  -7   0   6   71.09    2.40
   7   0  -6   71.52    2.17
  -7   0   6   72.56    2.40
  -7   0   5    0.12    0.15
  -7   0   5   -0.02    0.07
  -7   0   4    6.83    0.46
  -7   0   3    0.15    0.13
  -7   0   2  134.91    3.71
  -7   0   2  146.16    3.68
  -7   0   2  137.18    3.95
  -7   0   1    0.04    0.06
  -7   0   1   -0.02    0.06
   7   0   0   69.35    2.06
  -7   0   0   68.42    2.28
  -7   0   0   70.42    2.18
  -7   0  -1   -0.06    0.07
   7   0   1   -0.08    0.08
  -7   0  -1    0.06    0.11
  -7   0  -1   -0.10    0.08
  -7   0  -1    0.04    0.07
   7   0   1   -0.02    0.10
  -7   0  -2   11.62    0.74
  -7   0  -2    9.72    0.59
   7   0   2   10.27    0.66
  -7   0  -2   11.45    0.58
   7   0   2   11.05    0.76
   7   0   3    0.18    0.16
  -7   0  -3   -0.01    0.09
  -7   0  -3    0.06    0.16
   7   0   3   -0.02    0.16
   7   0   4    0.30    0.23
  -7   0  -4    0.33    0.19
  -7   0  -4    0.27    0.22
  -7   0  -5   -0.11    0.14
   7   0   5    0.06    0.19
  -7   0  -6   -0.27    0.15
  -7   0  -7   -0.11    0.19
  -7   0  -8    4.13    0.72
  -7   1  10    1.05    0.44
  -7  -1  10    1.06    0.46
  -7   1   9    1.43    0.44
  -7  -1   9    1.21    0.43
  -7   1   8    5.93    0.76
  -7  -1   8    6.45    0.80
  -7   1   7    7.88    0.79
  -7  -1   7    8.92    0.69
   7   1  -6   66.95    2.03
  -7   1   6   69.63    2.29
  -7   1   6   67.45    2.31
  -7  -1   6   68.68    2.28
  -7  -1   6   66.64    2.22
  -7  -1   6   65.22    2.12
   7  -1  -6   63.11    2.05
   7   1  -5    0.06    0.06
  -7   1   5   -0.02    0.08
  -7   1   5    0.10    0.14
  -7  -1   5    0.10    0.13
  -7  -1   5    0.07    0.08
  -7   1   4    3.38    0.38
  -7   1   4    4.08    0.23
  -7  -1   4    3.15    0.35
  -7   1   3    4.62    0.38
  -7  -1   3    4.52    0.34
  -7   1   2    1.23    0.24
  -7   1   2    0.72    0.09
  -7   1   2    0.66    0.12
  -7  -1   2    0.73    0.06
  -7  -1   2    0.73    0.07
  -7   1   1   83.85    2.32
   7   1  -1   84.30    2.24
  -7   1   1   77.48    2.43
  -7  -1   1   77.79    2.37
  -7  -1   1   78.49    2.33
  -7   1   0   14.13    0.42
   7   1   0   13.20    0.61
  -7   1   0   13.68    0.65
  -7   1   0   13.14    0.73
  -7   1   0   13.09    0.42
  -7  -1   0   13.52    0.71
  -7  -1   0   12.85    0.65
  -7   1  -1   51.66    1.66
  -7   1  -1   54.91    2.04
  -7   1  -1   55.15    1.64
   7   1   1   53.70    1.91
   7   1   1   54.48    1.80
  -7   1  -1   52.88    1.88
   7  -1   1   54.88    1.90
  -7  -1  -1   54.56    1.90
  -7  -1  -1   54.61    2.01
  -7  -1  -1   53.96    1.59
   7  -1   1   53.07    1.77
  -7  -1  -1   50.96    1.66
  -7   1  -2    1.82    0.28
  -7   1  -2    1.80    0.29
   7   1   2    2.42    0.37
  -7   1  -2    1.66    0.34
   7   1   2    1.79    0.38
   7  -1   2    2.09    0.34
  -7  -1  -2    1.84    0.31
  -7  -1  -2    2.12    0.37
  -7  -1  -2    1.39    0.22
   7  -1   2    1.25    0.32
   7   1   3    8.01    0.87
   7   1   3    6.45    0.68
  -7   1  -3    7.62    0.79
  -7   1  -3    7.90    0.56
  -7  -1  -3    6.73    0.74
  -7  -1  -3    7.95    0.53
   7  -1   3    7.99    0.63
   7  -1   3    6.97    0.80
  -7   1  -4    0.63    0.29
   7   1   4    0.40    0.24
  -7   1  -4    0.22    0.16
   7  -1   4    0.81    0.27
  -7  -1  -4    0.24    0.17
  -7   1  -5    3.03    0.61
  -7   1  -5    3.59    0.52
   7   1   5    3.52    0.60
   7  -1   5    3.98    0.64
  -7  -1  -5    3.16    0.50
  -7   1  -6    3.30    0.56
  -7  -1  -6    3.66    0.58
  -7   1  -7    0.58    0.32
  -7  -1  -7    1.18    0.41
  -7   1  -8    0.00    0.28
  -7  -1  -8    0.00    0.27
  -7   2  10    0.00    0.23
  -7  -2  10    0.56    0.37
  -7   2   9   22.96    1.39
  -7  -2   9   18.41    1.31
  -7   2   8    8.36    0.89
  -7  -2   8   10.14    0.84
  -7   2   7    2.56    0.44
  -7  -2   7    3.08    0.49
  -7   2   6   48.13    1.77
   7   2  -6   45.97    1.53
  -7   2   6   47.43    1.83
  -7  -2   6   49.10    1.77
  -7  -2   6   48.65    1.64
  -7  -2   6   47.59    1.69
  -7   2   5    5.77    0.41
  -7   2   5    6.33    0.59
   7   2  -5    5.23    0.30
  -7  -2   5    6.25    0.38
  -7  -2   5    5.92    0.42
  -7  -2   5    5.43    0.33
  -7   2   4   13.39    0.56
   7   2  -4   14.09    0.45
  -7   2   4   13.53    0.71
  -7  -2   4   13.83    0.45
  -7  -2   4   13.29    0.46
  -7  -2   4   13.60    0.63
  -7   2   3   28.65    0.93
  -7   2   3   29.08    0.89
  -7   2   3   29.65    1.13
  -7  -2   3   29.03    1.05
  -7   2   2    9.07    0.35
  -7   2   2    8.12    0.51
   7   2  -2    8.67    0.33
  -7   2   2    8.89    0.43
  -7  -2   2    8.33    0.33
  -7  -2   2    8.01    0.30
  -7   2   1   10.95    0.58
  -7   2   1   10.17    0.47
   7   2  -1   10.33    0.46
  -7  -2   1   10.10    0.48
  -7  -2   1    9.96    0.48
  -7   2   0   33.17    1.34
   7   2   0   33.95    1.18
  -7   2   0   33.24    0.96
  -7   2   0   32.54    0.95
  -7   2   0   33.41    1.20
   7  -2   0   33.07    1.19
  -7  -2   0   32.12    1.22
  -7  -2   0   28.72    1.23
   7   2   1   85.49    2.70
  -7   2  -1   84.53    2.67
  -7   2  -1   82.66    2.41
   7   2   1   80.04    2.55
  -7   2  -1   79.40    2.81
  -7   2  -1   84.28    2.43
   7  -2   1   77.27    2.62
  -7  -2  -1   88.23    2.34
  -7  -2  -1   80.87    2.68
  -7  -2  -1   80.83    2.43
  -7  -2  -1   81.30    2.76
   7   2   2    1.91    0.38
  -7   2  -2    2.05    0.30
  -7   2  -2    0.77    0.17
   7   2   2    1.40    0.29
  -7   2  -2    1.93    0.35
  -7  -2  -2    1.83    0.26
  -7  -2  -2    2.25    0.34
  -7  -2  -2    1.52    0.33
   7  -2   2    1.71    0.36
   7  -2   2    1.50    0.30
   7   2   3   23.26    1.18
  -7   2  -3   22.16    1.20
   7   2   3   22.75    1.28
  -7   2  -3   24.42    1.10
  -7  -2  -3   22.62    0.99
   7  -2   3   21.96    1.11
   7  -2   3   22.79    1.26
  -7   2  -4   12.53    0.93
  -7   2  -4   12.73    0.81
   7   2   4   11.56    0.86
   7  -2   4   10.83    0.82
  -7  -2  -4   11.24    0.72
  -7   2  -5    0.36    0.23
  -7   2  -5    0.43    0.29
   7   2   5    0.06    0.19
  -7  -2  -5    0.48    0.24
   7  -2   5    0.56    0.30
  -7   2  -6    1.73    0.43
  -7  -2  -6    2.16    0.45
  -7   2  -7    4.86    0.73
  -7  -2  -7    5.84    0.75
  -7   2  -8    0.12    0.29
  -7  -2  -8   -0.04    0.23
  -7   3  10    0.05    0.25
  -7  -3  10   -0.10    0.22
  -7   3   9    0.26    0.26
  -7  -3   9    0.32    0.29
  -7   3   8   25.99    1.36
  -7  -3   8   20.55    1.29
  -7   3   7    3.07    0.48
  -7  -3   7    2.74    0.39
  -7  -3   7    3.02    0.49
  -7   3   6    9.37    0.69
  -7   3   6   12.28    0.70
  -7  -3   6    8.78    0.55
  -7  -3   6    8.96    0.62
  -7  -3   6    9.19    0.56
  -7   3   5    3.05    0.44
  -7   3   5    2.43    0.32
  -7  -3   5    2.74    0.28
  -7  -3   5    2.49    0.29
  -7  -3   5    2.65    0.32
  -7   3   4   45.88    1.60
  -7   3   4   43.07    1.41
  -7  -3   4   43.92    1.42
  -7  -3   4   43.20    1.30
  -7  -3   4   43.21    1.31
  -7   3   3   14.28    0.54
  -7   3   3   15.44    0.74
  -7   3   3   14.30    0.59
  -7  -3   3   14.68    0.63
  -7  -3   3   14.36    0.47
  -7   3   2    7.73    0.35
  -7   3   2    7.05    0.42
  -7   3   2    7.48    0.50
  -7  -3   2    7.73    0.31
  -7   3   1  100.80    3.08
  -7   3   1  101.54    2.90
   7   3  -1  100.10    2.83
  -7  -3   1  101.40    2.91
  -7   3   0    1.20    0.23
  -7   3   0    1.22    0.16
   7   3   0    1.05    0.26
  -7   3   0    0.86    0.23
   7   3   0    1.08    0.21
  -7   3   0    1.21    0.16
   7  -3   0    0.94    0.21
  -7  -3   0    0.64    0.18
  -7  -3   0    1.31    0.12
  -7  -3   0    1.15    0.11
  -7   3  -1   46.88    1.50
   7   3   1   43.60    1.61
  -7   3  -1   46.96    1.67
   7   3   1   43.42    1.69
  -7   3  -1   44.99    1.46
  -7  -3  -1   44.68    1.37
  -7  -3  -1   43.44    1.48
  -7  -3  -1   42.81    1.73
   7  -3   1   43.42    1.65
   7   3   2    6.28    0.63
   7   3   2    7.22    0.75
  -7   3  -2    8.35    0.63
  -7   3  -2    7.05    0.50
   7  -3   2    7.52    0.55
  -7  -3  -2    7.33    0.53
   7  -3   2    7.35    0.74
  -7  -3  -2    7.43    0.45
  -7   3  -3   14.76    0.95
  -7   3  -3   13.99    0.82
   7   3   3   16.28    0.96
  -7  -3  -3   14.74    0.75
   7  -3   3   15.97    1.03
   7  -3   3   14.39    0.88
   7   3   4   -0.22    0.15
  -7   3  -4    0.28    0.18
  -7   3  -4   -0.04    0.17
   7  -3   4    0.15    0.17
  -7  -3  -4    0.15    0.15
  -7   3  -5    0.76    0.29
  -7   3  -5    0.31    0.28
   7  -3   5    0.14    0.22
  -7  -3  -5    0.51    0.20
  -7   3  -6    0.46    0.27
  -7  -3  -6    0.14    0.21
  -7   3  -7    4.19    0.71
  -7  -3  -7    3.12    0.57
  -7   3  -8    0.84    0.37
  -7  -3  -8    0.20    0.31
  -7   4  10    4.60    0.76
  -7  -4  10    5.07    0.87
  -7   4   9    4.58    0.72
  -7  -4   9    5.58    0.85
  -7   4   8   11.38    0.89
  -7  -4   8   12.56    0.97
  -7   4   7    0.91    0.28
  -7  -4   7    0.94    0.24
  -7  -4   7    0.66    0.29
  -7   4   6   26.24    1.29
  -7   4   6   29.00    1.23
  -7  -4   6   28.20    1.08
  -7  -4   6   28.24    1.24
  -7   4   5   26.77    1.03
  -7   4   5   22.47    1.10
  -7  -4   5   24.25    0.91
  -7  -4   5   22.90    0.96
  -7  -4   5   22.69    0.88
  -7   4   4    0.39    0.19
  -7   4   4    0.76    0.16
  -7  -4   4    0.77    0.14
  -7  -4   4    0.62    0.12
  -7  -4   4    0.64    0.17
  -7   4   3    3.12    0.40
  -7   4   3    2.37    0.28
  -7   4   3    2.75    0.25
  -7  -4   3    2.75    0.19
  -7   4   2   32.94    1.25
  -7   4   2   36.32    1.13
  -7   4   2   36.01    1.33
  -7  -4   2   34.91    1.08
  -7   4   1   45.90    1.64
  -7   4   1   47.21    1.48
  -7  -4   1   42.94    1.45
  -7   4   0   80.56    2.32
  -7   4   0   77.95    2.26
   7   4   0   79.33    2.55
  -7   4   0   80.25    2.51
   7  -4   0   80.75    2.50
  -7  -4   0   89.63    2.61
  -7  -4   0   76.56    2.22
  -7  -4   0   81.98    2.19
  -7   4  -1   77.82    2.53
   7   4   1   75.09    2.46
  -7   4  -1   75.81    2.34
   7   4   1   76.62    2.56
  -7   4  -1   75.26    2.28
  -7  -4  -1   76.07    2.18
  -7  -4  -1   74.41    2.33
  -7  -4  -1   73.87    2.61
   7  -4   1   76.29    2.51
   7   4   2    0.06    0.16
  -7   4  -2    0.28    0.16
  -7   4  -2    0.11    0.15
  -7  -4  -2    0.37    0.14
   7  -4   2    0.06    0.15
  -7   4  -3    3.82    0.51
  -7   4  -3    4.72    0.65
   7  -4   3    4.24    0.65
   7  -4   3    4.62    0.57
  -7  -4  -3    4.00    0.43
  -7   4  -4    0.21    0.25
  -7   4  -4    0.06    0.16
  -7  -4  -4    0.13    0.15
   7  -4   4    0.39    0.23
  -7   4  -5    0.36    0.24
  -7   4  -5    0.41    0.31
   7  -4   5    0.81    0.31
  -7  -4  -5    0.77    0.26
  -7   4  -6   21.39    1.31
  -7  -4  -6   23.09    1.22
  -7   4  -7    2.03    0.53
  -7  -4  -7    0.64    0.31
  -7   5  10    0.30    0.32
  -7  -5  10    0.07    0.29
  -7   5   9   -0.11    0.19
  -7  -5   9   -0.06    0.24
  -7   5   8    2.94    0.52
  -7  -5   8    2.78    0.55
  -7   5   7    2.35    0.43
  -7  -5   7    1.86    0.43
  -7   5   6   38.81    1.58
  -7   5   6   40.22    1.70
  -7  -5   6   41.15    1.37
  -7  -5   6   41.84    1.65
  -7   5   5   -0.01    0.10
  -7   5   5    0.00    0.17
  -7  -5   5    0.08    0.10
  -7  -5   5    0.02    0.11
  -7  -5   5    0.07    0.08
  -7   5   4   54.44    1.94
  -7   5   4   53.94    1.75
  -7  -5   4   57.06    1.67
  -7  -5   4   55.82    1.66
  -7  -5   4   53.24    1.74
  -7   5   3    0.94    0.18
  -7   5   3    1.73    0.31
   7   5  -3    2.00    0.24
  -7   5   3    1.41    0.23
  -7  -5   3    1.52    0.18
  -7   5   2    2.47    0.35
  -7   5   2    2.61    0.27
  -7   5   2    2.81    0.35
  -7  -5   2    2.14    0.22
  -7   5   1    1.34    0.27
  -7   5   1    2.73    0.40
  -7   5   1    1.74    0.25
  -7   5   1    2.01    0.14
  -7   5   1    1.90    0.19
   7  -5  -1    2.37    0.31
  -7  -5   1    1.75    0.25
  -7   5   0   34.90    1.22
  -7   5   0   35.62    1.15
  -7   5   0   37.55    1.52
   7   5   0   36.49    1.41
  -7   5   0   35.77    1.34
  -7  -5   0   37.34    1.10
  -7  -5   0   35.33    1.15
  -7  -5   0   30.09    1.32
   7  -5   0   35.90    1.35
  -7   5  -1    0.02    0.10
  -7   5  -1    0.02    0.13
  -7   5  -1    0.05    0.14
  -7  -5  -1    0.02    0.09
   7  -5   1   -0.05    0.11
  -7  -5  -1    0.13    0.14
  -7   5  -2   -0.10    0.12
  -7   5  -2   -0.08    0.11
  -7  -5  -2    0.28    0.16
   7  -5   2    0.22    0.19
  -7   5  -3    4.74    0.65
  -7   5  -3    3.76    0.52
  -7  -5  -3    3.61    0.42
   7  -5   3    4.60    0.57
  -7   5  -4    1.94    0.45
  -7   5  -4    2.36    0.47
   7  -5   4    2.97    0.51
  -7  -5  -4    1.98    0.35
  -7   5  -5    1.89    0.48
  -7   5  -5    2.29    0.48
   7  -5   5    2.40    0.49
  -7  -5  -5    2.83    0.44
  -7   5  -6    4.49    0.71
  -7  -5  -6    4.22    0.59
  -7   5  -7    9.14    1.02
  -7  -5  -7    9.43    0.92
  -7   6  10    0.07    0.26
  -7  -6  10   -0.02    0.30
  -7   6   9    0.40    0.31
  -7  -6   9    0.80    0.40
  -7   6   8    5.90    0.74
  -7  -6   8    5.15    0.75
  -7   6   7    8.27    0.68
  -7  -6   7    7.83    0.84
  -7   6   6   49.40    1.99
  -7   6   6   51.73    1.86
  -7  -6   6   47.65    1.92
  -7   6   5    0.36    0.17
  -7   6   5    0.35    0.21
  -7  -6   5    0.68    0.21
  -7  -6   5    0.71    0.16
  -7   6   4   16.73    0.74
  -7   6   4   15.53    0.86
  -7  -6   4   17.68    0.69
  -7  -6   4   15.62    0.74
  -7   6   3   11.91    0.57
  -7   6   3   10.93    0.62
  -7   6   3   11.12    0.68
  -7  -6   3   11.17    0.51
  -7   6   2   32.49    1.24
  -7   6   2   30.44    1.23
   7   6  -2   30.14    1.04
  -7   6   2   28.47    0.84
  -7   6   2   30.49    1.10
  -7   6   2   31.81    0.86
  -7  -6   2   29.69    1.04
  -7   6   1   16.97    0.63
  -7   6   1   18.38    0.81
  -7   6   1   18.34    0.90
  -7  -6   1   19.05    0.80
   7  -6  -1   18.33    0.90
  -7   6   0   34.99    1.19
  -7   6   0   36.77    1.38
   7  -6   0   35.72    1.38
  -7  -6   0   35.81    1.22
  -7  -6   0   34.57    1.14
  -7   6  -1   23.63    1.12
  -7  -6  -1   21.48    1.00
  -7  -6  -1   24.64    0.92
   7  -6   1   22.36    1.21
  -7   6  -2    8.52    0.69
  -7  -6  -2    9.31    0.55
  -7   6  -3    1.96    0.45
  -7  -6  -3    1.74    0.32
  -7   6  -4   -0.17    0.15
  -7   6  -4   -0.11    0.14
  -7  -6  -4    0.20    0.18
   7  -6   4    0.03    0.19
  -7   6  -5    2.04    0.53
  -7   6  -5    1.21    0.37
  -7  -6  -5    1.25    0.32
  -7   6  -6    0.98    0.37
  -7  -6  -6    0.41    0.25
  -7   6  -7    6.30    0.88
  -7  -6  -7    5.56    0.72
  -7   7  10    0.72    0.36
  -7  -7  10    0.62    0.39
  -7   7   9    1.08    0.37
  -7  -7   9    0.95    0.44
  -7   7   8   -0.09    0.19
  -7  -7   8    0.07    0.23
  -7   7   7    5.49    0.64
  -7  -7   7    5.84    0.76
  -7   7   6    9.18    0.64
  -7   7   6    9.49    0.75
  -7  -7   6    8.66    0.70
  -7   7   5   26.31    1.10
  -7   7   5   27.04    1.28
  -7  -7   5   26.33    1.19
  -7   7   4   12.28    0.78
  -7   7   4   12.93    0.66
  -7  -7   4   13.53    0.71
  -7   7   3    0.17    0.16
  -7   7   3    0.00    0.15
  -7  -7   3    0.04    0.11
  -7   7   2    3.87    0.24
  -7   7   2    4.20    0.42
  -7   7   2    4.59    0.28
  -7   7   2    3.98    0.47
   7   7  -2    3.80    0.29
  -7  -7   2    3.82    0.36
  -7   7   1   52.22    1.60
  -7   7   1   51.27    1.80
  -7   7   1   51.39    1.88
  -7   7   1   53.15    1.71
  -7  -7   1   56.89    1.52
  -7  -7   1   54.33    1.53
  -7   7   0    2.46    0.31
  -7   7   0    2.42    0.38
  -7   7   0    2.61    0.34
  -7  -7   0    2.46    0.31
  -7  -7   0    2.37    0.29
  -7   7  -1   31.64    1.39
  -7  -7  -1   32.40    1.17
  -7   7  -2    4.24    0.58
  -7  -7  -2    4.21    0.45
  -7   7  -3   16.11    1.07
  -7  -7  -3   17.51    0.86
  -7   7  -4    7.41    0.89
   7  -7   4    6.38    0.76
  -7  -7  -4    7.98    0.61
  -7   7  -5    2.97    0.56
  -7  -7  -5    3.10    0.47
  -7   7  -6    0.14    0.26
  -7  -7  -6   -0.04    0.21
  -7   7  -7    1.17    0.42
  -7  -7  -7    1.75    0.46
  -7   8   9    0.40    0.30
  -7  -8   9    1.31    0.48
  -7   8   8   10.06    0.82
  -7  -8   8   11.30    1.21
  -7   8   7    0.48    0.23
  -7   8   7    0.40    0.28
  -7  -8   7    0.39    0.26
  -7   8   6   18.56    0.97
  -7   8   6   19.39    1.12
  -7  -8   6   18.64    1.10
  -7   8   5    9.12    0.60
  -7   8   5    9.21    0.72
  -7  -8   5    9.59    0.68
  -7   8   4   18.08    0.85
  -7   8   4   19.14    1.00
  -7   8   4   19.31    0.60
  -7  -8   4   17.38    0.90
  -7   8   3   61.01    1.76
  -7   8   3   58.86    1.94
  -7   8   3   59.43    1.73
  -7   8   3   58.04    2.08
  -7   8   2    2.19    0.23
  -7   8   2    1.99    0.26
  -7   8   2    1.51    0.29
  -7   8   2    1.77    0.33
  -7   8   1    1.05    0.22
  -7   8   1    0.80    0.26
  -7   8   1    1.40    0.33
  -7   8   1    1.18    0.20
  -7  -8   1    1.50    0.20
  -7  -8   1    1.17    0.19
  -7   8   0   17.32    0.91
  -7   8   0   16.28    0.84
  -7  -8   0   18.10    0.77
  -7  -8   0   17.05    0.82
  -7   8  -1   94.18    2.99
  -7   8  -1   91.77    3.11
  -7  -8  -1   93.15    2.78
  -7   8  -2    9.20    0.90
  -7   8  -2    6.61    0.69
  -7  -8  -2    7.80    0.57
  -7   8  -3    2.87    0.55
  -7  -8  -3    1.73    0.34
  -7   8  -4    1.07    0.41
   7  -8   4    1.43    0.39
  -7  -8  -4    0.54    0.27
  -7  -8  -5   -0.08    0.20
  -7   8  -6   -0.09    0.22
  -7  -8  -6   -0.38    0.17
  -7   8  -7   -0.41    0.22
  -7  -8  -7   -0.34    0.21
  -7   9   9    2.76    0.55
  -7  -9   9    3.58    0.76
  -7   9   8    2.83    0.51
  -7  -9   8    3.14    0.67
  -7   9   7   20.14    1.10
  -7   9   7   18.67    1.20
  -7  -9   7   18.86    1.25
  -7   9   6   32.47    1.57
  -7   9   6   33.07    1.41
  -7  -9   6   32.77    1.60
  -7   9   5   11.65    0.46
  -7   9   5   11.11    0.70
  -7   9   5   10.66    0.78
  -7  -9   5   12.12    0.81
  -7   9   4    0.49    0.13
  -7   9   4    0.33    0.22
  -7   9   4    0.39    0.11
  -7   9   4    0.35    0.22
  -7  -9   4    0.33    0.19
  -7   9   3    3.67    0.49
  -7   9   3    2.68    0.28
  -7   9   3    2.82    0.31
  -7   9   3    2.90    0.39
  -7   9   2    8.62    0.64
  -7   9   2    7.76    0.57
  -7   9   2    8.85    0.52
  -7  -9   2    8.11    0.34
  -7  -9   2    7.81    0.34
  -7   9   1   36.87    1.45
  -7   9   1   36.02    1.38
  -7   9   1   36.90    1.49
  -7  -9   1   35.69    1.30
  -7  -9   1   38.39    1.25
  -7   9   0   18.60    0.98
  -7   9   0   17.84    0.91
  -7  -9   0   18.12    0.83
  -7   9  -1   81.45    2.74
  -7   9  -1   84.27    2.88
  -7  -9  -1   79.79    2.52
  -7   9  -2    0.16    0.19
  -7   9  -2    0.24    0.21
  -7  -9  -2    0.57    0.25
  -7   9  -3    0.25    0.24
  -7   9  -3   -0.06    0.15
  -7  -9  -3    0.01    0.21
  -7   9  -4    5.26    0.80
  -7  -9  -4    5.03    0.60
  -7  -9  -5    0.08    0.26
  -7   9  -6    8.40    1.00
  -7  -9  -6   10.03    0.94
  -7  10   9    2.66    0.56
  -7 -10   9    2.90    0.70
  -7  10   8    9.81    0.96
  -7 -10   8   10.29    1.21
  -7  10   7    3.24    0.60
  -7  10   7    2.48    0.47
  -7 -10   7    3.65    0.66
  -7  10   6    2.63    0.24
  -7  10   6    2.91    0.53
  -7  10   6    2.12    0.40
  -7 -10   6    1.61    0.42
  -7  10   5    0.27    0.23
  -7  10   5    0.41    0.13
  -7  10   5    0.67    0.28
  -7 -10   5    0.51    0.24
  -7  10   4   23.42    0.91
  -7  10   4   21.75    1.13
  -7  10   4   22.60    1.04
  -7 -10   4   22.68    1.15
  -7  10   3    1.22    0.23
  -7  10   3    1.39    0.33
  -7  10   3    1.97    0.35
  -7 -10   3    1.46    0.32
  -7  10   2    7.21    0.51
  -7  10   2    5.68    0.56
  -7  10   2    6.62    0.66
  -7 -10   2    6.50    0.38
  -7 -10   2    7.73    0.42
  -7  10   1    9.48    0.68
  -7  10   1    9.19    0.62
  -7  10   1   10.03    0.70
  -7 -10   1    9.77    0.55
  -7  10   0   13.11    0.80
  -7  10   0   14.02    0.87
  -7 -10   0   13.80    0.74
  -7  10  -1   63.54    2.28
  -7  10  -1   60.53    2.36
  -7 -10  -1   62.80    2.08
  -7  10  -2    6.09    0.71
  -7  10  -2    6.36    0.79
  -7 -10  -2    6.50    0.61
  -7  10  -3    2.97    0.58
  -7  10  -3    2.05    0.45
  -7 -10  -3    2.50    0.43
  -7 -10  -4    4.60    0.58
  -7 -10  -5    1.79    0.43
  -7 -10  -6    0.89    0.41
  -7  11   8    0.85    0.37
  -7 -11   8    0.61    0.39
  -7  11   7    0.38    0.25
  -7  11   7    0.07    0.09
  -7  11   7   -0.12    0.23
  -7 -11   7   -0.08    0.22
  -7  11   6    5.42    0.37
  -7  11   6    6.18    0.66
  -7  11   6    5.34    0.72
  -7 -11   6    5.43    0.78
  -7  11   5   -0.25    0.20
  -7  11   5    0.26    0.23
  -7  11   5    0.07    0.11
  -7 -11   5    0.16    0.19
  -7  11   4   11.44    0.63
  -7  11   4   13.01    0.83
  -7  11   4   11.55    0.75
  -7 -11   4   11.86    0.84
  -7  11   3    0.19    0.21
  -7  11   3    0.35    0.16
  -7  11   3    0.03    0.19
  -7 -11   3    0.28    0.10
  -7 -11   3    0.30    0.10
  -7 -11   3    0.05    0.15
  -7  11   2    3.62    0.49
  -7  11   2    3.89    0.49
  -7  11   2    3.83    0.45
  -7 -11   2    3.88    0.38
  -7  11   1   59.30    2.13
  -7  11   1   60.35    2.15
  -7  11   1   58.88    2.08
  -7 -11   1   55.85    1.91
  -7  11   0   57.30    2.11
  -7  11   0   51.22    1.98
  -7 -11   0   52.01    1.85
  -7  11  -1    0.83    0.30
  -7  11  -1    1.29    0.36
  -7 -11  -1    1.22    0.31
  -7  11  -2    0.69    0.29
  -7  11  -2    1.13    0.35
  -7 -11  -2    0.72    0.29
  -7  11  -3   26.79    1.56
  -7  11  -3   28.25    1.48
  -7 -11  -3   27.14    1.28
  -7  11  -4    0.42    0.31
  -7 -11  -4   -0.33    0.22
  -7 -11  -5    1.08    0.39
  -7 -11  -6    0.57    0.38
  -7  12   8    1.42    0.46
  -7  12   8    1.30    0.16
  -7 -12   8    2.04    0.60
  -7  12   7    1.46    0.42
  -7  12   7    1.27    0.22
  -7 -12   7    1.33    0.46
  -7  12   6    2.24    0.49
  -7  12   6    2.03    0.30
  -7  12   6    1.45    0.39
  -7 -12   6    1.85    0.48
  -7  12   5    0.06    0.13
  -7  12   5    0.39    0.26
  -7  12   5    0.23    0.25
  -7 -12   5    0.08    0.22
  -7  12   4   -0.03    0.22
  -7  12   4   -0.12    0.13
  -7  12   4    0.14    0.12
  -7 -12   4    0.00    0.16
  -7  12   3    2.56    0.46
  -7  12   3    4.03    0.47
  -7  12   3    3.01    0.46
  -7 -12   3    3.68    0.36
  -7 -12   3    3.49    0.54
  -7  12   2   13.34    0.83
  -7  12   2   12.18    0.81
  -7  12   2   12.87    0.78
  -7 -12   2   12.87    0.67
  -7  12   1   38.44    1.61
  -7  12   1   37.54    1.58
  -7  12   1   38.28    1.58
  -7 -12   1   36.47    1.42
  -7  12   0   31.23    1.44
  -7  12   0   31.13    1.49
  -7 -12   0   32.65    1.33
  -7  12  -1   25.47    1.38
  -7  12  -1   26.26    1.32
  -7 -12  -1   23.52    1.14
  -7  12  -2    6.10    0.82
  -7  12  -2    5.03    0.68
  -7 -12  -2    5.23    0.62
  -7  12  -3    6.15    0.80
  -7 -12  -3    4.48    0.61
  -7  12  -4    1.16    0.39
  -7 -12  -4    1.26    0.41
  -7 -12  -5    3.73    0.61
  -7  13   8    0.86    0.17
  -7  13   8    0.58    0.38
  -7 -13   8    0.48    0.40
  -7  13   7    9.11    0.55
  -7  13   7    9.01    0.92
  -7 -13   7   11.07    1.31
  -7  13   6   14.67    1.05
  -7  13   6   13.89    0.75
  -7  13   6   13.75    0.94
  -7 -13   6   12.43    1.26
  -7  13   5    2.44    0.46
  -7  13   5    3.34    0.55
  -7  13   5    2.98    0.41
  -7 -13   5    3.97    0.67
  -7  13   4    0.35    0.27
  -7  13   4    0.10    0.14
  -7  13   4    0.10    0.20
  -7 -13   4    0.12    0.21
  -7 -13   4    0.26    0.12
  -7  13   3   -0.01    0.22
  -7  13   3    0.56    0.26
  -7  13   3    0.01    0.12
  -7 -13   3    0.18    0.13
  -7 -13   3   -0.19    0.16
  -7  13   2    0.48    0.28
  -7  13   2    1.43    0.34
  -7  13   2    1.50    0.39
  -7 -13   2    1.14    0.25
  -7 -13   2    1.07    0.35
  -7  13   1    7.44    0.77
  -7  13   1    7.45    0.75
  -7  13   1    7.28    0.73
  -7 -13   1    7.03    0.55
  -7  13   0   40.62    1.79
  -7  13   0   40.48    1.74
  -7 -13   0   39.22    1.58
  -7  13  -1    4.64    0.65
  -7  13  -1    5.43    0.73
  -7 -13  -1    5.82    0.63
  -7  13  -2   18.45    1.19
  -7  13  -2   19.77    1.29
  -7 -13  -2   19.85    1.08
  -7  13  -3    3.88    0.65
  -7 -13  -3    3.78    0.59
  -7  13  -4    0.71    0.36
  -7 -13  -4    0.28    0.34
  -7  13  -5   -0.10    0.26
  -7 -13  -5   -0.12    0.32
  -7  14   7    0.67    0.22
  -7  14   7    0.02    0.32
  -7 -14   7    0.31    0.37
  -7  14   6    0.24    0.18
  -7  14   6   -0.20    0.28
  -7 -14   6    0.11    0.30
  -7  14   5   19.89    1.11
  -7  14   5   18.20    1.13
  -7  14   5   18.98    0.97
  -7 -14   5   17.38    1.27
  -7  14   4    9.25    0.77
  -7  14   4   10.17    0.71
  -7  14   4    9.24    0.91
  -7 -14   4   10.77    1.09
  -7 -14   4   10.50    0.56
  -7  14   3    1.09    0.34
  -7  14   3    0.77    0.31
  -7  14   3    1.04    0.29
  -7 -14   3    1.38    0.28
  -7 -14   3    1.17    0.39
  -7  14   2   17.66    1.04
  -7  14   2   16.35    0.99
  -7  14   2   16.96    0.99
  -7 -14   2   15.75    1.09
  -7 -14   2   15.68    0.86
  -7  14   1    4.88    0.63
  -7  14   1    7.94    0.81
  -7  14   1    7.14    0.80
  -7 -14   1    5.62    0.58
  -7  14   0    3.74    0.57
  -7  14   0    3.57    0.56
  -7 -14   0    3.73    0.51
  -7  14  -1    3.46    0.61
  -7  14  -1    4.46    0.68
  -7 -14  -1    5.02    0.62
  -7  14  -2    0.04    0.22
  -7 -14  -2    0.39    0.30
  -7  14  -3    0.98    0.41
  -7 -14  -3    0.77    0.38
  -7  14  -4   -0.03    0.23
  -7 -14  -4   -0.31    0.29
  -7  15   6    0.33    0.21
  -7  15   6    0.65    0.37
  -7 -15   6    0.64    0.36
  -7  15   5   15.08    1.01
  -7  15   5   16.46    0.93
  -7 -15   5   14.20    1.19
  -7  15   4    5.68    0.69
  -7  15   4    6.72    0.76
  -7  15   4    5.82    0.64
  -7 -15   4    7.32    0.50
  -7 -15   4    6.54    0.90
  -7  15   3    6.22    0.69
  -7  15   3    4.96    0.66
  -7  15   3    5.71    0.69
  -7 -15   3    5.38    0.78
  -7 -15   3    4.72    0.52
  -7  15   2    0.08    0.18
  -7  15   2    0.32    0.28
  -7  15   2    0.12    0.25
  -7 -15   2    0.22    0.26
  -7 -15   2    0.49    0.20
  -7  15   1    1.43    0.39
  -7  15   1    1.42    0.36
  -7  15   1    1.51    0.42
  -7 -15   1    1.08    0.28
  -7  15   0    1.02    0.36
  -7  15   0    0.88    0.32
  -7 -15   0    0.82    0.30
  -7  15  -1    0.76    0.33
  -7  15  -1   -0.16    0.18
  -7 -15  -1    0.20    0.26
  -7  15  -2    4.23    0.70
  -7 -15  -2    4.28    0.60
  -7  15  -3    0.81    0.37
  -7 -15  -3    0.66    0.37
  -7 -15  -4    6.70    0.84
  -7  16   5    0.01    0.29
  -7  16   5    0.32    0.23
  -7 -16   5    0.21    0.11
  -7 -16   5   -0.24    0.24
  -7  16   4    0.41    0.30
  -7  16   4   -0.04    0.17
  -7  16   4   -0.09    0.21
  -7 -16   4    0.15    0.28
  -7 -16   4   -0.05    0.13
  -7  16   3    7.20    0.80
  -7  16   3    6.98    0.77
  -7  16   3    8.30    0.89
  -7 -16   3    7.70    0.98
  -7 -16   3    6.51    0.64
  -7  16   2    5.38    0.70
  -7  16   2    4.57    0.64
  -7  16   2    4.54    0.64
  -7 -16   2    4.10    0.53
  -7 -16   2    5.54    0.81
  -7  16   1    0.25    0.27
  -7  16   1    0.41    0.26
  -7 -16   1    0.75    0.25
  -7 -16   1    0.29    0.30
  -7  16   0   20.65    1.31
  -7  16   0   19.32    1.24
  -7 -16   0   19.63    1.11
  -7  16  -1   12.54    1.01
  -7 -16  -1   13.02    0.93
  -7  16  -2    0.03    0.23
  -7 -16  -2   -0.18    0.25
  -7  16  -3   -0.10    0.27
  -7 -16  -3    0.11    0.33
  -7  17   4    2.22    0.50
  -7  17   4    2.03    0.43
  -7 -17   4    2.05    0.35
  -7 -17   4    3.06    0.69
  -7  17   3    0.09    0.22
  -7  17   3    0.39    0.31
  -7  17   3    0.05    0.26
  -7 -17   3    0.29    0.20
  -7 -17   3   -0.03    0.27
  -7  17   2   15.90    1.08
  -7  17   2   15.28    1.09
  -7 -17   2   14.88    1.22
  -7 -17   2   15.49    0.95
  -7  17   1    3.43    0.61
  -7 -17   1    4.70    0.62
  -7 -17   1    3.72    0.72
  -7  17   0    5.92    0.81
  -7 -17   0    6.71    0.74
  -7 -17   0    6.71    0.95
  -7  17  -1    0.44    0.33
  -7 -17  -1    1.30    0.38
  -7  18   2    4.43    0.70
  -7 -18   2    2.99    0.68
  -7 -18   2    3.91    0.56
  -7  18   1    1.36    0.43
  -7 -18   1    0.96    0.30
  -7 -18   1    0.89    0.45
  -8   0  10    1.00    0.43
  -8   0   9    0.19    0.22
  -8   0   8   75.63    2.69
  -8   0   8   77.91    2.84
  -8   0   7    0.16    0.17
  -8   0   7    0.01    0.14
  -8   0   6   97.27    3.06
   8   0  -6  100.53    2.84
  -8   0   6  101.30    3.12
  -8   0   5    0.01    0.08
  -8   0   5   -0.12    0.13
  -8   0   4  333.75    8.98
  -8   0   3   -0.15    0.10
  -8   0   2    6.19    0.32
  -8   0   2    6.06    0.27
  -8   0   1   -0.08    0.07
  -8   0   1   -0.10    0.05
  -8   0   0    0.47    0.17
   8   0   0    0.93    0.19
  -8   0   0    0.60    0.17
   8   0   1    0.01    0.09
  -8   0  -1   -0.01    0.07
  -8   0  -1    0.08    0.13
  -8   0  -1    0.09    0.10
   8   0   2   32.75    1.38
  -8   0  -2   33.28    1.19
  -8   0  -2   31.00    1.44
  -8   0  -3   -0.03    0.11
  -8   0  -3    0.19    0.22
   8   0   3    0.07    0.17
  -8   0  -4    2.34    0.52
  -8   0  -4    2.17    0.39
   8   0   4    2.72    0.51
   8   0   5    0.07    0.21
  -8   0  -5   -0.03    0.16
  -8   0  -6   11.90    0.90
  -8   0  -7    0.05    0.22
  -8   1  10    4.11    0.75
  -8  -1  10    5.29    0.84
  -8   1   9    2.06    0.48
  -8  -1   9    2.13    0.52
  -8   1   8   -0.13    0.17
  -8   1   8    0.42    0.21
  -8  -1   8    0.15    0.17
  -8  -1   8    0.18    0.20
  -8   1   7    9.71    0.70
  -8   1   7   10.08    0.70
  -8  -1   7    9.59    0.69
  -8  -1   7   10.08    0.67
   8   1  -6   80.20    2.27
  -8   1   6   70.18    2.46
  -8   1   6   80.03    2.59
  -8  -1   6   77.17    2.51
  -8  -1   6   81.93    2.39
  -8  -1   6   76.49    2.48
   8   1  -5   25.13    0.82
  -8   1   5   24.83    1.10
  -8   1   5   28.32    0.97
  -8  -1   5   25.31    1.06
  -8  -1   5   26.05    0.90
  -8   1   4   46.94    1.38
  -8   1   4   48.04    1.70
  -8   1   4   55.27    1.43
  -8  -1   4   46.86    1.64
  -8   1   3    0.37    0.18
  -8   1   3    0.20    0.05
  -8  -1   3    0.53    0.19
  -8   1   2   26.88    0.98
  -8   1   2   28.76    0.88
  -8  -1   2   29.18    0.90
  -8  -1   2   28.53    0.88
  -8   1   1    0.66    0.18
   8   1  -1    0.70    0.14
  -8   1   1    0.73    0.16
  -8  -1   1    0.75    0.16
  -8  -1   1    0.43    0.14
   8   1   0   30.23    1.13
  -8   1   0   28.72    1.28
  -8   1   0   30.25    1.18
  -8  -1   0   32.73    1.30
  -8  -1   0   29.92    1.19
  -8   1  -1   -0.05    0.07
   8   1   1   -0.06    0.09
  -8   1  -1    0.01    0.11
  -8   1  -1   -0.18    0.09
  -8  -1  -1    0.02    0.11
   8  -1   1   -0.10    0.08
  -8  -1  -1    0.05    0.08
  -8  -1  -1    0.12    0.10
  -8   1  -2    6.14    0.67
   8   1   2    6.20    0.63
  -8   1  -2    6.49    0.45
  -8  -1  -2    6.55    0.70
  -8  -1  -2    7.03    0.44
   8  -1   2    6.18    0.63
  -8   1  -3   52.85    2.16
   8   1   3   53.12    2.07
  -8   1  -3   53.71    1.87
  -8  -1  -3   49.54    1.80
   8  -1   3   53.14    2.04
  -8  -1  -3   53.39    2.18
  -8   1  -4   -0.02    0.17
   8   1   4    0.15    0.20
  -8   1  -4    0.03    0.14
   8  -1   4   -0.22    0.16
  -8  -1  -4   -0.09    0.10
  -8   1  -5    0.00    0.26
   8   1   5    0.25    0.27
  -8   1  -5   -0.07    0.14
  -8  -1  -5   -0.08    0.13
   8  -1   5    0.14    0.22
  -8   1  -6    1.89    0.44
  -8  -1  -6    1.66    0.42
  -8   1  -7    0.91    0.36
  -8  -1  -7    1.19    0.42
  -8   2  10    0.16    0.27
  -8  -2  10   -0.09    0.24
  -8   2   9    5.22    0.75
  -8  -2   9    4.69    0.72
  -8   2   8    2.01    0.41
  -8   2   8    1.37    0.36
  -8  -2   8    1.37    0.30
  -8  -2   8    0.82    0.30
  -8   2   7   27.21    1.33
  -8   2   7   33.03    1.45
  -8  -2   7   32.80    1.32
  -8  -2   7   32.13    1.42
  -8   2   6    2.60    0.36
   8   2  -6    2.42    0.27
  -8   2   6    2.15    0.39
  -8  -2   6    2.77    0.32
  -8  -2   6    2.81    0.38
  -8  -2   6    2.64    0.36
  -8   2   5   43.50    1.41
  -8   2   5   39.29    1.54
   8   2  -5   39.63    1.21
  -8  -2   5   42.36    1.46
  -8  -2   5   41.88    1.31
  -8  -2   5   41.03    1.27
  -8   2   4    0.15    0.07
  -8   2   4    0.17    0.08
  -8   2   4    0.39    0.20
  -8  -2   4    0.04    0.13
  -8   2   3   17.18    0.82
  -8   2   3   17.50    0.65
  -8   2   3   16.94    0.56
   8   2  -2   11.90    0.47
  -8   2   2   12.42    0.60
  -8   2   2   12.69    0.49
  -8   2   2   13.45    0.72
  -8  -2   2   13.05    0.50
  -8  -2   2   11.86    0.46
  -8   2   1    6.39    0.47
   8   2  -1    6.97    0.39
  -8   2   1    6.68    0.40
  -8  -2   1    6.67    0.42
  -8  -2   1    6.43    0.41
  -8   2   0    2.41    0.13
  -8   2   0    2.56    0.12
   8   2   0    2.14    0.30
  -8   2   0    2.44    0.39
  -8   2   0    2.33    0.32
  -8  -2   0    2.39    0.34
  -8  -2   0    2.06    0.33
   8   2   1   37.57    1.43
  -8   2  -1   36.04    1.46
  -8   2  -1   36.90    1.21
  -8   2  -1   33.96    1.21
  -8  -2  -1   37.05    1.14
  -8  -2  -1   35.86    1.48
   8  -2   1   35.43    1.36
  -8  -2  -1   36.46    1.22
  -8   2  -2   11.23    0.77
   8   2   2   10.38    0.72
  -8   2  -2   11.56    0.63
   8  -2   2   10.21    0.69
  -8  -2  -2   10.38    0.76
  -8  -2  -2   10.32    0.55
  -8   2  -3   15.66    0.85
   8   2   3   16.31    0.99
  -8   2  -3   14.91    1.00
   8  -2   3   15.59    0.95
  -8  -2  -3   15.58    0.79
  -8   2  -4    0.83    0.27
  -8   2  -4    0.60    0.30
   8   2   4    1.31    0.38
   8  -2   4    0.94    0.31
  -8  -2  -4    1.07    0.26
  -8   2  -5    6.70    0.76
   8   2   5    6.36    0.84
  -8   2  -5    8.01    0.99
   8  -2   5    5.37    0.77
  -8  -2  -5    5.61    0.64
  -8   2  -6   -0.14    0.20
  -8  -2  -6   -0.01    0.19
  -8   2  -7    0.12    0.26
  -8  -2  -7    0.01    0.23
  -8   3  10    2.26    0.57
  -8  -3  10    2.62    0.61
  -8   3   9    0.51    0.27
  -8  -3   9    0.28    0.27
  -8   3   8   10.52    0.83
  -8   3   8   13.26    0.91
  -8  -3   8   12.97    0.95
  -8   3   7   58.92    2.21
  -8   3   7   58.36    2.14
  -8  -3   7   55.60    2.16
  -8  -3   7   57.96    1.98
  -8   3   6    0.76    0.21
  -8   3   6    0.88    0.27
  -8  -3   6    1.75    0.29
  -8  -3   6    1.42    0.22
  -8  -3   6    0.84    0.22
  -8   3   5   14.61    0.84
  -8   3   5   16.29    0.71
  -8  -3   5   15.22    0.61
  -8  -3   5   16.57    0.66
  -8  -3   5   15.29    0.72
  -8   3   4   31.19    1.24
  -8   3   4   28.76    1.00
  -8   3   4   30.17    0.99
  -8  -3   4   28.78    0.89
  -8  -3   4   28.56    1.08
  -8   3   3    1.52    0.17
  -8   3   3    1.14    0.19
  -8   3   3    1.51    0.29
  -8  -3   3    1.26    0.12
   8   3  -2   22.53    0.79
  -8   3   2   22.24    1.01
  -8   3   2   22.13    0.79
  -8   3   2   23.23    0.94
  -8  -3   2   22.46    0.76
  -8   3   1   95.48    3.04
   8   3  -1   97.25    2.78
  -8   3   1   97.15    2.85
  -8  -3   1   97.26    2.88
  -8   3   0   32.88    0.96
  -8   3   0   32.18    0.94
  -8   3   0   30.73    1.24
  -8   3   0   29.75    1.37
   8   3   0   31.16    1.21
  -8  -3   0   33.29    1.33
  -8   3  -1    7.20    0.56
   8   3   1    7.32    0.55
  -8   3  -1    7.11    0.44
  -8   3  -1    6.63    0.42
  -8  -3  -1    5.67    0.39
  -8  -3  -1    7.04    0.38
  -8   3  -2    1.97    0.31
   8   3   2    2.15    0.38
  -8   3  -2    1.88    0.38
   8  -3   2    1.90    0.36
  -8  -3  -2    2.02    0.27
  -8   3  -3    5.53    0.60
  -8   3  -3    4.06    0.61
   8   3   3    5.05    0.65
   8  -3   3    5.27    0.65
  -8  -3  -3    5.91    0.54
   8   3   4    0.75    0.32
  -8   3  -4    0.88    0.35
  -8   3  -4    1.87    0.39
  -8  -3  -4    1.27    0.29
   8  -3   4    1.02    0.36
  -8   3  -5   12.12    0.89
   8   3   5   13.38    1.05
  -8   3  -5   14.23    1.12
  -8  -3  -5   12.82    0.84
   8  -3   5   11.95    1.14
  -8   3  -6    6.54    0.80
  -8  -3  -6    5.12    0.65
  -8   3  -7    1.26    0.44
  -8  -3  -7    1.37    0.39
  -8   4  10    3.40    0.66
  -8  -4  10    1.11    0.46
  -8   4   9    0.34    0.26
  -8  -4   9    0.56    0.33
  -8   4   8    0.12    0.19
  -8   4   8    0.56    0.28
  -8  -4   8   -0.10    0.15
  -8   4   7    5.09    0.64
  -8   4   7    4.31    0.53
  -8  -4   7    5.08    0.60
  -8  -4   7    4.44    0.51
  -8   4   6    7.34    0.72
  -8   4   6    5.10    0.52
  -8  -4   6    4.80    0.45
  -8  -4   6    4.93    0.51
  -8   4   5   14.57    0.68
  -8   4   5   13.40    0.81
  -8  -4   5   12.75    0.63
  -8  -4   5   13.87    0.63
  -8  -4   5   13.36    0.58
  -8   4   4   41.17    1.64
  -8   4   4   43.64    1.47
  -8   4   4   46.05    1.43
  -8  -4   4   46.55    1.35
  -8  -4   4   46.40    1.49
  -8   4   3    9.42    0.61
  -8   4   3    9.05    0.50
  -8   4   3    9.33    0.44
  -8  -4   3    9.39    0.38
  -8   4   2    9.79    0.63
  -8   4   2    8.94    0.46
  -8   4   2   10.19    0.58
  -8  -4   2    9.81    0.44
  -8   4   1    9.39    0.52
  -8   4   1    9.06    0.62
  -8  -4   1    9.81    0.54
  -8   4   0   10.51    0.44
   8   4   0    8.51    0.57
  -8   4   0    9.31    0.58
  -8   4   0    8.54    0.40
  -8  -4   0    9.91    0.63
  -8   4  -1    7.41    0.47
   8   4   1    7.98    0.60
  -8   4  -1    8.41    0.49
  -8   4  -1    8.17    0.61
  -8  -4  -1    7.83    0.47
  -8  -4  -1    8.34    0.44
   8   4   2   21.51    1.14
  -8   4  -2   22.90    1.03
  -8   4  -2   24.54    1.22
  -8  -4  -2   22.61    0.91
  -8   4  -3    6.81    0.77
  -8   4  -3    8.44    0.63
  -8  -4  -3    6.79    0.50
   8  -4   3    7.94    0.77
  -8   4  -4   23.40    1.24
  -8   4  -4   27.23    1.50
  -8  -4  -4   25.36    1.13
   8  -4   4   23.17    1.30
  -8   4  -5    0.40    0.28
  -8   4  -5    0.56    0.26
   8  -4   5    0.35    0.25
  -8  -4  -5    0.12    0.20
  -8   4  -6    8.97    0.97
  -8  -4  -6    7.60    0.79
  -8   4  -7   -0.11    0.22
  -8  -4  -7   -0.16    0.20
  -8   5  10    6.47    0.86
  -8  -5  10    6.51    0.97
  -8   5   9    6.99    0.84
  -8  -5   9    6.55    0.89
  -8   5   8    2.04    0.45
  -8   5   8    1.88    0.41
  -8  -5   8    1.01    0.38
  -8   5   7    0.99    0.30
  -8   5   7    0.78    0.31
  -8  -5   7    0.71    0.27
  -8   5   6   30.80    1.39
  -8   5   6   29.02    1.21
  -8  -5   6   28.31    1.24
  -8  -5   6   27.22    1.13
  -8   5   5   12.19    0.78
  -8   5   5   11.69    0.62
  -8  -5   5   12.49    0.56
  -8  -5   5   11.82    0.62
  -8  -5   5   12.19    0.58
  -8   5   4   14.22    0.81
  -8   5   4   14.17    0.63
  -8  -5   4   14.06    0.56
  -8   5   3   23.47    0.86
  -8   5   3   24.58    1.07
  -8   5   3   22.60    0.95
  -8  -5   3   22.10    0.78
  -8   5   2   11.61    0.66
  -8   5   2   12.51    0.58
  -8   5   2   11.20    0.70
  -8  -5   2   11.93    0.53
  -8   5   1   54.52    1.78
  -8   5   1   54.31    1.96
  -8  -5   1   51.00    1.76
  -8   5   0    3.89    0.30
  -8   5   0    4.08    0.29
  -8   5   0    4.04    0.45
  -8  -5   0    3.98    0.23
  -8  -5   0    3.82    0.21
  -8   5  -1    0.49    0.22
  -8   5  -1    0.32    0.14
  -8  -5  -1    0.42    0.17
  -8  -5  -1    0.24    0.13
  -8   5  -2   19.92    0.98
  -8   5  -2   21.18    1.15
  -8  -5  -2   19.48    0.84
  -8   5  -3    2.29    0.40
  -8   5  -3    2.18    0.48
  -8  -5  -3    2.59    0.36
   8  -5   3    2.09    0.42
  -8   5  -4   11.48    0.97
  -8   5  -4   12.58    0.88
   8  -5   4   14.38    0.98
  -8  -5  -4   13.73    0.79
  -8   5  -5    3.24    0.64
  -8   5  -5    3.13    0.56
  -8  -5  -5    3.68    0.52
   8  -5   5    4.16    0.70
  -8   5  -6    5.67    0.79
  -8  -5  -6    6.68    0.71
  -8   5  -7    0.45    0.35
  -8  -5  -7   -0.06    0.24
  -8   6  10    0.38    0.31
  -8  -6  10   -0.08    0.27
  -8   6   9    1.33    0.41
  -8  -6   9    1.43    0.45
  -8   6   8   12.87    0.96
  -8   6   8   10.32    0.81
  -8  -6   8   11.29    0.94
  -8   6   7    6.47    0.67
  -8   6   7    7.68    0.82
  -8  -6   7    8.04    0.82
  -8   6   6    6.94    0.53
  -8   6   6    6.06    0.69
  -8  -6   6    6.68    0.66
  -8   6   5    0.40    0.21
  -8   6   5    0.04    0.11
  -8  -6   5    0.06    0.12
  -8   6   4   -0.05    0.16
  -8   6   4    0.26    0.14
  -8  -6   4    0.06    0.11
  -8   6   3   21.09    1.03
  -8   6   3   22.24    0.87
  -8  -6   3   22.63    0.81
  -8   6   2   24.16    0.96
  -8   6   2   25.34    1.13
  -8  -6   2   24.37    0.92
  -8   6   1    1.05    0.15
  -8   6   1    1.10    0.24
  -8   6   1    0.99    0.12
  -8   6   0   13.74    0.61
  -8   6   0   15.31    0.82
  -8   6   0   15.93    0.70
  -8  -6   0   14.29    0.56
  -8  -6   0   14.23    0.58
  -8   6  -1   51.20    2.00
  -8   6  -1   52.72    1.82
  -8  -6  -1   53.68    1.67
  -8   6  -2    2.41    0.46
  -8   6  -2    1.82    0.34
  -8  -6  -2    1.95    0.31
  -8   6  -3   15.61    1.06
  -8   6  -3   14.51    0.91
  -8  -6  -3   14.51    0.77
   8  -6   3   14.22    0.93
  -8   6  -4    0.91    0.31
  -8   6  -4    1.14    0.40
   8  -6   4    1.38    0.38
  -8  -6  -4    0.81    0.26
  -8   6  -5    3.39    0.72
  -8   6  -5    2.61    0.51
  -8  -6  -5    2.61    0.44
  -8   6  -6    5.28    0.76
  -8  -6  -6    4.04    0.59
  -8   6  -7    0.26    0.27
  -8  -6  -7   -0.02    0.23
  -8   7  10   -0.18    0.22
  -8  -7  10   -0.05    0.28
  -8   7   9    6.64    0.80
  -8  -7   9    4.19    0.76
  -8   7   8    0.22    0.25
  -8   7   8    0.45    0.26
  -8  -7   8   -0.12    0.18
  -8   7   7    3.20    0.55
  -8   7   7    2.30    0.42
  -8  -7   7    3.29    0.55
  -8   7   6    1.51    0.37
  -8   7   6    1.52    0.31
  -8  -7   6    1.80    0.36
  -8   7   5    1.24    0.26
  -8   7   5    1.42    0.35
  -8  -7   5    0.70    0.22
  -8   7   4    1.21    0.25
  -8   7   4    1.67    0.36
  -8  -7   4    1.66    0.28
  -8   7   3    1.67    0.33
  -8   7   3    2.22    0.31
  -8   7   2    9.76    0.57
  -8   7   2    8.60    0.64
  -8   7   1   65.73    1.88
  -8   7   1   65.42    2.17
  -8   7   0    0.19    0.18
  -8  -7   0    0.04    0.08
  -8  -7   0   -0.11    0.12
  -8   7  -1   11.72    0.81
  -8  -7  -1   12.91    0.65
  -8   7  -2   39.13    1.74
  -8  -7  -2   36.55    1.36
  -8   7  -3    2.82    0.49
  -8   7  -3    3.52    0.59
  -8  -7  -3    2.80    0.41
  -8   7  -4    2.85    0.59
  -8   7  -4    1.50    0.38
  -8  -7  -4    1.75    0.37
   8  -7   4    2.39    0.50
  -8   7  -5    2.04    0.48
  -8  -7  -5    1.21    0.33
  -8   7  -6   -0.02    0.23
  -8  -7  -6   -0.11    0.21
  -8   8   9    0.63    0.35
  -8  -8   9    0.69    0.42
  -8   8   8    4.97    0.64
  -8   8   8    6.35    0.83
  -8  -8   8    5.20    0.79
  -8   8   7    1.34    0.35
  -8   8   7    2.41    0.49
  -8  -8   7    2.70    0.52
  -8   8   6    3.12    0.52
  -8   8   6    2.84    0.41
  -8  -8   6    3.31    0.53
  -8   8   5    7.75    0.77
  -8   8   5    6.93    0.52
  -8  -8   5    8.04    0.60
  -8   8   4   23.98    1.16
  -8   8   4   23.68    1.00
  -8  -8   4   22.70    1.05
  -8   8   3   15.19    0.74
  -8   8   3   14.91    0.86
  -8   8   2    4.95    0.49
  -8   8   2    5.75    0.63
  -8   8   2    4.85    0.27
  -8   8   1    2.24    0.25
  -8   8   1    2.25    0.36
  -8   8   0    1.37    0.33
  -8  -8   0    1.45    0.25
  -8  -8   0    1.29    0.23
  -8   8  -1   32.01    1.48
  -8  -8  -1   32.60    1.21
  -8   8  -2    6.04    0.73
  -8  -8  -2    7.56    0.55
  -8   8  -3    8.60    0.95
  -8  -8  -3    8.90    0.63
  -8   8  -4   -0.16    0.18
  -8   8  -4    0.06    0.20
   8  -8   4   -0.17    0.19
  -8  -8  -4    0.00    0.22
  -8   8  -5    3.63    0.61
  -8  -8  -5    3.51    0.53
  -8   8  -6    1.02    0.42
  -8  -8  -6    1.11    0.38
  -8   9   9    0.48    0.32
  -8  -9   9    0.29    0.36
  -8   9   8   -0.02    0.20
  -8  -9   8   -0.01    0.23
  -8   9   7    2.08    0.41
  -8   9   7    2.45    0.51
  -8  -9   7    1.52    0.43
  -8   9   6   34.74    1.63
  -8   9   6   35.99    1.47
  -8  -9   6   35.07    1.64
  -8   9   5    0.54    0.25
  -8   9   5    0.46    0.24
  -8  -9   5    0.27    0.20
  -8   9   4   17.53    1.00
  -8   9   4   18.43    0.86
  -8  -9   4   15.40    0.88
  -8   9   3   24.61    1.04
  -8   9   3   23.58    0.79
  -8   9   3   23.80    1.17
  -8   9   3   24.92    0.82
  -8   9   2   14.50    0.87
  -8   9   2   14.44    0.78
  -8   9   2   12.88    0.62
  -8   9   2   13.03    0.57
  -8   9   1   10.35    0.70
  -8   9   1   10.96    0.62
  -8  -9   1   11.09    0.48
  -8  -9   1   11.53    0.47
  -8   9   0   10.56    0.66
  -8   9   0   10.66    0.74
  -8  -9   0    9.05    0.54
  -8   9  -1   21.48    1.16
  -8   9  -1   19.81    1.03
  -8  -9  -1   18.44    0.88
  -8   9  -2   13.11    0.97
  -8  -9  -2   12.75    0.76
  -8   9  -3    1.34    0.40
  -8  -9  -3    1.79    0.36
  -8   9  -4    0.22    0.26
   8  -9   4   -0.08    0.21
  -8  -9  -4    0.29    0.25
  -8   9  -5    0.11    0.26
  -8  -9  -5    0.10    0.25
  -8   9  -6    0.06    0.25
  -8  -9  -6    0.07    0.28
  -8  10   9    2.20    0.53
  -8 -10   9    1.90    0.63
  -8  10   8   21.30    1.22
  -8 -10   8   23.52    1.55
  -8  10   7    9.78    0.77
  -8  10   7   10.63    1.07
  -8 -10   7   11.66    1.18
  -8  10   6    2.36    0.41
  -8  10   6    2.83    0.53
  -8 -10   6    1.49    0.39
  -8  10   5    5.72    0.69
  -8  10   5    6.44    0.63
  -8 -10   5    7.17    0.78
  -8  10   4   18.13    0.62
  -8  10   4   18.44    0.90
  -8  10   4   16.60    0.99
  -8  10   4   16.73    0.60
  -8 -10   4   16.58    0.96
  -8  10   3    1.79    0.25
  -8  10   3    1.80    0.39
  -8  10   3    1.77    0.34
  -8  10   2    0.25    0.19
  -8  10   2    0.08    0.18
  -8  10   2    0.08    0.10
  -8  10   1    1.54    0.29
  -8  10   1    1.95    0.37
  -8 -10   1    2.01    0.25
  -8 -10   1    1.91    0.26
  -8  10   0    4.05    0.55
  -8  10   0    3.97    0.49
  -8 -10   0    4.76    0.45
  -8  10  -1    0.42    0.25
  -8  10  -1    0.24    0.19
  -8 -10  -1    0.37    0.22
  -8  10  -2    1.43    0.37
  -8  10  -2    2.27    0.52
  -8 -10  -2    1.73    0.36
  -8  10  -3    1.44    0.44
  -8 -10  -3    1.51    0.38
  -8 -10  -4   -0.19    0.23
  -8 -10  -5    9.35    0.88
  -8  10  -6    0.00    0.23
  -8 -10  -6   -0.13    0.28
  -8  11   8    4.07    0.62
  -8 -11   8    3.22    0.69
  -8  11   7    1.06    0.35
  -8 -11   7    0.74    0.36
  -8  11   6    3.15    0.49
  -8  11   6    2.02    0.46
  -8 -11   6    2.43    0.51
  -8  11   5    5.66    0.69
  -8  11   5    5.82    0.29
  -8  11   5    5.04    0.58
  -8 -11   5    5.51    0.69
  -8  11   4    6.26    0.61
  -8  11   4    6.17    0.39
  -8  11   4    5.48    0.66
  -8 -11   4    6.01    0.69
  -8  11   3    0.67    0.29
  -8  11   3    0.47    0.24
  -8  11   3    0.50    0.17
  -8 -11   3    0.31    0.21
  -8  11   2    0.77    0.21
  -8  11   2    1.62    0.38
  -8  11   2    1.31    0.32
  -8 -11   2    0.94    0.12
  -8 -11   2    0.90    0.12
  -8  11   1    9.80    0.65
  -8  11   1    8.58    0.68
  -8 -11   1    9.05    0.51
  -8  11   0    1.19    0.31
  -8  11   0    1.82    0.39
  -8 -11   0    2.33    0.34
  -8  11  -1    4.23    0.63
  -8  11  -1    4.57    0.62
  -8 -11  -1    5.24    0.55
  -8  11  -2    8.47    0.86
  -8  11  -2    7.69    0.90
  -8 -11  -2    6.56    0.64
  -8  11  -3    9.27    1.06
  -8 -11  -3   10.15    0.76
  -8 -11  -4    0.90    0.37
  -8 -11  -5    2.27    0.50
  -8  12   8   -0.02    0.30
  -8 -12   8    0.34    0.34
  -8  12   7    4.42    0.64
  -8 -12   7    4.01    0.75
  -8  12   6   12.79    0.94
  -8  12   6   10.89    0.81
  -8 -12   6    8.17    0.98
  -8  12   5   18.78    0.75
  -8  12   5   19.00    1.13
  -8  12   5   17.88    1.01
  -8 -12   5   17.86    1.17
  -8  12   4    0.21    0.14
  -8  12   4    0.06    0.21
  -8  12   4    0.32    0.24
  -8 -12   4    0.22    0.22
  -8  12   3    1.22    0.33
  -8  12   3    1.18    0.35
  -8  12   3    1.36    0.27
  -8 -12   3    0.88    0.30
  -8  12   2    7.81    0.79
  -8  12   2    6.57    0.54
  -8  12   2    6.11    0.66
  -8 -12   2    7.19    0.40
  -8  12   1   10.90    0.80
  -8  12   1    9.98    0.70
  -8 -12   1   10.69    0.60
  -8  12   0    1.53    0.36
  -8  12   0    1.75    0.41
  -8 -12   0    1.25    0.29
  -8  12  -1   26.69    1.37
  -8  12  -1   28.56    1.49
  -8 -12  -1   27.06    1.22
  -8  12  -2   -0.17    0.17
  -8  12  -2    0.41    0.27
  -8 -12  -2   -0.22    0.20
  -8  12  -3    0.09    0.22
  -8  12  -3   -0.17    0.17
  -8 -12  -3    0.13    0.28
  -8 -12  -4    8.18    0.83
  -8 -12  -5    0.41    0.38
  -8  13   7    5.30    0.71
  -8 -13   7    6.26    0.95
  -8  13   6    1.27    0.20
  -8  13   6    1.25    0.41
  -8 -13   6    1.08    0.39
  -8  13   5    0.09    0.25
  -8  13   5   -0.03    0.25
  -8  13   5   -0.01    0.11
  -8 -13   5   -0.23    0.18
  -8  13   4    1.37    0.37
  -8  13   4    1.19    0.36
  -8  13   4    1.61    0.29
  -8 -13   4    1.13    0.36
  -8  13   3   33.53    1.34
  -8  13   3   30.69    1.42
  -8  13   3   29.92    1.45
  -8 -13   3   31.81    1.58
  -8  13   2    3.80    0.57
  -8  13   2    3.01    0.50
  -8  13   2    3.82    0.49
  -8 -13   2    3.44    0.36
  -8  13   1   -0.05    0.14
  -8  13   1   -0.15    0.17
  -8 -13   1    0.15    0.14
  -8  13   0    4.12    0.60
  -8  13   0    2.65    0.46
  -8 -13   0    3.66    0.47
  -8  13  -1   17.13    1.16
  -8  13  -1   16.42    1.05
  -8 -13  -1   17.19    0.95
  -8  13  -2    1.15    0.38
  -8  13  -2    1.27    0.44
  -8 -13  -2    1.57    0.39
  -8  13  -3    5.73    0.79
  -8 -13  -3    4.96    0.66
  -8 -13  -4   -0.33    0.30
  -8  14   7   -0.26    0.29
  -8 -14   7    0.13    0.31
  -8  14   6   -0.05    0.28
  -8  14   6    0.25    0.14
  -8 -14   6    0.29    0.26
  -8  14   5   18.58    1.08
  -8  14   5   19.07    0.89
  -8 -14   5   17.95    1.28
  -8  14   4    4.58    0.51
  -8  14   4    4.33    0.62
  -8  14   4    3.61    0.55
  -8 -14   4    3.45    0.62
  -8  14   3    0.76    0.34
  -8  14   3    0.60    0.24
  -8  14   3    0.14    0.27
  -8 -14   3    0.91    0.35
  -8 -14   3    0.76    0.14
  -8  14   2    2.58    0.44
  -8  14   2    2.48    0.49
  -8  14   2    1.85    0.46
  -8 -14   2    2.51    0.52
  -8 -14   2    2.37    0.33
  -8  14   1    1.37    0.40
  -8  14   1    0.85    0.30
  -8 -14   1    0.88    0.24
  -8  14   0    0.02    0.17
  -8  14   0    0.15    0.22
  -8 -14   0    0.03    0.16
  -8  14  -1    2.43    0.52
  -8  14  -1    2.70    0.52
  -8 -14  -1    2.84    0.48
  -8  14  -2    3.16    0.58
  -8 -14  -2    2.14    0.45
  -8  14  -3    1.09    0.41
  -8 -14  -3    1.05    0.40
  -8  15   6    9.42    0.59
  -8  15   6   10.28    0.98
  -8 -15   6   10.56    1.23
  -8  15   5    0.48    0.21
  -8  15   5    0.30    0.31
  -8 -15   5    0.27    0.30
  -8  15   4    0.23    0.29
  -8  15   4   -0.09    0.15
  -8  15   4    0.35    0.26
  -8 -15   4    0.13    0.25
  -8  15   3    0.47    0.24
  -8  15   3    0.58    0.33
  -8  15   3    0.77    0.31
  -8 -15   3    0.48    0.15
  -8 -15   3    0.21    0.29
  -8  15   2    0.57    0.27
  -8  15   2    0.40    0.28
  -8  15   2    0.33    0.29
  -8 -15   2    0.47    0.31
  -8 -15   2    0.46    0.19
  -8  15   1    4.44    0.63
  -8  15   1    3.80    0.60
  -8 -15   1    4.36    0.52
  -8  15   0    0.46    0.25
  -8  15   0    0.92    0.34
  -8 -15   0    0.68    0.24
  -8  15  -1    1.12    0.38
  -8  15  -1    0.31    0.29
  -8 -15  -1    1.31    0.36
  -8  15  -2    6.83    0.85
  -8 -15  -2    6.71    0.77
  -8  15  -3    7.68    0.96
  -8 -15  -3    6.17    0.75
  -8  16   5   -0.04    0.15
  -8  16   5    0.03    0.31
  -8 -16   5    0.41    0.31
  -8  16   4    0.59    0.35
  -8  16   4    0.52    0.26
  -8 -16   4    0.14    0.30
  -8  16   3    9.76    0.76
  -8  16   3    9.28    0.93
  -8  16   3    8.22    0.89
  -8 -16   3   11.72    1.22
  -8 -16   3   10.80    0.59
  -8  16   2    0.22    0.25
  -8  16   2    0.29    0.26
  -8  16   2   -0.06    0.18
  -8 -16   2    0.18    0.25
  -8 -16   2    0.02    0.13
  -8  16   1    0.12    0.23
  -8  16   1    0.26    0.25
  -8 -16   1    0.59    0.23
  -8 -16   1   -0.07    0.22
  -8  16   0    6.69    0.85
  -8  16   0    5.28    0.73
  -8 -16   0    5.22    0.60
  -8  16  -1   17.16    1.19
  -8 -16  -1   16.87    1.03
  -8  16  -2    2.60    0.58
  -8 -16  -2    2.87    0.53
  -8  17   3    5.53    0.68
  -8  17   3    5.34    0.77
  -8 -17   3    3.81    0.74
  -8 -17   3    5.06    0.49
  -8  17   2   12.60    0.95
  -8  17   2   13.90    1.05
  -8 -17   2   14.48    1.21
  -8 -17   2   13.45    0.81
  -8  17   1   12.42    0.96
  -8  17   1   12.83    1.04
  -8 -17   1   12.76    0.83
  -8 -17   1   12.46    1.30
  -8  17   0    7.08    0.88
  -8 -17   0    5.95    0.66
  -9   0  10    7.20    0.91
  -9   0   9   -0.02    0.16
  -9   0   9    0.21    0.17
  -9   0   8    0.71    0.28
  -9   0   8    0.48    0.25
  -9   0   7   -0.17    0.14
  -9   0   7    0.07    0.12
  -9   0   6    3.85    0.47
  -9   0   6    3.97    0.40
   9   0  -6    3.91    0.29
  -9   0   5    0.03    0.07
  -9   0   5    0.13    0.18
  -9   0   4  107.89    3.25
  -9   0   3   -0.08    0.16
  -9   0   2   25.75    0.93
  -9   0   2   23.94    0.84
  -9   0   1   -0.01    0.07
   9   0  -1   -0.02    0.07
  -9   0   1   -0.04    0.07
   9   0   0   16.58    0.79
  -9   0   0   17.12    0.84
  -9   0  -1   -0.01    0.10
  -9   0  -1   -0.02    0.12
  -9   0  -1    0.05    0.08
   9   0   1    0.05    0.11
  -9   0  -2   52.93    1.71
  -9   0  -2   52.87    2.11
   9   0   2   52.12    1.98
   9   0   3   -0.09    0.14
  -9   0  -3   -0.19    0.16
  -9   0  -3   -0.03    0.11
  -9   0  -4   20.31    1.33
   9   0   4   18.72    1.20
  -9   0  -4   19.67    1.01
  -9   0  -5   -0.25    0.13
   9   0   5    0.04    0.23
  -9   0  -6    4.99    0.66
  -9   0  -7    0.38    0.27
  -9   1  10    2.83    0.57
  -9   1  10    3.52    0.60
  -9  -1  10    2.88    0.61
  -9   1   9    2.42    0.47
  -9   1   9    2.49    0.52
  -9  -1   9    1.93    0.39
  -9  -1   9    1.67    0.44
  -9   1   8    0.37    0.24
  -9   1   8    0.18    0.18
  -9  -1   8    0.28    0.21
  -9  -1   8    0.03    0.14
  -9   1   7    0.27    0.16
  -9   1   7    0.72    0.26
  -9  -1   7    0.26    0.17
  -9  -1   7    0.05    0.14
  -9   1   6    7.84    0.60
   9   1  -6    7.90    0.41
  -9   1   6    7.66    0.50
  -9  -1   6    8.98    0.46
  -9  -1   6    8.75    0.51
  -9  -1   6    9.11    0.61
  -9   1   5   27.09    1.15
  -9   1   5   24.63    0.89
  -9  -1   5   26.69    1.11
  -9  -1   5   26.61    0.82
  -9   1   4   -0.10    0.16
  -9  -1   4    0.23    0.20
  -9   1   3   17.59    0.88
  -9   1   3   18.12    0.65
  -9   1   3   18.24    0.56
  -9   1   2   14.22    0.67
   9   1  -2   14.61    0.55
  -9   1   2   14.84    0.58
  -9  -1   2   15.50    0.59
  -9  -1   2   13.83    0.61
   9   1  -1   30.26    1.08
  -9   1   1   30.43    1.13
  -9   1   1   31.79    1.27
  -9  -1   1   30.81    1.22
  -9  -1   1   30.72    1.15
  -9   1   0    0.84    0.22
   9   1   0    0.93    0.22
   9  -1   0    1.34    0.25
  -9  -1   0    0.81    0.22
   9   1   1    5.12    0.55
  -9   1  -1    4.87    0.56
  -9   1  -1    5.04    0.34
  -9   1  -1    5.09    0.30
  -9  -1  -1    5.31    0.33
   9  -1   1    6.33    0.60
  -9  -1  -1    5.30    0.30
  -9  -1  -1    5.62    0.62
  -9   1  -2   17.50    1.03
  -9   1  -2   15.97    0.75
   9   1   2   16.05    0.95
   9  -1   2   16.86    0.95
  -9  -1  -2   17.05    1.03
  -9  -1  -2   17.02    0.73
  -9   1  -3    0.00    0.12
  -9   1  -3   -0.26    0.14
   9   1   3   -0.05    0.14
   9  -1   3   -0.03    0.15
  -9  -1  -3   -0.13    0.15
  -9  -1  -3    0.04    0.12
  -9   1  -4   29.75    1.37
   9   1   4   31.58    1.62
  -9   1  -4   32.83    1.72
   9  -1   4   33.44    1.63
  -9  -1  -4   29.98    1.32
  -9   1  -5    2.34    0.46
   9   1   5    1.74    0.49
  -9   1  -5    2.67    0.62
   9  -1   5    2.17    0.53
  -9  -1  -5    2.07    0.42
  -9   1  -6    0.06    0.22
  -9  -1  -6    0.16    0.20
  -9   1  -7   -0.21    0.20
  -9  -1  -7   -0.06    0.24
  -9   2  10    0.29    0.27
  -9   2  10    0.10    0.20
  -9  -2  10    0.06    0.25
  -9   2   9    0.21    0.22
  -9   2   9    0.11    0.21
  -9  -2   9   -0.15    0.16
  -9   2   8    0.13    0.20
  -9   2   8   -0.04    0.16
  -9  -2   8   -0.02    0.15
  -9  -2   8    0.47    0.21
  -9   2   7    0.03    0.12
  -9   2   7    0.04    0.15
  -9  -2   7    0.26    0.16
  -9  -2   7    0.03    0.15
  -9   2   6   15.04    0.85
   9   2  -6   13.95    0.58
  -9   2   6   14.54    0.72
  -9  -2   6   14.99    0.77
  -9  -2   6   13.91    0.69
  -9  -2   6   13.42    0.61
   9   2  -5   40.48    1.14
  -9   2   5   37.44    1.53
  -9   2   5   45.65    1.34
  -9  -2   5   35.53    1.40
  -9  -2   5   39.98    1.19
  -9  -2   5   38.43    1.18
  -9   2   4    2.63    0.19
  -9   2   4    3.22    0.43
  -9   2   4    2.84    0.21
  -9  -2   4    3.01    0.37
  -9   2   3  109.84    3.31
  -9   2   3  109.71    2.96
  -9   2   3  107.82    3.10
   9   2  -3  106.56    2.82
  -9  -2   3  108.45    2.93
  -9  -2   3  107.22    2.88
  -9   2   2    4.46    0.30
  -9   2   2    4.80    0.38
   9   2  -2    5.06    0.30
  -9  -2   2    5.28    0.32
  -9  -2   2    5.37    0.32
  -9   2   1    7.12    0.53
   9   2  -1    6.38    0.42
  -9   2   1    7.20    0.45
  -9  -2   1    6.31    0.46
  -9  -2   1    7.01    0.46
  -9   2   0    3.96    0.44
   9   2   0    4.34    0.46
  -9  -2   0    4.28    0.46
  -9   2  -1    7.31    0.60
  -9   2  -1    8.19    0.41
   9   2   1    7.11    0.56
  -9   2  -1    7.81    0.43
   9  -2   1    7.51    0.55
  -9  -2  -1    7.26    0.61
  -9  -2  -1    7.34    0.37
  -9  -2  -1    6.83    0.38
   9   2   2    0.87    0.29
  -9   2  -2    0.96    0.22
  -9   2  -2    1.00    0.31
   9  -2   2    0.46    0.22
  -9  -2  -2    0.49    0.25
  -9  -2  -2    0.83    0.19
  -9   2  -3    0.44    0.19
  -9   2  -3    0.26    0.24
   9   2   3    0.51    0.26
  -9  -2  -3    0.45    0.18
   9  -2   3    0.01    0.18
  -9   2  -4   -0.06    0.22
   9   2   4    0.07    0.24
  -9   2  -4   -0.16    0.15
  -9  -2  -4   -0.11    0.13
   9  -2   4   -0.06    0.21
  -9   2  -5    6.82    0.75
  -9   2  -5    8.02    1.03
   9   2   5    8.66    1.03
   9  -2   5    9.92    1.06
  -9  -2  -5    8.56    0.68
  -9   2  -6    0.12    0.20
  -9  -2  -6    0.28    0.23
  -9   2  -7    0.16    0.26
  -9  -2  -7    0.19    0.25
  -9   3  10    5.09    0.77
  -9  -3  10    7.68    1.01
  -9   3   9    2.62    0.51
  -9   3   9    2.71    0.55
  -9  -3   9    2.59    0.52
  -9   3   8   13.27    0.88
  -9   3   8   13.18    0.93
  -9  -3   8   12.52    0.91
  -9   3   7    4.42    0.56
  -9   3   7    4.23    0.52
  -9  -3   7    4.02    0.52
  -9  -3   7    4.97    0.51
  -9   3   6    5.19    0.60
  -9   3   6    5.52    0.42
  -9  -3   6    5.22    0.35
  -9  -3   6    5.17    0.49
  -9  -3   6    5.51    0.41
  -9   3   5    6.81    0.66
  -9   3   5    5.54    0.36
  -9  -3   5    5.37    0.49
  -9  -3   5    5.28    0.30
  -9  -3   5    5.41    0.29
  -9   3   4   18.25    0.92
  -9   3   4   18.83    0.67
  -9   3   4   19.25    0.73
  -9  -3   4   17.74    0.57
  -9   3   3   35.08    1.25
  -9   3   3   36.30    1.43
  -9   3   3   35.48    1.11
  -9  -3   3   36.08    1.05
  -9   3   2    0.54    0.15
   9   3  -2    0.74    0.15
  -9   3   2    0.66    0.20
  -9  -3   2    0.62    0.14
  -9   3   1   30.11    1.30
   9   3  -1   29.14    1.11
  -9   3   1   30.77    1.15
  -9  -3   1   30.58    1.20
  -9   3   0   20.55    0.97
   9   3   0   20.35    0.94
  -9   3  -1    9.62    0.69
  -9   3  -1   10.30    0.51
  -9   3  -1   10.49    0.53
   9   3   1    9.09    0.66
  -9  -3  -1    9.49    0.48
  -9  -3  -1   10.36    0.46
  -9   3  -2    7.14    0.51
   9   3   2    7.75    0.76
  -9   3  -2    8.74    0.72
   9  -3   2    8.39    0.78
  -9  -3  -2    8.21    0.48
  -9   3  -3   16.66    1.09
   9   3   3   15.60    1.02
  -9   3  -3   15.06    0.86
   9  -3   3   15.29    0.98
  -9  -3  -3   15.63    0.78
  -9   3  -4   11.46    1.15
   9   3   4   11.15    1.10
  -9   3  -4    9.19    0.72
  -9  -3  -4   10.82    0.69
   9  -3   4    9.08    0.95
  -9   3  -5    0.29    0.23
  -9   3  -5    0.07    0.26
  -9  -3  -5    0.03    0.18
   9  -3   5    0.56    0.34
  -9   3  -6    0.05    0.21
  -9  -3  -6    0.08    0.21
  -9   4  10    7.60    0.93
  -9  -4  10    8.93    1.08
  -9   4   9    0.58    0.27
  -9   4   9    0.44    0.23
  -9  -4   9    0.44    0.30
  -9   4   8   20.69    1.18
  -9   4   8   17.92    1.03
  -9  -4   8   14.70    1.03
  -9   4   7    6.26    0.62
  -9   4   7    5.93    0.69
  -9  -4   7    6.50    0.68
  -9   4   6    1.22    0.33
  -9   4   6    0.80    0.20
  -9  -4   6    0.71    0.19
  -9  -4   6    1.14    0.25
  -9   4   5    0.87    0.28
  -9   4   5    1.25    0.21
  -9  -4   5    1.30    0.19
  -9  -4   5    1.16    0.16
  -9  -4   5    1.14    0.24
  -9   4   4   11.54    0.51
  -9   4   4   10.94    0.71
  -9   4   4   11.57    0.57
  -9  -4   4   11.89    0.45
  -9   4   3    1.35    0.20
  -9   4   3    1.07    0.30
  -9   4   3    1.36    0.24
  -9  -4   3    1.45    0.17
  -9   4   2    0.67    0.27
  -9   4   2    0.78    0.19
  -9   4   2    0.92    0.22
  -9  -4   2    0.79    0.16
  -9   4   1    1.26    0.25
  -9  -4   1    1.54    0.27
  -9   4   0    2.74    0.18
  -9   4   0    2.33    0.37
  -9   4   0    2.51    0.18
   9   4   0    2.14    0.35
  -9   4  -1   12.42    0.61
  -9   4  -1   10.37    0.76
   9   4   1   12.81    0.80
  -9  -4  -1   12.68    0.58
  -9  -4  -1   13.42    0.56
  -9   4  -2    0.18    0.14
   9   4   2    0.07    0.18
  -9   4  -2    0.19    0.19
  -9  -4  -2    0.50    0.18
   9  -4   2    0.08    0.16
  -9   4  -3   10.53    0.70
  -9   4  -3    8.32    0.91
   9  -4   3    8.88    0.87
  -9  -4  -3    7.46    0.54
  -9   4  -4   -0.25    0.17
  -9   4  -4   -0.11    0.17
   9  -4   4   -0.17    0.16
  -9  -4  -4   -0.07    0.14
  -9   4  -5    0.00    0.18
  -9   4  -5    0.18    0.31
  -9  -4  -5   -0.05    0.18
   9  -4   5    0.09    0.24
  -9   4  -6    1.98    0.46
  -9  -4  -6    3.72    0.55
  -9   5  10   18.33    1.26
  -9  -5  10   20.70    1.45
  -9   5   9    1.33    0.39
  -9   5   9    1.93    0.48
  -9  -5   9    1.88    0.50
  -9   5   8    7.89    0.81
  -9   5   8    8.53    0.91
  -9  -5   8    7.70    0.86
  -9   5   7   -0.09    0.20
  -9   5   7    0.22    0.16
  -9  -5   7    0.45    0.23
  -9   5   6   11.00    0.62
  -9   5   6    9.37    0.72
  -9  -5   6    9.53    0.61
  -9   5   5    0.45    0.22
  -9   5   5    0.41    0.14
  -9  -5   5    0.35    0.12
  -9  -5   5    0.31    0.11
  -9   5   4    6.16    0.40
  -9   5   4    6.28    0.64
  -9  -5   4    6.70    0.34
  -9   5   3    0.01    0.09
  -9   5   3    0.12    0.13
  -9   5   3    0.23    0.20
  -9  -5   3   -0.08    0.09
  -9   5   2    1.04    0.30
  -9   5   2    1.10    0.23
  -9  -5   2    0.86    0.17
  -9   5   1    1.82    0.29
  -9   5   0    0.87    0.15
  -9   5   0    1.02    0.26
  -9   5   0    0.77    0.14
  -9   5  -1    3.98    0.55
  -9   5  -1    4.36    0.43
  -9  -5  -1    4.78    0.36
  -9  -5  -1    5.28    0.37
  -9   5  -2    2.24    0.44
  -9   5  -2    1.37    0.29
  -9  -5  -2    2.10    0.30
  -9   5  -3    0.22    0.17
  -9   5  -3    0.34    0.26
   9  -5   3    0.04    0.17
  -9  -5  -3   -0.04    0.15
  -9   5  -4    4.62    0.61
  -9   5  -4    6.05    0.87
  -9  -5  -4    5.12    0.55
   9  -5   4    4.88    0.69
  -9   5  -5   -0.07    0.26
  -9   5  -5   -0.07    0.19
  -9  -5  -5    0.35    0.25
  -9   5  -6    0.38    0.27
  -9  -5  -6   -0.01    0.24
  -9   6  10    6.31    0.85
  -9  -6  10    7.66    1.05
  -9   6   9    1.70    0.43
  -9  -6   9    1.57    0.45
  -9   6   8   20.39    1.24
  -9   6   8   20.03    1.12
  -9  -6   8   22.39    1.30
  -9   6   7    4.95    0.55
  -9   6   7    4.29    0.61
  -9  -6   7    4.96    0.63
  -9   6   6    5.30    0.64
  -9   6   6    6.08    0.47
  -9  -6   6    5.33    0.56
  -9   6   5   10.73    0.75
  -9   6   5   10.29    0.58
  -9  -6   5   10.54    0.60
  -9   6   4    8.82    0.52
  -9   6   4   12.24    0.75
  -9  -6   4    9.16    0.46
  -9   6   3   37.39    1.29
  -9   6   3   37.45    1.53
  -9  -6   3   36.15    1.21
  -9   6   2    0.14    0.16
  -9   6   2   -0.07    0.19
  -9   6   1    0.13    0.17
  -9   6   0    0.25    0.13
  -9   6   0    0.61    0.22
  -9   6   0    0.38    0.12
  -9   6  -1   19.96    1.09
  -9   6  -1   18.52    0.88
  -9  -6  -1   19.91    0.79
  -9   6  -2    4.16    0.60
  -9   6  -2    4.19    0.51
  -9  -6  -2    4.62    0.44
  -9   6  -3    1.25    0.40
  -9   6  -3    1.51    0.36
   9  -6   3    1.24    0.36
  -9  -6  -3    1.28    0.30
  -9   6  -4    0.06    0.23
  -9   6  -4   -0.20    0.13
   9  -6   4    0.14    0.24
  -9  -6  -4    0.03    0.21
  -9   6  -5   12.71    0.97
  -9  -6  -5   13.75    0.87
  -9   6  -6    0.62    0.33
  -9  -6  -6    0.02    0.24
  -9   7   9    3.76    0.59
  -9  -7   9    3.22    0.65
  -9   7   8    3.10    0.58
  -9   7   8    2.95    0.50
  -9  -7   8    3.80    0.63
  -9   7   7    0.40    0.21
  -9   7   7    0.37    0.27
  -9  -7   7    0.38    0.22
  -9   7   6   25.04    1.32
  -9   7   6   26.60    1.14
  -9  -7   6   29.32    1.29
  -9   7   5   42.99    1.78
  -9   7   5   43.50    1.54
  -9  -7   5   45.57    1.64
  -9   7   4    4.13    0.54
  -9   7   4    4.13    0.41
  -9   7   3   25.64    1.02
  -9   7   3   24.19    1.17
  -9   7   2    4.48    0.47
  -9   7   2    5.00    0.59
  -9   7   1   25.11    1.09
  -9   7   1   22.60    0.78
  -9   7   1   23.62    0.74
  -9   7   0    0.24    0.19
  -9   7   0    0.35    0.14
  -9  -7   0    0.24    0.08
  -9  -7   0    0.26    0.08
  -9   7  -1   11.12    0.82
  -9   7  -1   12.36    0.71
  -9  -7  -1   11.56    0.59
  -9   7  -2   10.27    0.84
  -9   7  -2    9.29    0.68
  -9  -7  -2    9.66    0.61
  -9   7  -3   67.94    2.46
  -9   7  -3   66.19    2.71
  -9  -7  -3   64.44    2.18
   9  -7   3   66.14    2.51
  -9   7  -4   21.21    1.23
  -9   7  -4   23.13    1.47
  -9  -7  -4   19.01    1.02
   9  -7   4   24.14    1.37
  -9   7  -5    3.57    0.61
  -9  -7  -5    3.86    0.53
  -9   7  -6    0.59    0.31
  -9  -7  -6   -0.13    0.24
  -9   8   9    0.53    0.30
  -9  -8   9    0.73    0.38
  -9   8   8    0.13    0.20
  -9  -8   8    0.33    0.28
  -9   8   7    0.39    0.27
  -9   8   7    0.28    0.21
  -9  -8   7    0.19    0.21
  -9   8   6    0.40    0.26
  -9   8   6    0.33    0.21
  -9  -8   6    0.61    0.26
  -9   8   5    2.98    0.50
  -9   8   5    2.16    0.34
  -9  -8   5    3.56    0.45
  -9   8   4   22.23    1.13
  -9   8   4   20.23    0.91
  -9   8   3   19.65    1.06
  -9   8   3   20.59    0.93
  -9   8   2   23.39    1.02
  -9   8   2   20.67    1.10
  -9   8   1    0.41    0.22
  -9   8   1    0.72    0.16
  -9   8   1    0.72    0.14
  -9   8   0    8.52    0.55
  -9   8   0    8.64    0.68
  -9  -8   0    9.78    0.45
  -9  -8   0    8.63    0.41
  -9   8  -1    7.66    0.80
  -9   8  -1    7.16    0.56
  -9  -8  -1    8.57    0.52
  -9   8  -2   33.90    1.69
  -9   8  -2   33.04    1.48
  -9  -8  -2   36.02    1.34
  -9   8  -3    1.55    0.37
  -9   8  -3    2.85    0.60
  -9  -8  -3    2.25    0.40
  -9   8  -4    0.09    0.28
  -9   8  -4    0.12    0.22
   9  -8   4   -0.11    0.20
  -9  -8  -4   -0.22    0.20
  -9   8  -5    0.63    0.32
  -9  -8  -5    0.43    0.30
  -9   8  -6    3.34    0.64
  -9  -8  -6    4.16    0.62
  -9   9   9    1.97    0.48
  -9  -9   9    2.48    0.63
  -9   9   8    2.62    0.48
  -9  -9   8    2.50    0.58
  -9   9   7   12.28    0.81
  -9   9   7   12.68    0.95
  -9  -9   7   11.08    0.92
  -9   9   6   16.49    1.04
  -9   9   6   15.41    0.85
  -9  -9   6   14.07    0.95
  -9   9   5   15.23    0.82
  -9   9   5   16.67    1.01
  -9  -9   5   16.96    0.94
  -9   9   4    3.84    0.55
  -9   9   4    3.63    0.43
  -9  -9   4    3.23    0.45
  -9   9   3    7.59    0.56
  -9   9   3    5.74    0.67
  -9   9   2   20.37    1.08
  -9   9   2   19.08    0.65
  -9   9   2   18.84    0.95
  -9   9   1    2.57    0.43
  -9   9   0    2.42    0.44
  -9  -9   0    2.88    0.29
  -9   9  -1    2.42    0.49
  -9  -9  -1    3.22    0.39
  -9   9  -2   15.70    1.09
  -9  -9  -2   14.53    0.80
  -9   9  -3    0.14    0.18
  -9   9  -3    0.18    0.23
  -9  -9  -3   -0.04    0.22
  -9   9  -4    0.68    0.30
  -9   9  -4    0.35    0.30
  -9  -9  -4    0.09    0.26
  -9   9  -5    1.40    0.43
  -9  -9  -5    1.07    0.38
  -9  10   8    9.76    0.80
  -9 -10   8   10.09    1.11
  -9  10   7    2.65    0.46
  -9 -10   7    2.78    0.57
  -9  10   6    2.72    0.43
  -9  10   6    3.42    0.58
  -9 -10   6    2.81    0.52
  -9  10   5    1.11    0.31
  -9  10   5    1.81    0.43
  -9 -10   5    1.53    0.37
  -9  10   4    6.62    0.56
  -9  10   4    7.54    0.76
  -9 -10   4    7.42    0.61
  -9  10   3    8.23    0.62
  -9  10   3    8.72    0.70
  -9  10   2   11.24    0.81
  -9  10   2   12.59    0.78
  -9  10   1    2.51    0.42
  -9  10   0   13.46    0.90
  -9 -10   0   13.30    0.63
  -9  10  -1   12.61    0.93
  -9 -10  -1   11.51    0.67
  -9  10  -2    0.01    0.20
  -9 -10  -2    0.00    0.21
  -9  10  -3    0.22    0.28
  -9 -10  -3   -0.01    0.24
  -9  10  -4    2.64    0.53
  -9 -10  -4    2.51    0.50
  -9  10  -5    0.84    0.36
  -9 -10  -5   -0.12    0.29
  -9  11   8   -0.48    0.21
  -9 -11   8    0.18    0.30
  -9  11   7    0.35    0.29
  -9 -11   7    0.21    0.27
  -9  11   6   14.06    0.99
  -9  11   6   13.20    0.84
  -9 -11   6   11.76    0.95
  -9  11   5    2.83    0.52
  -9  11   5    2.51    0.43
  -9 -11   5    2.56    0.48
  -9  11   4    1.60    0.39
  -9  11   4    1.56    0.36
  -9 -11   4    2.10    0.41
  -9  11   3    0.36    0.23
  -9  11   3    0.39    0.27
  -9  11   2   12.19    0.65
  -9  11   2   13.21    0.88
  -9  11   2   12.92    0.82
  -9  11   1    5.19    0.63
  -9  11   1    5.80    0.55
  -9 -11   1    4.94    0.27
  -9 -11   1    4.81    0.27
  -9  11   0    7.22    0.70
  -9  11   0    7.53    0.80
  -9 -11   0    6.88    0.47
  -9  11  -1    0.99    0.35
  -9 -11  -1    1.64    0.33
  -9  11  -2    1.56    0.47
  -9 -11  -2    1.07    0.31
  -9  11  -3    2.15    0.58
  -9 -11  -3    2.35    0.45
  -9 -11  -4    3.18    0.53
  -9  12   8    0.63    0.36
  -9 -12   8    0.00    0.28
  -9  12   7   -0.09    0.27
  -9 -12   7    0.46    0.35
  -9  12   6   -0.32    0.21
  -9 -12   6    0.13    0.24
  -9  12   5    3.87    0.61
  -9  12   5    3.17    0.49
  -9 -12   5    2.45    0.50
  -9  12   4   15.63    1.04
  -9  12   4   17.93    0.62
  -9  12   4   16.56    0.97
  -9 -12   4   17.00    1.07
  -9  12   3    9.55    0.77
  -9  12   3   10.46    0.56
  -9  12   3    9.67    0.73
  -9  12   2    2.68    0.38
  -9  12   2    2.52    0.48
  -9  12   2    2.87    0.48
  -9  12   1    5.88    0.69
  -9  12   1    5.65    0.59
  -9 -12   1    5.47    0.34
  -9  12   0    3.33    0.49
  -9  12   0    3.35    0.56
  -9 -12   0    2.77    0.36
  -9  12  -1   43.19    1.84
  -9  12  -1   44.53    2.04
  -9 -12  -1   43.86    1.64
  -9  12  -2    3.77    0.70
  -9 -12  -2    2.24    0.40
  -9  12  -3    1.20    0.49
  -9 -12  -3    1.54    0.41
  -9 -12  -4    1.07    0.41
  -9  13   7    5.84    0.72
  -9 -13   7    5.81    0.91
  -9  13   6   21.48    1.18
  -9 -13   6   19.35    1.35
  -9  13   5    3.15    0.52
  -9 -13   5    2.36    0.51
  -9  13   4   16.51    0.70
  -9  13   4   17.17    1.01
  -9  13   4   15.31    1.01
  -9 -13   4   14.63    1.05
  -9  13   3   13.42    0.89
  -9  13   3   13.03    0.70
  -9  13   3   12.68    0.93
  -9 -13   3   13.73    0.97
  -9  13   2    4.98    0.63
  -9  13   2    3.82    0.59
  -9  13   2    3.95    0.48
  -9  13   1    3.62    0.50
  -9  13   1    3.67    0.58
  -9 -13   1    3.57    0.35
  -9  13   0    5.02    0.62
  -9  13   0    6.24    0.78
  -9 -13   0    5.95    0.48
  -9  13  -1    0.52    0.27
  -9  13  -1    0.84    0.32
  -9 -13  -1    1.05    0.29
  -9  13  -2    9.13    1.06
  -9  13  -2    7.26    0.83
  -9 -13  -2    7.03    0.71
  -9 -13  -3    1.56    0.42
  -9  14   6   -0.39    0.25
  -9 -14   6    0.11    0.27
  -9  14   5    9.37    0.43
  -9  14   5    9.19    0.88
  -9 -14   5    8.30    0.99
  -9  14   4    3.68    0.57
  -9  14   4    3.04    0.55
  -9  14   4    2.99    0.37
  -9 -14   4    3.78    0.63
  -9  14   3    5.70    0.73
  -9  14   3    7.01    0.76
  -9  14   3    7.29    0.55
  -9 -14   3    5.93    0.80
  -9  14   2    0.76    0.35
  -9  14   2    0.82    0.34
  -9  14   2    0.45    0.22
  -9  14   1    2.08    0.48
  -9  14   1    1.87    0.38
  -9 -14   1    1.83    0.27
  -9  14   0    0.15    0.20
  -9  14   0    0.21    0.27
  -9 -14   0    0.40    0.17
  -9  14  -1    7.77    0.85
  -9  14  -1   10.65    1.13
  -9 -14  -1    8.78    0.68
  -9  14  -2    2.49    0.52
  -9 -14  -2    2.78    0.47
  -9 -14  -3    4.31    0.60
  -9  15   5    1.56    0.43
  -9  15   5    1.68    0.25
  -9 -15   5    1.92    0.53
  -9  15   4   10.25    0.85
  -9  15   4   11.87    0.68
  -9 -15   4   10.11    1.08
  -9  15   3    3.39    0.56
  -9  15   3    4.21    0.51
  -9 -15   3    3.81    0.68
  -9  15   2    1.40    0.34
  -9  15   2    1.52    0.43
  -9  15   2    1.51    0.44
  -9 -15   2    0.99    0.38
  -9 -15   2    1.06    0.16
  -9  15   1    3.68    0.61
  -9  15   1    5.08    0.64
  -9 -15   1    4.23    0.44
  -9  15   0    1.65    0.45
  -9  15   0    1.63    0.40
  -9 -15   0    2.01    0.35
  -9  15  -1    0.18    0.25
  -9  15  -1    0.54    0.30
  -9 -15  -1    0.59    0.25
  -9  15  -2   19.19    1.26
  -9 -15  -2   18.25    1.08
  -9  16   4    4.45    0.67
  -9  16   4    5.21    0.55
  -9 -16   4    3.66    0.72
  -9  16   3    3.43    0.49
  -9  16   3    3.68    0.60
  -9 -16   3    4.15    0.73
  -9  16   2    4.13    0.57
  -9  16   2    3.57    0.61
  -9 -16   2    4.19    0.75
  -9 -16   2    3.56    0.34
  -9  16   1    2.19    0.51
  -9  16   1    2.33    0.48
  -9 -16   1    2.77    0.39
  -9  16   0    7.87    0.96
  -9  16   0    7.11    0.82
  -9 -16   0    5.54    0.58
  -9  16  -1    3.56    0.64
  -9 -16  -1    2.66    0.45
 -10   0  10   22.76    1.41
 -10   0   9    0.37    0.23
 -10   0   9    0.05    0.20
 -10   0   8   12.14    0.81
 -10   0   8   10.02    0.75
 -10   0   7    0.12    0.17
 -10   0   7   -0.07    0.11
 -10   0   6   22.42    0.89
 -10   0   6   23.07    1.08
 -10   0   5    0.66    0.25
 -10   0   4    7.59    0.57
 -10   0   3   -0.12    0.07
 -10   0   3    0.04    0.08
 -10   0   2    6.35    0.38
 -10   0   2    6.07    0.43
 -10   0   1    0.03    0.09
 -10   0   1   -0.03    0.12
  10   0  -1   -0.13    0.07
  10   0   0   26.82    1.11
 -10   0   0   25.64    1.17
 -10   0  -1    0.00    0.08
  10   0   1   -0.09    0.12
 -10   0  -1   -0.05    0.09
 -10   0  -1   -0.01    0.13
  10   0   2   19.74    1.12
 -10   0  -2   22.53    1.25
 -10   0  -2   22.93    0.87
 -10   0  -3    0.02    0.19
  10   0   3   -0.09    0.17
 -10   0  -3    0.03    0.12
 -10   0  -4   15.97    1.19
  10   0   4   16.20    1.14
 -10   0  -4   15.62    0.88
  10   0   5    0.00    0.23
 -10   0  -5   -0.27    0.12
 -10   0  -6   -0.12    0.18
 -10   1  10   -0.05    0.21
 -10   1  10    0.33    0.25
 -10  -1  10    0.07    0.24
 -10   1   9    0.24    0.21
 -10   1   9    1.22    0.36
 -10  -1   9    0.38    0.24
 -10   1   8   14.78    0.94
 -10   1   8   15.04    0.91
 -10  -1   8   15.34    0.90
 -10  -1   8   14.59    0.92
 -10   1   7    0.43    0.18
 -10   1   7    0.31    0.21
 -10  -1   7    0.15    0.19
 -10  -1   7    0.27    0.16
 -10   1   6    1.65    0.24
 -10   1   6    1.49    0.34
  10   1  -6    1.68    0.19
 -10  -1   6    1.39    0.31
 -10  -1   6    1.15    0.20
 -10   1   5   94.13    2.69
 -10   1   5   97.00    3.05
 -10  -1   5   98.27    3.00
 -10   1   4   50.13    1.49
 -10   1   4   50.42    1.85
 -10   1   4   51.15    1.42
 -10  -1   4   53.23    1.83
 -10   1   3  132.17    3.74
 -10   1   3  132.59    3.60
 -10  -1   3  133.72    3.60
 -10  -1   3  130.66    3.62
 -10   1   2    6.52    0.47
  10   1  -2    6.58    0.37
 -10   1   2    7.14    0.40
 -10  -1   2    4.61    0.38
 -10  -1   2    6.90    0.40
  10   1  -1   27.66    1.04
 -10   1   1   27.32    1.10
 -10  -1   1   26.50    1.09
 -10  -1   1   25.37    1.18
  10   1   0    3.07    0.40
 -10   1   0    3.17    0.43
 -10  -1   0    3.71    0.47
  10  -1   0    4.35    0.47
  10   1   1    0.11    0.15
 -10   1  -1    0.13    0.09
 -10   1  -1    0.07    0.11
 -10   1  -1    0.12    0.16
 -10  -1  -1   -0.09    0.13
 -10  -1  -1    0.27    0.10
 -10  -1  -1    0.02    0.09
  10  -1   1    0.43    0.20
  10   1   2    1.75    0.40
 -10   1  -2    1.25    0.22
 -10   1  -2    1.09    0.34
  10  -1   2    1.39    0.36
 -10  -1  -2    1.58    0.39
 -10  -1  -2    1.53    0.24
 -10   1  -3    0.42    0.18
 -10   1  -3    0.57    0.29
  10   1   3    0.41    0.25
  10  -1   3    0.22    0.23
 -10  -1  -3    0.41    0.18
 -10  -1  -3    0.03    0.22
 -10   1  -4    1.08    0.29
  10   1   4    2.31    0.53
 -10   1  -4    1.79    0.50
  10  -1   4    1.01    0.36
 -10  -1  -4    1.05    0.27
  10   1   5    0.89    0.40
 -10   1  -5    0.87    0.28
 -10   1  -5    1.08    0.45
  10  -1   5    0.95    0.41
 -10  -1  -5    0.45    0.24
 -10   1  -6    1.20    0.36
 -10  -1  -6    1.72    0.41
 -10   2  10    2.54    0.54
 -10  -2  10    2.25    0.55
 -10   2   9    0.10    0.19
 -10   2   9    0.22    0.22
 -10  -2   9    0.51    0.26
 -10   2   8    0.06    0.17
 -10   2   8    0.20    0.17
 -10  -2   8    0.18    0.20
 -10   2   7    0.11    0.17
 -10   2   7    0.17    0.14
 -10  -2   7    0.06    0.12
 -10  -2   7    0.04    0.16
 -10   2   6   26.60    1.22
  10   2  -6   23.38    0.81
 -10   2   6   26.59    0.99
 -10  -2   6   26.08    1.10
 -10  -2   6   24.15    0.87
 -10  -2   6   24.59    0.94
 -10   2   5    7.65    0.38
 -10   2   5    8.89    0.63
 -10  -2   5    7.89    0.56
 -10   2   4    5.69    0.59
 -10   2   4    6.57    0.35
 -10   2   4    6.46    0.30
 -10   2   3   34.63    1.21
  10   2  -3   32.84    1.01
 -10   2   3   33.97    1.05
 -10   2   3   33.56    1.39
 -10  -2   3   32.02    1.02
 -10  -2   3   33.41    1.06
  10   2  -2   18.44    0.73
 -10   2   2   17.85    0.87
 -10   2   2   18.81    0.76
 -10  -2   2   16.82    0.77
 -10  -2   2   19.41    0.78
 -10   2   1   17.11    0.81
  10   2  -1   17.28    0.79
 -10  -2   1   16.96    0.83
  10   2   0    0.60    0.20
 -10   2   0    0.71    0.22
 -10  -2   0    0.71    0.24
 -10   2  -1   20.90    1.14
 -10   2  -1   22.37    0.79
 -10   2  -1   22.90    0.77
  10   2   1   23.27    1.14
 -10  -2  -1   23.20    0.73
  10  -2   1   23.21    1.10
 -10  -2  -1   23.20    1.20
 -10  -2  -1   22.88    0.74
 -10   2  -2    1.63    0.39
 -10   2  -2    1.68    0.26
  10   2   2    1.25    0.35
  10  -2   2    1.63    0.37
 -10  -2  -2    1.10    0.35
 -10  -2  -2    1.40    0.23
 -10   2  -3    1.02    0.34
  10   2   3    0.74    0.31
 -10   2  -3    0.81    0.24
 -10  -2  -3    0.90    0.23
  10  -2   3    0.62    0.28
  10   2   4    0.63    0.33
 -10   2  -4    0.37    0.21
 -10   2  -4    0.55    0.34
  10  -2   4    0.64    0.33
 -10  -2  -4    0.90    0.26
 -10   2  -5    0.33    0.33
 -10   2  -5    0.32    0.22
  10   2   5    0.32    0.30
 -10  -2  -5    0.31    0.22
  10  -2   5    0.41    0.30
 -10   2  -6    1.85    0.44
 -10  -2  -6    1.35    0.38
 -10   3  10    1.09    0.38
 -10  -3  10    1.15    0.43
 -10   3   9    3.17    0.54
 -10   3   9    3.17    0.53
 -10  -3   9    2.76    0.55
 -10   3   8    0.00    0.15
 -10   3   8    0.30    0.24
 -10  -3   8   -0.16    0.15
 -10   3   7    0.03    0.12
 -10   3   7    0.19    0.19
 -10  -3   7   -0.07    0.15
 -10  -3   7    0.10    0.16
 -10   3   6    0.06    0.10
 -10   3   6    0.26    0.24
 -10  -3   6    0.00    0.08
 -10  -3   6    0.09    0.17
 -10  -3   6    0.00    0.07
 -10   3   5    0.61    0.13
 -10   3   5    0.32    0.23
 -10  -3   5    0.85    0.11
 -10  -3   5    0.73    0.24
 -10  -3   5    0.93    0.13
 -10   3   4    6.57    0.34
 -10   3   4    6.08    0.38
 -10   3   4    6.02    0.63
 -10  -3   4    6.31    0.26
 -10   3   3   16.51    0.78
 -10   3   3   17.68    0.67
 -10   3   3   18.30    0.95
 -10  -3   3   16.73    0.61
 -10   3   2    0.50    0.18
  10   3  -2    0.36    0.13
 -10   3   2    0.50    0.15
 -10  -3   2    0.34    0.14
 -10   3   1   24.32    1.04
  10   3  -1   24.86    1.02
 -10   3   0    0.73    0.24
  10   3   0    0.59    0.21
 -10   3  -1    8.08    0.40
 -10   3  -1    7.35    0.42
  10   3   1    7.93    0.76
 -10   3  -1    8.18    0.66
  10  -3   1    5.95    0.62
 -10  -3  -1    7.33    0.34
 -10  -3  -1    6.91    0.34
 -10   3  -2    0.13    0.19
  10   3   2    0.64    0.27
 -10   3  -2    0.30    0.15
  10  -3   2    0.26    0.19
 -10  -3  -2    0.24    0.15
 -10   3  -3    1.93    0.34
 -10   3  -3    2.22    0.50
  10   3   3    2.54    0.51
  10  -3   3    1.80    0.40
 -10  -3  -3    2.58    0.35
  10   3   4    0.33    0.28
 -10   3  -4    0.42    0.31
 -10   3  -4    0.31    0.22
  10  -3   4    0.39    0.26
 -10  -3  -4    0.38    0.21
[truncated: 59,601 more chars]
