# Supplementary material for: Crystal structure of oxadiarg­yl
Source: Acta Crystallogr E Crystallogr Commun. 2015 Jun 20;71(Pt 7):o494. doi: 10.1107/S2056989015011524 (PMC4518994; doi:10.1107/S2056989015011524)
Supplement: Supplementary file 2 [file e-71-0o494-Isup2.hkl]

data_I                                                                          
_shelx_title ' JK654a in P2(1)/c'                                               
_shelx_refln_list_code          4                                               
_shelx_F_calc_maximum      164.80                                               
_exptl_crystal_F_000       704.00                                               
_reflns_d_resolution_high  0.7693                                               
                                                                                
loop_                                                                           
 _space_group_symop_operation_xyz                                               
 'x, y, z'                                                                      
 '-x, y+1/2, -z+1/2'                                                            
 '-x, -y, -z'                                                                   
 'x, -y-1/2, z-1/2'                                                             
                                                                                
_cell_length_a    12.9132                                                       
_cell_length_b    15.3893                                                       
_cell_length_c     8.4792                                                       
_cell_angle_alpha  90.000                                                       
_cell_angle_beta  107.559                                                       
_cell_angle_gamma  90.000                                                       
                                                                                
_shelx_F_squared_multiplier     1.000                                           
                                                                                
loop_                                                                           
 _refln_index_h                                                                 
 _refln_index_k                                                                 
 _refln_index_l                                                                 
 _refln_F_squared_calc                                                          
 _refln_F_squared_meas                                                          
 _refln_F_squared_sigma                                                         
 _refln_observed_status                                                         
   2   0   0       1460.83       1456.18        19.52 o                         
   3   0   0      17141.41      14545.37       191.04 o                         
   4   0   0        228.99        160.30         4.62 o                         
   5   0   0        368.75        387.35         6.27 o                         
   6   0   0       2073.75       2193.19        27.47 o                         
   7   0   0       1646.58       1763.71        31.79 o                         
   8   0   0         12.05         17.70         3.33 o                         
   9   0   0        418.55        427.71        14.62 o                         
  10   0   0        653.19        667.42        20.46 o                         
  11   0   0         21.03         19.83         5.33 o                         
  12   0   0        847.64        806.31        28.07 o                         
  13   0   0         73.24         69.46        12.83 o                         
  14   0   0         47.58         68.07         8.96 o                         
  15   0   0         61.44         53.09        12.96 o                         
  16   0   0         75.66         77.22        15.75 o                         
   1   1   0          0.46         -0.11         0.11 o                         
   2   1   0       3876.74       3769.46        31.29 o                         
   3   1   0       1963.05       1842.71        15.22 o                         
   4   1   0      13923.79      13359.59       179.02 o                         
   5   1   0         28.61         35.69         1.55 o                         
   6   1   0        768.02        699.64         8.42 o                         
   7   1   0        356.57        341.85         5.34 o                         
   8   1   0        752.76        771.79        13.76 o                         
   9   1   0         29.68         25.40         2.88 o                         
  10   1   0        104.68         91.12         6.67 o                         
  11   1   0         87.87         75.30         5.49 o                         
  12   1   0         96.45         88.28         6.34 o                         
  13   1   0        182.69        188.25         9.24 o                         
  14   1   0        102.99        101.51         7.88 o                         
  15   1   0          5.50          2.73         4.19 o                         
   0   2   0       5687.82       5540.92        59.01 o                         
   1   2   0         39.64         21.75         0.84 o                         
   2   2   0       1914.15       1897.36        18.01 o                         
   3   2   0        221.79        211.10         2.87 o                         
   4   2   0       2359.19       2535.50        20.21 o                         
   5   2   0       1266.39       1305.78        11.85 o                         
   6   2   0        259.49        246.15         5.49 o                         
   7   2   0        777.19        829.38        10.20 o                         
   8   2   0         50.84         61.93         1.93 o                         
   9   2   0        121.99        106.51         6.64 o                         
  10   2   0         19.12         17.04         3.20 o                         
  11   2   0         30.60         29.60         3.60 o                         
  12   2   0         75.72         60.97         5.33 o                         
  13   2   0        125.03        122.30         7.83 o                         
  14   2   0        515.76        547.25        18.29 o                         
  15   2   0         15.00          9.40         7.37 o                         
   1   3   0      21261.34      18239.02       208.60 o                         
   2   3   0       7373.11       7328.38        58.12 o                         
   3   3   0       2078.61       2214.69        18.84 o                         
   4   3   0       2941.46       3060.27        29.82 o                         
   5   3   0       1029.98       1152.54        11.88 o                         
   6   3   0         34.29         55.84         1.91 o                         
   7   3   0         28.05         29.17         1.34 o                         
   8   3   0        787.78        810.00        12.70 o                         
   9   3   0        546.72        519.40        17.15 o                         
  10   3   0         11.29         16.66         4.01 o                         
  11   3   0        594.63        598.96        20.64 o                         
  12   3   0          0.65         19.03         3.62 o                         
  13   3   0        180.49        195.19        11.56 o                         
  14   3   0         82.52         75.44        13.97 o                         
  15   3   0         79.15        100.34        17.27 o                         
   0   4   0       1488.45       1398.13        20.95 o                         
   1   4   0       3002.06       3015.10        27.53 o                         
   2   4   0       8659.03       8565.02        67.80 o                         
   3   4   0       8415.93       8438.07        67.15 o                         
   4   4   0       1518.93       1597.31        17.21 o                         
   5   4   0          1.33          1.42         0.64 o                         
   6   4   0        875.42        899.72        16.02 o                         
   7   4   0       2057.58       2052.00        23.20 o                         
   8   4   0        230.64        238.95         8.81 o                         
   9   4   0         67.64         65.04         3.23 o                         
  10   4   0        167.60        160.87        11.31 o                         
  11   4   0        129.27        125.40        10.51 o                         
  12   4   0          4.86          3.02         3.14 o                         
  13   4   0        261.05        287.01        14.70 o                         
  14   4   0        705.77        803.21        41.15 o                         
  15   4   0        322.11        340.64        26.42 o                         
   1   5   0       1985.09       2097.52        21.34 o                         
   2   5   0        154.56        134.92         2.65 o                         
   3   5   0       3769.43       3898.13        35.81 o                         
   4   5   0       2122.25       2158.85        20.14 o                         
   5   5   0         27.51         33.78         3.07 o                         
   6   5   0       2342.34       2390.51        26.73 o                         
   7   5   0        905.27        903.39        11.63 o                         
   8   5   0         95.95        100.01         3.05 o                         
   9   5   0         24.59         21.65         2.42 o                         
  10   5   0          0.45          0.49         0.77 o                         
  11   5   0        147.99        133.36        15.75 o                         
  12   5   0         87.92         79.51        12.96 o                         
  13   5   0          5.56          3.81         5.33 o                         
  14   5   0         86.57         97.04        16.26 o                         
  15   5   0        160.30        152.16        20.83 o                         
   0   6   0       1972.40       1905.96        25.18 o                         
   1   6   0       8624.27       8632.00        80.98 o                         
   2   6   0        513.98        478.53         6.10 o                         
   3   6   0        608.09        540.35         6.83 o                         
   4   6   0       4109.32       4179.82        38.93 o                         
   5   6   0         75.03         61.17         2.87 o                         
   6   6   0        266.36        290.65         5.41 o                         
   7   6   0        867.68        901.50        14.21 o                         
   8   6   0        367.41        370.57         9.06 o                         
   9   6   0         10.04          9.71         2.17 o                         
  10   6   0        277.95        275.90        18.93 o                         
  11   6   0        200.44        213.38        17.53 o                         
  12   6   0        102.60         88.91        13.72 o                         
  13   6   0         47.46         57.92        12.45 o                         
  14   6   0         47.23         22.61         8.89 o                         
  15   6   0          2.03          8.64         6.86 o                         
   1   7   0       1264.57       1369.05        15.48 o                         
   2   7   0        625.34        673.86         9.10 o                         
   3   7   0        411.95        374.14         5.92 o                         
   4   7   0        220.13        210.82         4.32 o                         
   5   7   0        574.91        589.54         9.28 o                         
   6   7   0        396.40        412.32         7.03 o                         
   7   7   0         65.45         62.53         3.66 o                         
   8   7   0          1.18          0.61         1.89 o                         
   9   7   0          8.72          6.79         1.28 o                         
  10   7   0        142.73        146.50         8.38 o                         
  11   7   0          0.89          0.17         1.66 o                         
  12   7   0          1.83          1.52         4.57 o                         
  13   7   0         93.10         85.60        14.99 o                         
  14   7   0          1.77          7.37         6.10 o                         
   0   8   0      13967.97      14438.78       170.47 o                         
   1   8   0       2759.17       2950.71        28.81 o                         
   2   8   0         41.54         41.03         2.44 o                         
   3   8   0        433.35        405.18         6.52 o                         
   4   8   0        231.00        248.73         5.04 o                         
   5   8   0         22.27         14.49         1.72 o                         
   6   8   0        295.45        277.38         7.41 o                         
   7   8   0        453.56        438.18        10.55 o                         
   8   8   0         20.14         34.76         3.83 o                         
   9   8   0        237.94        228.35         7.22 o                         
  10   8   0        360.12        328.06        27.43 o                         
  11   8   0         79.40         80.83         5.78 o                         
  12   8   0         54.81         60.71        12.70 o                         
  13   8   0          1.90          9.14         6.10 o                         
  14   8   0        100.57         96.02        16.77 o                         
   1   9   0        167.64        156.23         3.92 o                         
   2   9   0        848.66        885.05        11.90 o                         
   3   9   0        512.06        477.07         7.67 o                         
   4   9   0       1682.01       1664.62        19.79 o                         
   5   9   0       3188.21       3121.54        35.63 o                         
   6   9   0        390.84        370.38        10.71 o                         
   7   9   0        448.79        461.52        13.21 o                         
   8   9   0        276.87        252.98        13.24 o                         
   9   9   0         75.34         70.03         6.15 o                         
  10   9   0        160.78        152.68        14.35 o                         
  11   9   0         12.14          9.14         4.45 o                         
  12   9   0         16.55         19.31         8.13 o                         
  13   9   0         28.79         18.54         8.38 o                         
  14   9   0         66.43         63.25        13.97 o                         
   0  10   0       1289.50       1255.53        19.66 o                         
   1  10   0       1142.78       1063.20        12.30 o                         
   2  10   0       1936.21       1912.22        21.99 o                         
   3  10   0        387.21        356.80         7.03 o                         
   4  10   0         50.48         53.85         3.76 o                         
   5  10   0         70.43         72.09         4.65 o                         
   6  10   0        572.69        548.43        18.38 o                         
   7  10   0        345.33        346.57        11.70 o                         
   8  10   0        124.61        110.18         7.21 o                         
   9  10   0        344.53        339.19        13.11 o                         
  10  10   0         31.57         38.70         3.34 o                         
  11  10   0         30.85         30.51         5.03 o                         
  12  10   0        288.85        303.62        14.35 o                         
  13  10   0        191.30        194.83        23.62 o                         
   1  11   0         47.40         51.40         2.71 o                         
   2  11   0         67.78         67.57         3.41 o                         
   3  11   0          7.51          2.36         1.64 o                         
   4  11   0          9.55          8.86         2.18 o                         
   5  11   0        342.95        358.19         9.55 o                         
   6  11   0        120.38        138.92         8.72 o                         
   7  11   0       1330.18       1356.83        44.81 o                         
   8  11   0         47.57         47.65         7.16 o                         
   9  11   0        202.20        180.34         8.91 o                         
  10  11   0        126.88        148.30        15.88 o                         
  11  11   0        306.07        309.38        14.18 o                         
  12  11   0          0.89          3.69         4.95 o                         
  13  11   0         64.48         92.97        16.77 o                         
   0  12   0          3.31          6.04         2.80 o                         
   1  12   0          0.20         -0.37         1.11 o                         
   2  12   0         84.01         71.21         3.95 o                         
   3  12   0        130.28        131.01         7.77 o                         
   4  12   0        356.62        343.53         9.52 o                         
   5  12   0        118.76        127.82         7.46 o                         
   6  12   0        851.19        870.47        21.81 o                         
   7  12   0        818.94        806.56        20.75 o                         
   8  12   0         30.32         37.58         5.02 o                         
   9  12   0         63.56         78.09         6.54 o                         
  10  12   0         53.53         59.72         5.83 o                         
  11  12   0         19.51         25.87         5.30 o                         
  12  12   0          6.48          6.06         3.16 o                         
   1  13   0        235.76        211.57         6.46 o                         
   2  13   0        197.54        193.79         6.60 o                         
   3  13   0       1409.05       1381.67        21.32 o                         
   4  13   0        755.78        706.65        14.84 o                         
   5  13   0         20.88         19.26         4.30 o                         
   6  13   0        754.11        780.97        20.96 o                         
   7  13   0       1055.38       1017.31        24.87 o                         
   8  13   0         81.00         88.34         9.89 o                         
   9  13   0        150.91        146.40         8.67 o                         
  10  13   0        197.03        232.42        21.46 o                         
  11  13   0         17.12         12.85         5.72 o                         
  12  13   0          0.13          2.99         4.83 o                         
   0  14   0       1068.69       1121.96        27.83 o                         
   1  14   0        563.02        607.01        14.40 o                         
   2  14   0        211.47        244.38        10.06 o                         
   3  14   0        110.50        107.18         5.95 o                         
   4  14   0        186.78        180.74         7.86 o                         
   5  14   0         63.53         54.58         6.35 o                         
   6  14   0          7.66         10.60         3.62 o                         
   7  14   0         83.35         93.59         7.99 o                         
   8  14   0          0.54          1.50         2.62 o                         
   9  14   0          0.66          6.76         2.97 o                         
  10  14   0          1.37          4.57         5.84 o                         
  11  14   0          2.80          4.06         6.10 o                         
   1  15   0         15.77         10.19         3.04 o                         
   2  15   0         22.56         31.99         4.62 o                         
   3  15   0          0.93          2.86         2.81 o                         
   4  15   0        264.28        260.02        12.17 o                         
   5  15   0        145.68        149.93         9.25 o                         
   6  15   0          6.13          6.22         3.44 o                         
   7  15   0         17.73         22.87         4.75 o                         
   8  15   0         15.13         16.88         3.92 o                         
   9  15   0         43.83         46.08         5.77 o                         
  10  15   0         14.88         25.17         4.19 o                         
   0  16   0         93.67         77.25        10.04 o                         
   1  16   0        545.15        516.94        15.62 o                         
   2  16   0         38.68         57.93         7.79 o                         
   3  16   0         45.71         48.72         5.82 o                         
   4  16   0        337.21        336.93        14.64 o                         
   5  16   0        242.67        250.50        14.51 o                         
   6  16   0          2.75          1.63         3.35 o                         
   7  16   0        474.10        503.89        17.76 o                         
   8  16   0        125.57        143.32        10.97 o                         
   9  16   0        149.68        166.78        17.21 o                         
   1  17   0        227.70        247.87        14.90 o                         
   2  17   0        249.50        247.33        14.83 o                         
   3  17   0         79.18         86.13        11.68 o                         
   4  17   0         87.08         83.95         8.82 o                         
   5  17   0        330.37        351.64        16.22 o                         
   6  17   0         36.57         34.79         6.14 o                         
   7  17   0        142.65        164.14        12.03 o                         
   8  17   0        137.80        162.65        14.35 o                         
   0  18   0         29.45         27.20         6.90 o                         
   1  18   0        431.14        438.13        25.34 o                         
   2  18   0        193.06        202.55        14.02 o                         
   3  18   0          0.17         17.03         6.18 o                         
   4  18   0         90.72        123.53        13.29 o                         
   5  18   0        183.86        203.88        16.66 o                         
   6  18   0        128.85        135.58        11.53 o                         
   1  19   0          0.07         11.98         4.49 o                         
   2  19   0        309.65        295.68        27.94 o                         
   3  19   0         17.89         21.54         6.82 o                         
   4  19   0          1.35          7.04         5.02 o                         
   0  20   0         17.17         36.32        10.92 o                         
 -16   1   1         98.58        118.59        14.61 o                         
 -15   1   1         17.40         12.05         4.58 o                         
 -14   1   1        265.16        233.59        11.04 o                         
 -13   1   1         82.26         91.44         6.17 o                         
 -12   1   1         96.89        114.80         7.92 o                         
 -11   1   1         58.05         51.35         4.06 o                         
 -10   1   1        681.52        681.06        13.96 o                         
  -9   1   1        820.07        781.27        13.23 o                         
  -8   1   1         24.96         16.96         1.75 o                         
  -7   1   1       2052.05       2048.24        38.16 o                         
  -6   1   1         69.58         61.68         2.10 o                         
  -5   1   1        359.48        331.47         6.70 o                         
  -4   1   1          0.04          2.15         0.51 o                         
  -3   1   1       1262.24       1226.55        14.20 o                         
  -2   1   1       1807.99       1772.25        21.44 o                         
  -1   1   1        493.51        520.25         5.42 o                         
   0   1   1       4329.76       4378.14        36.57 o                         
   1   1   1       3117.78       3072.20        27.87 o                         
   2   1   1      27157.61      23502.37       198.17 o                         
   3   1   1       7290.31       7360.31        56.25 o                         
   4   1   1       1097.50       1046.03        13.05 o                         
   5   1   1        509.53        499.52         5.94 o                         
   6   1   1       3989.90       4006.38        32.61 o                         
   7   1   1       1391.96       1363.55        13.17 o                         
   8   1   1          0.08         -0.72         0.79 o                         
   9   1   1        114.83        133.73         3.53 o                         
  10   1   1          5.00          3.02         1.04 o                         
  11   1   1        152.28        135.17         8.14 o                         
  12   1   1         57.19         54.14         5.50 o                         
  13   1   1         76.39         83.76        11.33 o                         
  14   1   1          6.70         10.27         5.84 o                         
  15   1   1          8.80          3.56         7.11 o                         
 -16   2   1          9.14         23.88         8.64 o                         
 -15   2   1          0.05         11.43         5.84 o                         
 -14   2   1          6.21          8.37         2.66 o                         
 -13   2   1        255.80        265.58         9.13 o                         
 -12   2   1        961.14        958.04        22.18 o                         
 -11   2   1       1210.67       1293.60        31.58 o                         
 -10   2   1        436.71        434.96        11.87 o                         
  -9   2   1        158.86        172.65         5.23 o                         
  -8   2   1        120.88        169.02         4.72 o                         
  -7   2   1        305.10        260.83         5.56 o                         
  -6   2   1       2585.31       2704.55        33.75 o                         
  -5   2   1        884.13        823.17         9.82 o                         
  -4   2   1       5251.27       5211.20        56.32 o                         
  -3   2   1        704.27        702.00         8.00 o                         
  -2   2   1         40.52         43.99         0.85 o                         
  -1   2   1       2673.55       2736.09        25.90 o                         
   0   2   1       2333.52       2303.25        21.00 o                         
   1   2   1       1309.93       1225.15        13.87 o                         
   2   2   1        230.34        251.52         3.67 o                         
   3   2   1       4629.69       4602.99        41.45 o                         
   4   2   1         18.48         16.11         1.30 o                         
   5   2   1       1002.04       1017.00        11.13 o                         
   6   2   1       2003.52       2100.28        19.55 o                         
   7   2   1       2102.52       2096.56        20.46 o                         
   8   2   1        943.35        919.32        11.64 o                         
   9   2   1        210.29        189.54         4.15 o                         
  10   2   1        608.77        579.32         8.01 o                         
  11   2   1        157.06        151.36         7.80 o                         
  12   2   1          2.10          3.40         2.46 o                         
  13   2   1         23.21         23.47         4.76 o                         
  14   2   1          4.23         -2.54         5.59 o                         
  15   2   1         64.60         55.12        13.97 o                         
 -16   3   1          1.03          3.56         5.33 o                         
 -15   3   1         63.61         58.93        11.68 o                         
 -14   3   1         13.81         11.26         3.32 o                         
 -13   3   1        267.40        248.07        12.75 o                         
 -12   3   1       1273.64       1227.09        32.51 o                         
 -11   3   1        590.84        582.18        18.58 o                         
 -10   3   1        687.01        624.85        18.50 o                         
  -9   3   1        853.98        765.56        15.04 o                         
  -8   3   1       2571.28       2459.80        36.62 o                         
  -7   3   1       2605.01       2564.50        37.16 o                         
  -6   3   1       2029.46       2077.97        27.17 o                         
  -5   3   1       3899.49       4040.89        41.02 o                         
  -4   3   1       2330.47       2434.83        22.10 o                         
  -3   3   1        279.10        278.66         3.42 o                         
  -2   3   1         44.10         38.72         1.16 o                         
  -1   3   1          9.05         12.79         0.85 o                         
   0   3   1       4260.10       4205.52        39.86 o                         
   1   3   1       3614.14       3742.89        38.62 o                         
   2   3   1         10.16          0.71         0.55 o                         
   3   3   1       1339.24       1299.45        13.65 o                         
   4   3   1       5296.45       5323.00        51.39 o                         
   5   3   1        513.37        440.51         7.46 o                         
   6   3   1         64.56         38.93         2.13 o                         
   7   3   1       1150.03       1132.19        13.21 o                         
   8   3   1        169.02        172.29         5.31 o                         
   9   3   1        249.95        254.04         5.59 o                         
  10   3   1        182.04        187.78         5.99 o                         
  11   3   1        296.44        289.91         6.56 o                         
  12   3   1         10.78         12.77         3.55 o                         
  13   3   1        236.18        259.02        18.94 o                         
  14   3   1        228.66        280.18        29.21 o                         
  15   3   1         69.57         67.57        15.24 o                         
 -16   4   1          6.14         12.70         7.11 o                         
 -15   4   1         11.76         17.27         7.62 o                         
 -14   4   1         33.08         33.53         9.14 o                         
 -13   4   1         59.04         50.55        10.16 o                         
 -12   4   1         25.98         24.64         6.86 o                         
 -11   4   1         65.01         61.22         6.73 o                         
 -10   4   1         76.94         92.72        10.67 o                         
  -9   4   1         29.83         35.65         4.66 o                         
  -8   4   1        213.25        240.28         8.14 o                         
  -7   4   1       1055.90       1152.09        28.83 o                         
  -6   4   1         95.07         74.00         2.15 o                         
  -5   4   1          6.92         16.53         1.23 o                         
  -4   4   1       4092.08       4262.91        37.92 o                         
  -3   4   1       1152.55       1117.83        10.72 o                         
  -2   4   1        432.04        453.65         5.42 o                         
  -1   4   1         61.49         58.55         2.23 o                         
   0   4   1        810.32        810.18         9.19 o                         
   1   4   1       3965.17       3997.43        38.58 o                         
   2   4   1        878.69        862.43        10.30 o                         
   3   4   1        101.56        104.03         2.98 o                         
   4   4   1        298.59        319.52         5.21 o                         
   5   4   1         36.21         38.56         2.49 o                         
   6   4   1        154.05        139.04         4.73 o                         
   7   4   1       1960.53       1922.86        20.41 o                         
   8   4   1        189.77        204.08         5.20 o                         
   9   4   1        324.08        319.44         9.00 o                         
  10   4   1        332.59        333.68         9.77 o                         
  11   4   1         11.75         13.52         2.51 o                         
  12   4   1          0.77         -0.76         2.42 o                         
  13   4   1        202.71        183.06        14.83 o                         
  14   4   1         21.09         40.14        12.19 o                         
  15   4   1         46.19         43.44        12.45 o                         
 -15   5   1          0.74         -1.78         4.32 o                         
 -14   5   1         70.48         64.27        11.94 o                         
 -13   5   1          7.80          5.08         4.57 o                         
 -12   5   1        332.64        277.64        19.05 o                         
 -11   5   1        125.81        103.89        12.45 o                         
 -10   5   1         72.92         81.29        10.41 o                         
  -9   5   1         52.83         46.23         7.37 o                         
  -8   5   1       1300.20       1352.55        27.45 o                         
  -7   5   1         45.17         49.96         3.48 o                         
  -6   5   1       1596.57       1622.17        21.92 o                         
  -5   5   1        327.60        377.29         5.22 o                         
  -4   5   1          0.84          3.46         0.66 o                         
  -3   5   1        253.72        223.43         4.67 o                         
  -2   5   1          6.88          7.01         0.96 o                         
  -1   5   1        677.37        696.75         7.49 o                         
   0   5   1       2073.45       1978.75        20.30 o                         
   1   5   1       4339.73       4435.14        42.89 o                         
   2   5   1       1432.00       1432.46        15.85 o                         
   3   5   1       2468.50       2563.44        26.78 o                         
   4   5   1       3012.62       3096.60        30.31 o                         
   5   5   1        630.03        687.75        10.32 o                         
   6   5   1         24.29         31.60         2.67 o                         
   7   5   1          0.05          0.69         1.18 o                         
   8   5   1          5.92          8.88         1.97 o                         
   9   5   1        111.04        121.16         6.31 o                         
  10   5   1         61.31         63.47         5.65 o                         
  11   5   1         64.86         66.59         8.89 o                         
  12   5   1         25.87         25.89         5.93 o                         
  13   5   1        136.27        130.19        21.34 o                         
  14   5   1        203.78        210.58        24.89 o                         
 -15   6   1          1.32          9.14         6.35 o                         
 -14   6   1         50.60         45.47        10.67 o                         
 -13   6   1        282.55        260.63        19.81 o                         
 -12   6   1        166.51        181.62        18.04 o                         
 -11   6   1        273.72        257.07        17.53 o                         
 -10   6   1        206.12        216.93        15.24 o                         
  -9   6   1          4.79          3.30         4.32 o                         
  -8   6   1         18.20         26.07         2.22 o                         
  -7   6   1        461.62        459.51         8.94 o                         
  -6   6   1          2.48          1.09         0.61 o                         
  -5   6   1         43.75         31.80         1.96 o                         
  -4   6   1       3475.16       3430.43        34.06 o                         
  -3   6   1        118.38        123.33         4.03 o                         
  -2   6   1        130.18        141.04         2.91 o                         
  -1   6   1        184.34        200.28         3.50 o                         
   0   6   1       1238.47       1180.65        13.37 o                         
   1   6   1        550.93        676.13         8.86 o                         
   2   6   1        618.55        633.13         8.63 o                         
   3   6   1       2617.37       2759.51        31.24 o                         
   4   6   1        109.74        120.22         4.72 o                         
   5   6   1        978.23        993.76        12.90 o                         
   6   6   1       1092.46       1116.75        15.26 o                         
   7   6   1        646.95        589.40        16.24 o                         
   8   6   1       1304.96       1338.68        26.62 o                         
   9   6   1        464.13        494.42        13.14 o                         
  10   6   1       1292.77       1252.89        24.74 o                         
  11   6   1         15.88         10.01         3.07 o                         
  12   6   1          0.01         -1.65         1.65 o                         
  13   6   1         93.03         90.16        13.97 o                         
  14   6   1          0.05          6.60         7.37 o                         
 -15   7   1          2.01          8.38         6.10 o                         
 -14   7   1          3.32         -0.25         4.57 o                         
 -13   7   1         53.72         56.90        11.18 o                         
 -12   7   1          5.33          3.30         4.32 o                         
 -11   7   1         75.91         87.13        12.19 o                         
 -10   7   1       1392.01       1271.88        47.50 o                         
  -9   7   1        620.87        598.39        15.41 o                         
  -8   7   1       1731.00       1666.31        36.09 o                         
  -7   7   1       1352.34       1359.95        19.43 o                         
  -6   7   1       1762.97       1833.52        19.82 o                         
  -5   7   1        160.24        146.38         3.37 o                         
  -4   7   1         73.40         62.42         2.44 o                         
  -3   7   1        146.00        152.88         3.58 o                         
  -2   7   1          1.68          2.30         0.99 o                         
  -1   7   1        826.58       1037.94        11.62 o                         
   0   7   1         62.05         74.00         2.69 o                         
   1   7   1       1879.17       2003.76        21.59 o                         
   2   7   1        401.37        396.31         9.78 o                         
   3   7   1       6356.79       6407.73        66.76 o                         
   4   7   1       2503.27       2527.03        27.49 o                         
   5   7   1        242.29        226.50         5.14 o                         
   6   7   1       3472.11       3341.96        40.83 o                         
   7   7   1        836.98        815.13        22.74 o                         
   8   7   1        307.65        316.79        15.11 o                         
   9   7   1        311.88        297.87        10.09 o                         
  10   7   1         32.25         44.15         4.31 o                         
  11   7   1        358.59        341.43        14.09 o                         
  12   7   1         87.38         92.48         6.33 o                         
  13   7   1          2.44          3.30         6.60 o                         
  14   7   1         78.16         88.40        16.77 o                         
 -15   8   1         39.08         34.80        10.16 o                         
 -14   8   1        201.32        193.82        21.59 o                         
 -13   8   1          1.03         -2.03         4.32 o                         
 -12   8   1         74.69        107.70        14.73 o                         
 -11   8   1        394.11        421.67        24.64 o                         
 -10   8   1        220.48        225.27         9.65 o                         
  -9   8   1         21.13         16.92         2.41 o                         
  -8   8   1         51.94         56.98         5.22 o                         
  -7   8   1         20.07         31.23         2.30 o                         
  -6   8   1        454.18        433.83         7.50 o                         
  -5   8   1       1271.75       1207.88        13.96 o                         
  -4   8   1        975.08        954.70        11.52 o                         
  -3   8   1         92.19        101.72         3.87 o                         
  -2   8   1        251.87        252.68         4.11 o                         
  -1   8   1        263.02        295.22         5.01 o                         
   0   8   1         26.94         23.62         1.84 o                         
   1   8   1        109.77        115.69         3.93 o                         
   2   8   1        778.94        776.32        11.68 o                         
   3   8   1       1584.73       1692.31        21.17 o                         
   4   8   1        611.93        614.70         9.72 o                         
   5   8   1          8.09          6.76         1.77 o                         
   6   8   1       1157.86       1170.94        21.84 o                         
   7   8   1       2341.46       2364.43        43.27 o                         
   8   8   1        841.73        822.17        23.80 o                         
   9   8   1        204.12        201.24        10.01 o                         
  10   8   1         84.84         82.04         5.95 o                         
  11   8   1          0.25          1.24         2.69 o                         
  12   8   1         18.76         19.72         3.92 o                         
  13   8   1          1.10          7.11         6.10 o                         
  14   8   1         23.89         21.85         9.91 o                         
 -14   9   1         25.44         28.70         9.65 o                         
 -13   9   1          0.11          6.86         5.08 o                         
 -12   9   1         20.76         29.21         8.89 o                         
 -11   9   1        236.56        242.84        18.80 o                         
 -10   9   1          1.73          9.40         4.83 o                         
  -9   9   1         52.13         65.28        10.92 o                         
  -8   9   1        304.22        282.32         6.91 o                         
  -7   9   1        955.81        935.76        15.51 o                         
  -6   9   1        924.00        928.80        15.63 o                         
  -5   9   1         48.29         34.09         2.65 o                         
  -4   9   1       1099.89       1060.55        13.60 o                         
  -3   9   1       3234.70       3275.96        32.08 o                         
  -2   9   1          6.87          6.03         1.05 o                         
  -1   9   1       2393.77       2498.09        23.84 o                         
   0   9   1       1272.62       1234.42        14.31 o                         
   1   9   1        183.70        247.84         5.51 o                         
   2   9   1         35.80         23.54         2.69 o                         
   3   9   1          6.80          7.60         1.79 o                         
   4   9   1          0.60          2.37         1.69 o                         
   5   9   1       1193.97       1151.57        21.80 o                         
   6   9   1          7.24          9.21         2.65 o                         
   7   9   1       2014.54       2074.90        39.61 o                         
   8   9   1        498.46        500.62        18.81 o                         
   9   9   1         72.72         75.24        10.16 o                         
  10   9   1          4.16         10.48         3.03 o                         
  11   9   1         96.18         95.21         5.33 o                         
  12   9   1         23.76         24.99         6.10 o                         
  13   9   1         13.30         18.24         5.21 o                         
 -14  10   1          1.74          8.38         7.11 o                         
 -13  10   1         58.84         73.16        13.46 o                         
 -12  10   1        170.74        163.84        19.56 o                         
 -11  10   1        438.83        424.35        25.28 o                         
 -10  10   1         34.42         23.83         4.18 o                         
  -9  10   1         70.21         63.76        10.67 o                         
  -8  10   1         41.58         47.70         3.59 o                         
  -7  10   1        253.05        244.39         7.99 o                         
  -6  10   1        506.52        497.97        12.03 o                         
  -5  10   1       1382.25       1360.51        21.32 o                         
  -4  10   1        292.72        270.64         6.91 o                         
  -3  10   1         94.41        102.47         4.26 o                         
  -2  10   1          1.75          2.54         1.03 o                         
  -1  10   1       1042.67       1070.85        12.29 o                         
   0  10   1       1355.11       1302.64        15.29 o                         
   1  10   1        338.91        296.73         6.18 o                         
   2  10   1         64.59         71.02         4.01 o                         
   3  10   1       2679.09       2710.02        32.29 o                         
   4  10   1         66.33         67.05         4.86 o                         
   5  10   1         78.92         79.27        10.38 o                         
   6  10   1         57.46         55.76         6.80 o                         
   7  10   1       1630.38       1584.70        32.71 o                         
   8  10   1          6.99          8.51         3.17 o                         
   9  10   1        285.31        302.51        13.97 o                         
  10  10   1         62.61         49.31         5.34 o                         
  11  10   1         43.10         47.37         5.84 o                         
  12  10   1         99.42        110.98         9.69 o                         
  13  10   1          0.50          1.42         2.16 o                         
 -13  11   1          0.21          2.54         5.33 o                         
 -12  11   1         18.66         20.07         7.87 o                         
 -11  11   1        222.88        226.13        10.15 o                         
 -10  11   1        199.36        204.74        20.32 o                         
  -9  11   1        113.17        127.20         4.55 o                         
  -8  11   1        243.44        232.77         8.78 o                         
  -7  11   1       1554.00       1485.66        26.17 o                         
  -6  11   1        991.21        962.90        19.09 o                         
  -5  11   1       1331.03       1301.49        23.54 o                         
  -4  11   1          2.91          1.95         1.97 o                         
  -3  11   1        708.59        698.85        10.25 o                         
  -2  11   1        577.87        606.88         8.93 o                         
  -1  11   1        541.88        493.73         7.45 o                         
   0  11   1          0.28          0.93         1.19 o                         
   1  11   1         25.67         22.09         2.17 o                         
   2  11   1        319.40        332.02         7.87 o                         
   3  11   1        252.19        239.75         7.33 o                         
   4  11   1        391.27        393.67        11.79 o                         
   5  11   1        231.37        235.11         9.27 o                         
   6  11   1         46.04         47.59         5.75 o                         
   7  11   1         33.45         28.50         4.70 o                         
   8  11   1        113.47        121.17         8.75 o                         
   9  11   1         42.63         35.67         8.26 o                         
  10  11   1        103.78        108.30        17.65 o                         
  11  11   1        279.67        272.35        10.09 o                         
  12  11   1         14.92         23.37         5.17 o                         
 -13  12   1          4.08         14.48         7.37 o                         
 -12  12   1         38.28         41.41        10.92 o                         
 -11  12   1        125.14        149.25         9.28 o                         
 -10  12   1        146.77        154.44        18.80 o                         
  -9  12   1        140.56        141.62         6.88 o                         
  -8  12   1        291.85        267.43        10.06 o                         
  -7  12   1       1039.92        955.74        19.58 o                         
  -6  12   1        516.04        513.84        13.05 o                         
  -5  12   1        181.59        182.14        14.89 o                         
  -4  12   1        675.25        718.67        13.29 o                         
  -3  12   1        244.79        227.75         6.41 o                         
  -2  12   1        217.44        225.06         6.28 o                         
  -1  12   1        285.49        270.10         5.77 o                         
   0  12   1         62.26         65.56         3.40 o                         
   1  12   1        142.08        139.13         5.63 o                         
   2  12   1        220.21        215.26         8.54 o                         
   3  12   1         32.56         32.93         3.87 o                         
   4  12   1          2.13          6.33         2.74 o                         
   5  12   1          0.83          3.03         2.56 o                         
   6  12   1       1527.88       1586.73        33.98 o                         
   7  12   1        632.85        634.23        19.41 o                         
   8  12   1        667.49        695.26        19.75 o                         
   9  12   1       1124.63       1113.25        26.67 o                         
  10  12   1         59.68         64.50        11.18 o                         
  11  12   1          2.93          8.95         2.64 o                         
  12  12   1         49.55         54.89        11.56 o                         
 -12  13   1         69.53         58.93        13.21 o                         
 -11  13   1         79.90        102.70         9.07 o                         
 -10  13   1         78.40         80.78        13.72 o                         
  -9  13   1         87.39         91.53         6.53 o                         
  -8  13   1          0.19         -0.21         2.17 o                         
  -7  13   1        174.97        184.30         8.64 o                         
  -6  13   1       1073.20       1072.30        21.66 o                         
  -5  13   1       1060.76       1023.37        18.93 o                         
  -4  13   1        523.23        509.01        12.06 o                         
  -3  13   1        131.58        123.75         6.09 o                         
  -2  13   1         10.89         16.06         2.46 o                         
  -1  13   1        697.75        651.39        12.08 o                         
   0  13   1       1249.81       1183.88        16.68 o                         
   1  13   1          9.33         12.70         2.77 o                         
   2  13   1       1094.65       1112.61        21.79 o                         
   3  13   1        940.11        924.97        20.97 o                         
   4  13   1         97.24         92.25         6.99 o                         
   5  13   1         20.39         19.91         4.34 o                         
   6  13   1          5.96          6.42         3.39 o                         
   7  13   1        139.65        135.84         9.77 o                         
   8  13   1        439.02        430.00        15.30 o                         
   9  13   1         16.10         20.62         4.27 o                         
  10  13   1          0.00          4.96         3.47 o                         
  11  13   1          7.15         11.13         8.26 o                         
 -11  14   1         21.43         28.70         9.65 o                         
 -10  14   1         29.36         39.30         6.65 o                         
  -9  14   1         63.79         47.98         5.08 o                         
  -8  14   1         11.02         25.28         4.31 o                         
  -7  14   1        168.77        160.23        16.79 o                         
  -6  14   1         15.15         14.59         3.12 o                         
  -5  14   1        151.22        138.78         7.36 o                         
  -4  14   1        259.31        253.91         8.75 o                         
  -3  14   1         40.74         47.74         4.43 o                         
  -2  14   1         86.50         92.18         5.38 o                         
  -1  14   1        594.35        588.81        12.43 o                         
   0  14   1        781.87        678.05        13.58 o                         
   1  14   1        864.07        836.98        17.68 o                         
   2  14   1        172.88        178.88         8.86 o                         
   3  14   1        123.14        133.37         9.86 o                         
   4  14   1         64.28         84.41         6.95 o                         
   5  14   1        133.98        127.63         9.85 o                         
   6  14   1        335.03        367.12        15.22 o                         
   7  14   1         99.70        111.72         9.71 o                         
   8  14   1         76.47         68.02         7.41 o                         
   9  14   1        214.69        226.19        17.99 o                         
  10  14   1        166.30        184.17        16.51 o                         
 -10  15   1         57.38         92.21        16.26 o                         
  -9  15   1        100.62        110.39         9.07 o                         
  -8  15   1        101.97        107.39         8.47 o                         
  -7  15   1         29.68         33.80         4.44 o                         
  -6  15   1          0.10          3.66         2.38 o                         
  -5  15   1         30.80         26.51         3.68 o                         
  -4  15   1        116.47        114.38         7.35 o                         
  -3  15   1        233.16        225.08         8.44 o                         
  -2  15   1        323.27        343.03        12.29 o                         
  -1  15   1         15.76         20.97         3.72 o                         
   0  15   1        261.48        275.04        11.15 o                         
   1  15   1        742.89        722.57        24.09 o                         
   2  15   1        157.96        147.88         9.35 o                         
   3  15   1         42.47         40.32         5.37 o                         
   4  15   1        156.54        161.08        12.27 o                         
   5  15   1        128.66        117.48        11.79 o                         
   6  15   1         95.28        105.54        22.23 o                         
   7  15   1          0.04          4.46         5.65 o                         
   8  15   1         23.50         22.66         7.35 o                         
   9  15   1          2.49         10.94         3.87 o                         
  10  15   1          4.45          8.22         3.71 o                         
  -9  16   1         56.91         63.91         6.61 o                         
  -8  16   1          4.32          5.61         2.94 o                         
  -7  16   1         10.04         11.04         3.41 o                         
  -6  16   1         59.62         64.49         5.67 o                         
  -5  16   1        600.62        574.96        16.61 o                         
  -4  16   1        306.00        287.02        15.68 o                         
  -3  16   1         32.35         26.45         5.32 o                         
  -2  16   1         34.23         34.58         5.11 o                         
  -1  16   1         41.54         50.75         6.83 o                         
   0  16   1        123.62        131.09         9.61 o                         
   1  16   1         99.20        108.13         8.96 o                         
   2  16   1        156.61        160.18        11.66 o                         
   3  16   1         25.06         27.01         5.42 o                         
   4  16   1          5.54          3.03         3.25 o                         
   5  16   1          5.95          7.69         4.56 o                         
   6  16   1        230.01        239.32        17.29 o                         
   7  16   1        307.72        325.25        17.38 o                         
   8  16   1        427.65        431.72        19.78 o                         
   9  16   1         74.65         76.67        11.43 o                         
  -8  17   1        303.35        321.17        12.62 o                         
  -7  17   1         83.44        102.76         9.55 o                         
  -6  17   1        576.97        577.79        19.89 o                         
  -5  17   1         93.63        104.66         9.72 o                         
  -4  17   1          3.97          2.64         3.48 o                         
  -3  17   1        166.77        160.68        12.00 o                         
  -2  17   1         49.20         58.22         7.50 o                         
  -1  17   1         91.96        105.23         9.80 o                         
   0  17   1         25.85         39.24         6.44 o                         
   1  17   1        231.22        231.54        12.62 o                         
   2  17   1        126.80        111.89        10.25 o                         
   3  17   1        299.06        314.50        15.40 o                         
   4  17   1        332.46        341.84        18.57 o                         
   5  17   1        186.60        205.49        24.89 o                         
   6  17   1         12.86          7.39         4.88 o                         
   7  17   1          3.62         22.05        10.92 o                         
  -7  18   1         25.53         26.93         5.48 o                         
  -6  18   1         67.30         80.08         8.86 o                         
  -5  18   1         43.46         52.22        10.98 o                         
  -4  18   1         10.86         25.94         7.49 o                         
  -3  18   1          9.69         17.89         9.02 o                         
  -2  18   1         66.06         64.62        11.68 o                         
  -1  18   1          8.00         12.46         4.52 o                         
   0  18   1         11.38         13.19         4.45 o                         
   1  18   1        191.74        197.85        19.03 o                         
   2  18   1        154.87        160.84        23.88 o                         
   3  18   1        127.47        145.69        11.93 o                         
   4  18   1         67.52         85.71        11.94 o                         
   5  18   1         59.95         62.21         9.78 o                         
   6  18   1         10.10         13.23         5.64 o                         
  -5  19   1         14.09         15.81         6.35 o                         
  -4  19   1        357.73        379.55        21.84 o                         
  -3  19   1        302.12        337.36        20.40 o                         
  -2  19   1        392.89        421.45        21.64 o                         
  -1  19   1        966.09        943.55        38.23 o                         
   0  19   1        241.54        258.56        15.94 o                         
   1  19   1          9.19         17.61         5.92 o                         
   2  19   1         26.21         53.39         7.95 o                         
   3  19   1          4.73          6.92         8.26 o                         
   4  19   1         18.78         17.62         6.73 o                         
 -16   0   2        546.66        627.43        33.02 o                         
 -15   0   2          4.04          9.14         5.08 o                         
 -14   0   2        165.26        158.87        10.81 o                         
 -13   0   2        241.15        235.17        10.66 o                         
 -12   0   2        774.10        747.97        20.44 o                         
 -11   0   2       1375.85       1411.44        26.63 o                         
 -10   0   2        184.31        158.26         7.23 o                         
  -9   0   2        625.53        629.61        22.99 o                         
  -8   0   2        142.09        155.33         5.24 o                         
  -7   0   2       3485.26       3549.20        82.57 o                         
  -6   0   2          7.54         -1.02         2.79 o                         
  -5   0   2       7636.71       7499.96       198.14 o                         
  -4   0   2      10690.41      10305.11       270.28 o                         
  -3   0   2       7660.63       7442.55       195.34 o                         
  -2   0   2       2799.66       2722.59        74.94 o                         
  -1   0   2        716.72        625.37        10.26 o                         
   0   0   2       6951.84       7178.77        84.20 o                         
   1   0   2       7815.29       7882.72        85.03 o                         
   2   0   2        586.69        678.73        15.83 o                         
   3   0   2        634.72        673.35        10.56 o                         
   4   0   2        118.23        102.60         4.43 o                         
   5   0   2         10.73         12.55         1.76 o                         
   6   0   2       1104.05       1100.44        28.90 o                         
   7   0   2        282.06        274.68         8.43 o                         
   8   0   2        737.18        825.66        19.41 o                         
   9   0   2       1315.38       1337.79        28.02 o                         
  10   0   2        560.49        558.95        22.25 o                         
  11   0   2         14.24         20.41         3.60 o                         
  12   0   2          2.97         -0.17         2.71 o                         
  13   0   2         22.84         20.01         6.04 o                         
  14   0   2         19.61         30.23        11.94 o                         
 -16   1   2         25.39         28.30         9.27 o                         
 -15   1   2         29.15         25.04         5.10 o                         
 -14   1   2          1.58          0.67         1.67 o                         
 -13   1   2        381.91        398.16        10.19 o                         
 -12   1   2        821.43        820.73        26.10 o                         
 -11   1   2         18.62         23.89         3.71 o                         
 -10   1   2        178.45        163.81         8.09 o                         
  -9   1   2        370.68        372.16         6.77 o                         
  -8   1   2        705.69        722.10        11.52 o                         
  -7   1   2         20.56         18.87         1.57 o                         
  -6   1   2          4.43          3.97         0.68 o                         
  -5   1   2        196.04        208.83         7.00 o                         
  -4   1   2         34.37         35.27         2.63 o                         
  -3   1   2       7628.99       7318.08       135.88 o                         
  -2   1   2       1328.93       1339.17        15.23 o                         
  -1   1   2       2023.48       2067.31        19.19 o                         
   0   1   2      19640.53      19298.51       202.06 o                         
   1   1   2      10427.52      10200.42        80.53 o                         
   2   1   2       8663.47       8986.58        79.33 o                         
   3   1   2        779.08        791.29         9.24 o                         
   4   1   2        393.76        450.51         6.03 o                         
   5   1   2         92.66         96.49         3.14 o                         
   6   1   2        242.50        247.10         4.69 o                         
   7   1   2         52.86         45.97         2.49 o                         
   8   1   2        172.72        166.12         5.77 o                         
   9   1   2        433.32        424.16         9.12 o                         
  10   1   2         33.62         36.17         3.10 o                         
  11   1   2         35.38         39.93         3.18 o                         
  12   1   2         78.56         81.13         6.10 o                         
  13   1   2         54.68         67.80         7.10 o                         
  14   1   2        152.99        164.10        23.12 o                         
 -16   2   2          1.31          3.30         5.08 o                         
 -15   2   2         11.14          1.27         4.06 o                         
 -14   2   2         14.45         15.54         2.75 o                         
 -13   2   2        164.53        158.60         7.40 o                         
 -12   2   2        176.85        181.33         7.31 o                         
 -11   2   2        215.53        196.47         6.97 o                         
 -10   2   2        476.68        465.58         9.30 o                         
  -9   2   2        128.29        127.41         3.64 o                         
  -8   2   2        288.90        316.83         5.70 o                         
  -7   2   2        168.66        216.30         4.11 o                         
  -6   2   2        814.00        821.30         9.88 o                         
  -5   2   2       2662.47       2758.14        30.71 o                         
  -4   2   2        340.97        335.18         7.21 o                         
  -3   2   2       1171.01       1052.89        17.83 o                         
  -2   2   2       7518.60       7413.50        61.04 o                         
  -1   2   2       3926.89       4075.78        34.74 o                         
   0   2   2        544.70        558.71         6.43 o                         
   1   2   2       2246.02       2365.48        39.68 o                         
   2   2   2       9527.26       9575.86        80.11 o                         
   3   2   2        225.82        258.67         6.82 o                         
   4   2   2        523.04        593.47         8.37 o                         
   5   2   2        523.46        544.27         7.31 o                         
   6   2   2         56.39         71.72         2.93 o                         
   7   2   2         40.68         42.24         2.68 o                         
   8   2   2        246.99        271.70         6.97 o                         
   9   2   2         21.37         19.84         2.45 o                         
  10   2   2         37.32         37.73         3.18 o                         
  11   2   2          8.06          7.41         2.09 o                         
  12   2   2          4.32          1.23         1.71 o                         
  13   2   2        143.19        158.07        11.97 o                         
  14   2   2          4.02          4.83         7.37 o                         
 -16   3   2          6.76          2.03         5.33 o                         
 -15   3   2         46.36         50.80         9.91 o                         
 -14   3   2         24.72         26.53         4.94 o                         
 -13   3   2        238.09        236.49        14.73 o                         
 -12   3   2          5.46          6.60         2.69 o                         
 -11   3   2          2.73          1.89         1.88 o                         
 -10   3   2         12.61         10.67         1.87 o                         
  -9   3   2         14.02         16.40         1.98 o                         
  -8   3   2        552.03        571.54         9.57 o                         
  -7   3   2        176.96        192.23         4.78 o                         
  -6   3   2       4014.11       4292.38        52.32 o                         
  -5   3   2       1968.02       2197.32        27.77 o                         
  -4   3   2        237.97        258.45         4.32 o                         
  -3   3   2        581.81        568.25         6.34 o                         
  -2   3   2       3635.70       3588.59        34.08 o                         
  -1   3   2       2434.04       2433.52        21.65 o                         
   0   3   2         97.24         78.09         2.46 o                         
   1   3   2       1785.69       1928.43        22.08 o                         
   2   3   2       1959.46       2091.78        22.46 o                         
   3   3   2       1375.14       1368.44        18.72 o                         
   4   3   2         40.12         32.91         2.26 o                         
   5   3   2          0.06          0.01         0.73 o                         
   6   3   2        101.56         89.95         3.66 o                         
   7   3   2        183.72        186.79         5.14 o                         
   8   3   2         54.63         50.56         3.76 o                         
   9   3   2        206.55        202.83         6.92 o                         
  10   3   2         11.18          7.39         2.02 o                         
  11   3   2         35.32         39.62         3.53 o                         
  12   3   2         62.75         66.70         4.00 o                         
  13   3   2          4.98          1.95         3.47 o                         
  14   3   2          0.01          0.76         6.35 o                         
 -16   4   2        114.05        136.41        17.53 o                         
 -15   4   2          0.08          5.84         5.08 o                         
 -14   4   2          1.30          4.32         4.57 o                         
 -13   4   2        206.58        204.99        15.50 o                         
 -12   4   2        144.12        132.34        13.21 o                         
 -11   4   2          9.15         18.04         4.83 o                         
 -10   4   2        290.15        283.27        30.36 o                         
  -9   4   2         20.98         20.35         2.53 o                         
  -8   4   2        272.67        244.77         6.48 o                         
  -7   4   2        938.09        892.12        16.43 o                         
  -6   4   2       2316.40       2189.85        28.33 o                         
  -5   4   2       2246.37       2129.82        27.32 o                         
  -4   4   2       3460.35       3405.22        32.67 o                         
  -3   4   2       2015.20       1918.79        18.01 o                         
  -2   4   2       3738.94       3739.00        38.36 o                         
  -1   4   2       8040.16       8122.21        71.56 o                         
   0   4   2         45.34         65.09         4.20 o                         
   1   4   2         39.25         41.24         2.36 o                         
   2   4   2        710.86        756.26        10.26 o                         
   3   4   2        434.82        485.19         8.28 o                         
   4   4   2        860.00        871.79        12.75 o                         
   5   4   2         14.54         16.09         1.84 o                         
   6   4   2          3.17          0.87         1.06 o                         
   7   4   2          3.25          4.55         1.72 o                         
   8   4   2        574.02        580.50        13.40 o                         
   9   4   2          9.53          5.08         1.90 o                         
  10   4   2          5.96         10.86         2.34 o                         
  11   4   2        374.32        391.28        12.30 o                         
  12   4   2          7.82          7.84         2.93 o                         
  13   4   2          0.13         -1.76         3.18 o                         
  14   4   2         95.50        106.94        19.05 o                         
 -16   5   2         85.04        102.62        15.50 o                         
 -15   5   2          7.09          4.06         5.08 o                         
 -14   5   2         25.62         29.21         8.13 o                         
 -13   5   2        430.95        421.93        23.12 o                         
 -12   5   2          0.13         -2.79         2.79 o                         
 -11   5   2         80.76         81.54         9.91 o                         
 -10   5   2        394.18        386.87        18.80 o                         
  -9   5   2         29.38         24.74         3.16 o                         
  -8   5   2        325.15        302.33         7.70 o                         
  -7   5   2         64.81         62.38         3.57 o                         
  -6   5   2         98.47        126.53         2.89 o                         
  -5   5   2         18.82         43.86         1.81 o                         
  -4   5   2       1535.51       1551.95        15.12 o                         
  -3   5   2         73.36         55.91         2.22 o                         
  -2   5   2       4639.31       4721.22        40.65 o                         
  -1   5   2       3960.63       3867.79        37.96 o                         
   0   5   2       3479.75       3417.73        36.69 o                         
   1   5   2       2651.81       2658.24        29.70 o                         
   2   5   2       1065.94       1010.97        13.73 o                         
   3   5   2       4953.50       5180.04        55.10 o                         
   4   5   2        227.66        242.17         5.74 o                         
   5   5   2        111.85        123.76         4.38 o                         
   6   5   2          1.03          0.52         1.40 o                         
   7   5   2          0.88          1.18         2.49 o                         
   8   5   2        511.68        509.18        14.17 o                         
   9   5   2         45.24         48.25         6.41 o                         
  10   5   2        388.47        388.14        11.22 o                         
  11   5   2        176.86        167.65         7.15 o                         
  12   5   2        199.75        219.78        13.79 o                         
  13   5   2        149.73        161.37        19.81 o                         
  14   5   2          8.29         17.02         9.91 o                         
 -15   6   2        220.44        196.10        20.32 o                         
 -14   6   2        190.46        167.40        17.78 o                         
 -13   6   2        295.31        297.97        19.56 o                         
 -12   6   2        161.83        162.32        16.00 o                         
 -11   6   2         68.31         60.71         8.89 o                         
 -10   6   2          0.82          3.05         3.81 o                         
  -9   6   2          1.43          1.12         3.11 o                         
  -8   6   2        619.57        623.71        14.55 o                         
  -7   6   2        795.29        772.63         9.77 o                         
  -6   6   2        235.83        208.73         3.82 o                         
  -5   6   2        144.54        112.21         2.29 o                         
  -4   6   2       5451.75       5481.24        52.04 o                         
  -3   6   2       1453.86       1563.68        15.22 o                         
  -2   6   2        112.26         86.56         2.72 o                         
  -1   6   2       2901.20       2851.07        27.15 o                         
   0   6   2        937.33        910.20        11.21 o                         
   1   6   2        772.38        898.97        11.45 o                         
   2   6   2        558.08        641.11        11.25 o                         
   3   6   2        395.28        389.70         7.54 o                         
   4   6   2         13.28         10.66         1.81 o                         
   5   6   2         98.82         96.57         4.21 o                         
   6   6   2         97.60        101.64         6.32 o                         
   7   6   2        225.11        229.12        10.93 o                         
   8   6   2         54.55         51.24         5.21 o                         
   9   6   2        105.66        111.32         7.40 o                         
  10   6   2         17.70         14.21         4.37 o                         
  11   6   2         57.19         66.64         5.13 o                         
  12   6   2         17.16         23.72         4.66 o                         
  13   6   2          0.85          5.07         5.72 o                         
  14   6   2          5.68          0.00         6.10 o                         
 -15   7   2         11.44         13.21         6.86 o                         
 -14   7   2          0.65         -0.76         4.06 o                         
 -13   7   2        154.18        146.57        15.75 o                         
 -12   7   2        101.85         91.45        12.45 o                         
 -11   7   2        252.68        262.40        17.02 o                         
 -10   7   2         10.46         17.27         5.59 o                         
  -9   7   2        126.76        119.28         9.34 o                         
  -8   7   2        258.56        235.80        14.73 o                         
  -7   7   2        105.76        103.27         3.28 o                         
  -6   7   2         76.76         88.67         2.76 o                         
  -5   7   2         17.23         17.00         1.39 o                         
  -4   7   2        433.99        456.40         8.04 o                         
  -3   7   2        116.85        125.95         2.95 o                         
  -2   7   2        236.34        255.63         6.20 o                         
  -1   7   2        144.21        160.99         4.12 o                         
   0   7   2        212.80        246.39         4.99 o                         
   1   7   2         15.61         23.11         1.83 o                         
   2   7   2         99.96        118.00         4.49 o                         
   3   7   2        263.42        326.44         7.00 o                         
   4   7   2        743.48        712.93        14.30 o                         
   5   7   2        620.84        636.75        12.21 o                         
   6   7   2         37.06         38.20         3.69 o                         
   7   7   2        111.55        107.23         9.03 o                         
   8   7   2        973.59        954.36        32.77 o                         
   9   7   2        257.58        245.99        10.15 o                         
  10   7   2        479.13        486.93        14.71 o                         
  11   7   2          3.89          4.72         2.82 o                         
  12   7   2          0.34          2.08         1.89 o                         
  13   7   2          4.46          1.71         2.59 o                         
 -15   8   2         10.48          4.06         4.83 o                         
 -14   8   2         22.69         29.21         8.38 o                         
 -13   8   2          1.11         -3.30         3.81 o                         
 -12   8   2         20.42         15.24         6.35 o                         
 -11   8   2        302.07        248.94        17.27 o                         
 -10   8   2        154.77        139.97        14.23 o                         
  -9   8   2        609.04        564.32        34.55 o                         
  -8   8   2        119.55        126.97         5.68 o                         
  -7   8   2         54.83         49.60         3.43 o                         
  -6   8   2         17.08         14.09         1.38 o                         
  -5   8   2        732.74        719.59         8.74 o                         
  -4   8   2       1044.88       1082.66        12.04 o                         
  -3   8   2       1167.20       1213.15        13.16 o                         
  -2   8   2        586.43        574.69         8.16 o                         
  -1   8   2        617.62        685.66        10.57 o                         
   0   8   2          8.77         13.46         1.49 o                         
   1   8   2       1806.46       1972.39        22.14 o                         
   2   8   2        672.18        681.47        11.10 o                         
   3   8   2         18.66          9.44         1.83 o                         
   4   8   2        276.44        278.38         7.83 o                         
   5   8   2        393.15        372.20         9.76 o                         
   6   8   2         18.77         22.55         3.58 o                         
   7   8   2        214.86        197.82        15.58 o                         
   8   8   2        162.12        179.99        19.31 o                         
   9   8   2        839.23        877.10        21.75 o                         
  10   8   2        116.34        115.96         8.16 o                         
  11   8   2          3.74          2.96         2.52 o                         
  12   8   2         39.46         42.55         4.41 o                         
  13   8   2          0.76         -0.52         2.48 o                         
 -14   9   2         50.84         36.83         9.40 o                         
 -13   9   2         45.19         56.90        10.92 o                         
 -12   9   2        100.86        114.31        14.73 o                         
 -11   9   2         48.64         54.36        10.16 o                         
 -10   9   2         33.77         30.28        12.19 o                         
  -9   9   2        537.18        490.00        12.20 o                         
  -8   9   2        325.23        343.33        11.11 o                         
  -7   9   2        206.10        206.76         4.93 o                         
  -6   9   2        275.92        256.74         6.50 o                         
  -5   9   2        142.22        146.55         4.25 o                         
  -4   9   2         71.99         59.61         2.80 o                         
  -3   9   2        588.98        596.80         8.23 o                         
  -2   9   2        600.74        559.86         8.40 o                         
  -1   9   2       1297.63       1253.22        15.83 o                         
   0   9   2       3618.99       3638.85        40.69 o                         
   1   9   2       3137.43       3209.39        36.26 o                         
   2   9   2       1407.47       1423.86        19.28 o                         
   3   9   2         38.18         35.82         3.17 o                         
   4   9   2         28.83         30.15         3.29 o                         
   5   9   2        119.60        113.88         6.33 o                         
   6   9   2        217.30        207.35        11.86 o                         
   7   9   2         11.01          7.72         3.12 o                         
   8   9   2        331.73        327.42        15.20 o                         
   9   9   2        460.43        380.03        16.38 o                         
  10   9   2         33.27         38.18         6.45 o                         
  11   9   2         40.25         49.87         6.31 o                         
  12   9   2         73.56         65.40         5.33 o                         
  13   9   2         69.24         71.64         7.91 o                         
 -14  10   2         82.77        110.24        16.26 o                         
 -13  10   2         11.01         10.92         6.35 o                         
 -12  10   2         37.14         50.30        10.16 o                         
 -11  10   2          4.20         12.70         6.35 o                         
 -10  10   2         61.91         58.28         7.77 o                         
  -9  10   2        313.24        304.28        17.15 o                         
  -8  10   2          1.62          3.12         2.02 o                         
  -7  10   2        174.57        175.38         7.73 o                         
  -6  10   2        489.11        470.13         9.95 o                         
  -5  10   2       4715.88       4602.03        59.07 o                         
  -4  10   2       2877.03       2835.90        35.28 o                         
  -3  10   2       1948.58       1919.13        23.69 o                         
  -2  10   2       1987.54       1974.40        24.55 o                         
  -1  10   2        368.04        331.18         6.90 o                         
   0  10   2          1.09         -1.15         1.15 o                         
   1  10   2        923.35        982.55        14.93 o                         
   2  10   2         47.92         49.50         3.69 o                         
   3  10   2          8.02         12.18         2.48 o                         
   4  10   2         16.66         19.95         4.03 o                         
   5  10   2        201.07        191.18        13.09 o                         
   6  10   2        135.84        128.17         9.96 o                         
   7  10   2        177.45        161.04        10.14 o                         
   8  10   2         50.75         45.05         5.87 o                         
   9  10   2          2.88          0.13         3.68 o                         
  10  10   2        201.45        206.94        11.60 o                         
  11  10   2         32.90         37.52         5.10 o                         
  12  10   2          0.27          1.13         2.35 o                         
 -13  11   2         24.82         30.99         9.40 o                         
 -12  11   2         33.09         45.22        10.41 o                         
 -11  11   2         42.43         55.63        11.18 o                         
 -10  11   2          0.09          0.00         1.89 o                         
  -9  11   2        332.07        321.91        11.20 o                         
  -8  11   2         21.33         24.91         3.30 o                         
  -7  11   2        109.12         97.01         5.65 o                         
  -6  11   2       2575.83       2444.54        38.30 o                         
  -5  11   2       1159.48       1207.78        20.16 o                         
  -4  11   2         60.70         63.25         4.07 o                         
  -3  11   2          4.70          0.96         1.45 o                         
  -2  11   2        148.69        140.70         5.57 o                         
  -1  11   2        666.76        700.79        12.07 o                         
   0  11   2        593.56        571.58        11.85 o                         
   1  11   2        100.13        101.74         5.34 o                         
   2  11   2        333.17        330.79         8.89 o                         
   3  11   2        226.05        225.17         8.02 o                         
   4  11   2          0.22          0.08         1.91 o                         
   5  11   2        163.49        167.72         9.29 o                         
   6  11   2        104.49         90.90        13.10 o                         
   7  11   2         19.94         21.24         4.49 o                         
   8  11   2        173.80        189.04        12.92 o                         
   9  11   2         22.75         32.01         6.57 o                         
  10  11   2        146.05        127.35        11.35 o                         
  11  11   2        132.51        128.35         8.95 o                         
  12  11   2          9.12         13.51         3.11 o                         
 -13  12   2         75.01         63.76        12.70 o                         
 -12  12   2         96.33        132.60        17.27 o                         
 -11  12   2        445.58        495.34        29.21 o                         
 -10  12   2        398.73        439.46        26.16 o                         
  -9  12   2         56.39         68.45         6.43 o                         
  -8  12   2        166.17        176.87         8.51 o                         
  -7  12   2        316.94        325.85         9.71 o                         
  -6  12   2         84.89         78.34         5.10 o                         
  -5  12   2        318.32        331.21         9.21 o                         
  -4  12   2          7.67         11.72         2.92 o                         
  -3  12   2        120.33         91.34         5.07 o                         
  -2  12   2        368.18        373.66         8.39 o                         
  -1  12   2          0.00          2.56         1.82 o                         
   0  12   2         66.71         66.73         4.38 o                         
   1  12   2         98.02         86.74         5.36 o                         
   2  12   2        454.86        408.02        10.33 o                         
   3  12   2        449.41        413.77        11.36 o                         
   4  12   2        225.69        203.53         9.27 o                         
   5  12   2        292.39        286.07        11.17 o                         
   6  12   2         63.37         59.71         6.86 o                         
   7  12   2        124.84        137.18        10.16 o                         
   8  12   2          0.91         -1.01         4.55 o                         
   9  12   2         87.36         70.68        19.43 o                         
  10  12   2         34.00         37.88         7.49 o                         
  11  12   2         80.32         77.43         9.09 o                         
 -12  13   2          2.71          5.59         5.84 o                         
 -11  13   2         59.90         60.47         5.46 o                         
 -10  13   2         26.73         23.12         8.64 o                         
  -9  13   2        118.77        107.52         8.64 o                         
  -8  13   2         95.35         89.33         5.83 o                         
  -7  13   2         30.65         28.73         3.53 o                         
  -6  13   2         70.33         66.09         4.94 o                         
  -5  13   2        257.81        267.93         9.55 o                         
  -4  13   2         30.10         34.11         3.71 o                         
  -3  13   2        120.38        111.93         5.77 o                         
  -2  13   2        106.05         93.01         6.49 o                         
  -1  13   2       1357.82       1384.21        19.94 o                         
   0  13   2         75.08         58.97         4.60 o                         
   1  13   2        264.28        261.75         8.61 o                         
   2  13   2        266.33        304.36        10.97 o                         
   3  13   2        434.76        412.81        13.12 o                         
   4  13   2          2.36          4.38         3.28 o                         
   5  13   2          0.06          1.65         2.63 o                         
   6  13   2        738.79        741.81        21.61 o                         
   7  13   2        497.59        492.60        17.27 o                         
   8  13   2         35.14         34.43         5.88 o                         
   9  13   2        172.96        193.76        14.77 o                         
  10  13   2         63.38         61.32         8.72 o                         
 -11  14   2          0.10          5.36         8.00 o                         
 -10  14   2         32.46         31.60         5.78 o                         
  -9  14   2         17.23         16.28         4.15 o                         
  -8  14   2         59.73         60.48         4.89 o                         
  -7  14   2        440.93        418.26        11.18 o                         
  -6  14   2         95.92         91.95         6.09 o                         
  -5  14   2        143.54        147.42         7.56 o                         
  -4  14   2       1415.87       1342.30        23.38 o                         
  -3  14   2        891.86        882.20        17.67 o                         
  -2  14   2        390.13        424.34        13.44 o                         
  -1  14   2        122.30        124.71         6.50 o                         
   0  14   2         54.23         58.27         5.47 o                         
   1  14   2        138.07        133.00        11.40 o                         
   2  14   2          8.59          1.38         2.54 o                         
   3  14   2        776.87        771.84        19.30 o                         
   4  14   2        134.63        127.91        10.17 o                         
   5  14   2          0.29         -0.80         3.57 o                         
   6  14   2        102.69        115.01        12.32 o                         
   7  14   2          3.60          4.78         4.51 o                         
   8  14   2         67.05         66.55        12.96 o                         
   9  14   2         56.34         67.51         8.86 o                         
  10  14   2        415.77        429.04        24.64 o                         
 -11  15   2          1.73         11.68         8.13 o                         
 -10  15   2          0.02          4.01         3.76 o                         
  -9  15   2         25.48         30.49         3.15 o                         
  -8  15   2         14.33         11.39         2.90 o                         
  -7  15   2          5.70          6.20         2.55 o                         
  -6  15   2          3.08          4.99         3.06 o                         
  -5  15   2        138.68        137.17         7.67 o                         
  -4  15   2         87.93         83.64         6.00 o                         
  -3  15   2        455.07        467.68        12.30 o                         
  -2  15   2          6.23          8.62         2.81 o                         
  -1  15   2         54.88         57.86         5.25 o                         
   0  15   2        519.61        489.46        15.39 o                         
   1  15   2        519.85        524.37        15.58 o                         
   2  15   2        332.36        323.83        12.23 o                         
   3  15   2         99.50        108.34         9.83 o                         
   4  15   2         54.54         59.29         7.46 o                         
   5  15   2         15.16         23.91         6.54 o                         
   6  15   2         15.51         17.54         5.97 o                         
   7  15   2        114.41        108.19        11.57 o                         
   8  15   2        159.05        171.84        14.50 o                         
   9  15   2        484.99        473.99        20.83 o                         
 -10  16   2        333.62        369.71        15.65 o                         
  -9  16   2         70.31         95.48         6.31 o                         
  -8  16   2          0.19          2.57         2.17 o                         
  -7  16   2        110.77        120.55         7.33 o                         
  -6  16   2         36.50         38.14         4.37 o                         
  -5  16   2          1.47          4.15         2.64 o                         
  -4  16   2        151.66        152.67         8.22 o                         
  -3  16   2          0.92          1.00         3.36 o                         
  -2  16   2          0.03          1.35         2.90 o                         
  -1  16   2        132.38        147.99        19.20 o                         
   0  16   2          0.41          3.20         3.36 o                         
   1  16   2        262.46        235.74        12.37 o                         
   2  16   2        635.61        646.35        31.57 o                         
   3  16   2        495.61        463.60        17.75 o                         
   4  16   2         20.33         20.63         5.41 o                         
   5  16   2        203.46        215.37        19.69 o                         
   6  16   2        161.85        145.85        14.10 o                         
   7  16   2          0.02         -1.79         4.30 o                         
   8  16   2         65.32         69.95         9.94 o                         
  -8  17   2        354.74        343.44        12.36 o                         
  -7  17   2        396.74        391.96        13.62 o                         
  -6  17   2         79.68         83.85         7.42 o                         
  -5  17   2        227.73        208.68        17.63 o                         
  -4  17   2         51.70         49.59         6.91 o                         
  -3  17   2          0.05          0.45         3.35 o                         
  -2  17   2         66.73         63.53         9.52 o                         
  -1  17   2        260.55        260.07        17.43 o                         
   0  17   2          4.45          9.16         4.09 o                         
   1  17   2         15.80         15.76         4.62 o                         
   2  17   2         90.49         87.90         9.43 o                         
   3  17   2          1.45          4.99         6.27 o                         
   4  17   2        148.96        143.50        14.42 o                         
   5  17   2         21.12         20.59         7.26 o                         
   6  17   2        418.12        472.87        22.50 o                         
  -7  18   2         70.73         98.19         9.34 o                         
  -6  18   2          0.09          3.53         3.78 o                         
  -5  18   2        349.45        355.60        21.43 o                         
  -4  18   2        685.21        721.94        23.71 o                         
  -3  18   2         44.56         52.44         8.88 o                         
  -2  18   2         83.49         69.54        10.20 o                         
  -1  18   2        168.84        165.83        12.53 o                         
   0  18   2          4.16          8.08         4.02 o                         
   1  18   2        303.36        239.87        15.35 o                         
   2  18   2        455.51        480.36        19.21 o                         
   3  18   2        179.61        198.96        19.00 o                         
   4  18   2         17.31         23.81         7.16 o                         
   5  18   2        114.29        128.18        14.24 o                         
  -4  19   2          1.16          4.61         4.51 o                         
  -3  19   2         37.91         30.73         7.45 o                         
  -2  19   2          9.47         17.15         5.93 o                         
  -1  19   2        103.73        104.38        12.65 o                         
   0  19   2        458.43        474.22        19.51 o                         
   1  19   2         25.39         37.38         8.60 o                         
   2  19   2          0.14          7.64         5.85 o                         
   3  19   2        143.41        118.42        11.75 o                         
 -16   1   3         61.92         65.83         7.72 o                         
 -15   1   3         59.27         64.47         5.51 o                         
 -14   1   3          0.72          2.55         1.50 o                         
 -13   1   3         63.01         67.40         4.74 o                         
 -12   1   3        505.54        484.47         9.93 o                         
 -11   1   3        511.43        497.81        11.12 o                         
 -10   1   3       3355.95       3360.72        46.21 o                         
  -9   1   3        454.32        459.25         9.71 o                         
  -8   1   3          8.89          6.90         2.57 o                         
  -7   1   3         98.26        115.96         6.44 o                         
  -6   1   3         42.24         34.27         4.01 o                         
  -5   1   3        247.10        206.52         4.55 o                         
  -4   1   3       2070.38       2230.67        30.95 o                         
  -3   1   3       2352.11       2573.57        36.06 o                         
  -2   1   3         12.51          6.55         0.78 o                         
  -1   1   3       3520.69       3699.30        38.59 o                         
   0   1   3       1103.61       1065.10        10.34 o                         
   1   1   3         37.50         34.72         1.89 o                         
   2   1   3          1.77         14.66         1.51 o                         
   3   1   3        640.49        695.39         9.83 o                         
   4   1   3         87.91        109.44         4.96 o                         
   5   1   3         71.11         75.07         3.48 o                         
   6   1   3        143.82        140.16         5.47 o                         
   7   1   3        189.08        192.35         6.03 o                         
   8   1   3       1290.02       1334.63        20.79 o                         
   9   1   3          0.49         -1.40         1.40 o                         
  10   1   3          5.52          8.61         2.23 o                         
  11   1   3         10.64          9.98         2.31 o                         
  12   1   3         35.04         27.66         3.45 o                         
  13   1   3         12.78         10.45         3.15 o                         
  14   1   3         56.60         53.60        15.75 o                         
 -16   2   3         51.25         64.27        10.67 o                         
 -15   2   3         44.89         51.82         9.14 o                         
 -14   2   3         44.29         49.77         6.11 o                         
 -13   2   3         22.85         26.79         3.12 o                         
 -12   2   3       1035.83        968.00        19.00 o                         
 -11   2   3        715.93        706.72        11.22 o                         
 -10   2   3        892.54        846.77        11.43 o                         
  -9   2   3       2832.71       2748.36        30.98 o                         
  -8   2   3        457.62        436.47         9.57 o                         
  -7   2   3        723.98        738.20        12.53 o                         
  -6   2   3       3964.12       3767.22       148.43 o                         
  -5   2   3         60.92         55.94         1.94 o                         
  -4   2   3        168.79        177.11         4.17 o                         
  -3   2   3         94.24        108.00         2.31 o                         
  -2   2   3       3711.18       3819.43        32.72 o                         
  -1   2   3        353.37        368.60         5.77 o                         
   0   2   3          9.56         14.43         1.20 o                         
   1   2   3         71.87         89.58         3.19 o                         
   2   2   3       4266.82       4369.43        41.45 o                         
   3   2   3       7107.55       6980.11        68.25 o                         
   4   2   3       4163.91       4155.05        40.57 o                         
   5   2   3       3469.72       3530.15        35.65 o                         
   6   2   3        171.12        160.26         5.80 o                         
   7   2   3        589.98        581.38        11.02 o                         
   8   2   3        374.65        396.85        10.27 o                         
   9   2   3          9.21          8.25         2.30 o                         
  10   2   3         19.63         20.86         3.08 o                         
  11   2   3         15.18          6.92         2.39 o                         
  12   2   3        158.46        156.19         7.11 o                         
  13   2   3          0.42         -2.86         2.86 o                         
 -16   3   3        108.18        127.26        14.99 o                         
 -15   3   3        338.08        368.33        21.59 o                         
 -14   3   3        202.36        198.14        13.97 o                         
 -13   3   3        260.50        276.12        15.50 o                         
 -12   3   3        513.56        542.68        15.44 o                         
 -11   3   3        234.33        232.41        16.41 o                         
 -10   3   3        442.61        437.18        10.05 o                         
  -9   3   3        902.56        907.56        15.05 o                         
  -8   3   3         25.10         33.93         2.31 o                         
  -7   3   3        357.51        368.91         6.52 o                         
  -6   3   3        962.41       1011.06        14.27 o                         
  -5   3   3        789.77        811.38        13.38 o                         
  -4   3   3        152.17        148.12         3.99 o                         
  -3   3   3        465.25        457.93         8.86 o                         
  -2   3   3        605.79        560.71         6.86 o                         
  -1   3   3        770.92        747.37         8.50 o                         
   0   3   3          8.10         46.19         2.19 o                         
   1   3   3        736.59        666.20         9.04 o                         
   2   3   3       1519.04       1510.83        17.00 o                         
   3   3   3         41.04         33.25         3.08 o                         
   4   3   3       2144.76       2257.47        25.86 o                         
   5   3   3        818.84        790.88        11.44 o                         
   6   3   3        794.85        823.65        13.51 o                         
   7   3   3        384.74        379.73         9.16 o                         
   8   3   3        130.80        134.27         6.88 o                         
   9   3   3        396.72        396.19        10.51 o                         
  10   3   3         60.39         56.82         4.57 o                         
  11   3   3         28.57         30.61         3.80 o                         
  12   3   3          8.30          3.84         3.32 o                         
  13   3   3          7.61          1.59         3.10 o                         
 -16   4   3         14.51         17.53         6.35 o                         
 -15   4   3         52.77         70.11        10.92 o                         
 -14   4   3          1.43          4.32         3.81 o                         
 -13   4   3         78.78         70.11         9.14 o                         
 -12   4   3         13.90         17.78         4.83 o                         
 -11   4   3         76.76         62.56         5.02 o                         
 -10   4   3        271.09        270.17         7.09 o                         
  -9   4   3         40.84         34.70         2.71 o                         
  -8   4   3        243.66        236.43         5.86 o                         
  -7   4   3         96.68         69.22         3.21 o                         
  -6   4   3          0.50          3.12         0.96 o                         
  -5   4   3       1640.55       1729.81        22.87 o                         
  -4   4   3       5414.57       5941.27        59.43 o                         
  -3   4   3       1167.07       1329.68        13.61 o                         
  -2   4   3         77.24         80.48         2.34 o                         
  -1   4   3        105.13         99.29         2.84 o                         
   0   4   3       2200.29       2383.28        27.34 o                         
   1   4   3         15.87         27.75         2.06 o                         
   2   4   3       1287.93       1217.35        16.64 o                         
   3   4   3        829.33        839.41        13.07 o                         
   4   4   3        164.97        128.66         5.12 o                         
   5   4   3         53.29         59.89         3.78 o                         
   6   4   3        581.67        567.44        11.52 o                         
   7   4   3         96.23        107.49         6.15 o                         
   8   4   3        180.38        190.06        10.19 o                         
   9   4   3        209.64        223.17        13.31 o                         
  10   4   3        230.98        189.75         8.35 o                         
  11   4   3          5.17          5.02         2.45 o                         
  12   4   3         61.26         68.10         5.62 o                         
  13   4   3         60.58         59.16         5.32 o                         
 -16   5   3          9.79         11.43         6.10 o                         
 -15   5   3         59.19         57.66        10.16 o                         
 -14   5   3          4.93          5.33         3.81 o                         
 -13   5   3         34.12         34.55         7.11 o                         
 -12   5   3          6.36          3.30         3.56 o                         
 -11   5   3        236.60        213.89        13.72 o                         
 -10   5   3         81.08         83.68         5.23 o                         
  -9   5   3          0.09          0.94         1.54 o                         
  -8   5   3        594.13        585.61        12.28 o                         
  -7   5   3         26.90         38.72         3.52 o                         
  -6   5   3        351.72        371.44         8.13 o                         
  -5   5   3        829.81        774.21         9.69 o                         
  -4   5   3         74.35         64.83         1.56 o                         
  -3   5   3        315.30        339.34         5.26 o                         
  -2   5   3        149.63        138.37         3.07 o                         
  -1   5   3         67.77         63.35         2.66 o                         
   0   5   3         74.32         91.44         3.94 o                         
   1   5   3        681.20        671.24        10.71 o                         
   2   5   3         17.27         22.54         2.43 o                         
   3   5   3          4.02          6.44         1.52 o                         
   4   5   3       1146.59       1222.65        17.55 o                         
   5   5   3          5.67          9.44         2.05 o                         
   6   5   3          3.35          5.28         2.18 o                         
   7   5   3         95.62        103.94         7.22 o                         
   8   5   3         58.19         59.35         5.19 o                         
   9   5   3          0.46          2.93         2.24 o                         
  10   5   3         30.92         24.16         3.79 o                         
  11   5   3        119.23        113.04         7.27 o                         
  12   5   3         12.34          8.05         6.20 o                         
  13   5   3         61.23         63.88         5.40 o                         
 -15   6   3          7.78          2.54         4.32 o                         
 -14   6   3          2.65          2.03         3.81 o                         
 -13   6   3         78.57         75.44        10.41 o                         
 -12   6   3         87.75         80.78         9.65 o                         
 -11   6   3        813.84        735.16        22.26 o                         
 -10   6   3         13.30          8.23         3.52 o                         
  -9   6   3        940.01        937.86        19.42 o                         
  -8   6   3        574.14        562.09        13.05 o                         
  -7   6   3        277.06        287.41         7.43 o                         
  -6   6   3        931.15        877.53        11.56 o                         
  -5   6   3        582.41        585.99         8.33 o                         
  -4   6   3         56.70         78.32         2.90 o                         
  -3   6   3        202.45        259.78         5.86 o                         
  -2   6   3        159.54        181.64         4.07 o                         
  -1   6   3        167.87        169.60         4.08 o                         
   0   6   3        144.45        152.46         4.41 o                         
   1   6   3        761.82        827.75        12.57 o                         
   2   6   3       1227.91       1159.18        16.37 o                         
   3   6   3       1391.57       1446.29        19.69 o                         
   4   6   3        601.24        616.66        11.15 o                         
   5   6   3       2490.94       2510.88        40.73 o                         
   6   6   3        923.36        915.05        19.92 o                         
   7   6   3         30.07         46.23         6.62 o                         
   8   6   3        376.68        372.28        11.43 o                         
   9   6   3         30.42         33.73         4.44 o                         
  10   6   3        162.46        130.90        14.32 o                         
  11   6   3        115.54        111.69         7.33 o                         
  12   6   3         57.10         57.91         5.53 o                         
  13   6   3         57.34         66.25         5.88 o                         
 -15   7   3        208.98        256.31        19.31 o                         
 -14   7   3        220.97        252.24        18.04 o                         
 -13   7   3        385.44        468.41        24.13 o                         
 -12   7   3        583.46        588.31        26.67 o                         
 -11   7   3       1073.19       1019.23        28.64 o                         
 -10   7   3        712.56        700.77        34.93 o                         
  -9   7   3        672.61        635.93        19.53 o                         
  -8   7   3         42.36         50.82         6.99 o                         
  -7   7   3          1.34          1.65         1.97 o                         
  -6   7   3         56.99         57.28         3.03 o                         
  -5   7   3          0.27         -0.36         0.69 o                         
  -4   7   3          2.61          2.88         0.65 o                         
  -3   7   3        946.82       1007.28        11.86 o                         
  -2   7   3          0.19          4.59         0.86 o                         
  -1   7   3       7149.91       7385.52        71.00 o                         
   0   7   3        241.05        252.52         6.51 o                         
   1   7   3        253.20        192.39         5.82 o                         
   2   7   3       1760.30       1724.04        22.44 o                         
   3   7   3         30.19         43.61         3.27 o                         
   4   7   3        152.34        180.68         6.55 o                         
   5   7   3          6.96          4.12         1.96 o                         
   6   7   3        281.60        273.30         9.44 o                         
   7   7   3        418.45        431.53        17.78 o                         
   8   7   3         85.83         76.08         7.05 o                         
   9   7   3       1670.53       1678.72        31.02 o                         
  10   7   3        231.50        208.81        17.82 o                         
  11   7   3         56.89         67.66         6.01 o                         
  12   7   3          0.00         -0.38         2.52 o                         
 -15   8   3         18.30         18.54         7.11 o                         
 -14   8   3          1.22          4.57         4.83 o                         
 -13   8   3         13.63         10.92         5.59 o                         
 -12   8   3         23.39         29.21         7.11 o                         
 -11   8   3         26.68         36.18         6.01 o                         
 -10   8   3        591.15        585.83        19.81 o                         
  -9   8   3        517.72        512.92        17.76 o                         
  -8   8   3        426.65        382.86        14.25 o                         
  -7   8   3       1492.73       1510.96        23.65 o                         
  -6   8   3        979.16       1003.04        15.89 o                         
  -5   8   3         37.07         35.61         2.26 o                         
  -4   8   3        122.82        101.64         3.10 o                         
  -3   8   3        103.90        110.91         3.59 o                         
  -2   8   3        339.96        362.93         6.67 o                         
  -1   8   3        113.16        108.73         3.30 o                         
   0   8   3        414.64        413.86         7.18 o                         
   1   8   3        335.25        318.08         9.35 o                         
   2   8   3        426.80        401.26         8.53 o                         
   3   8   3       2344.24       2267.67        28.58 o                         
   4   8   3        113.81        108.63         6.40 o                         
   5   8   3        691.44        693.63        15.02 o                         
   6   8   3       1260.15       1239.30        24.78 o                         
   7   8   3         58.79         55.18        14.48 o                         
   8   8   3        205.54        223.81        13.34 o                         
   9   8   3         57.56         54.73         8.35 o                         
  10   8   3        148.88        140.19        11.51 o                         
  11   8   3         99.28         95.68        11.77 o                         
  12   8   3        126.84        123.09         8.61 o                         
 -14   9   3        227.02        193.56        19.56 o                         
 -13   9   3        222.04        224.55        17.53 o                         
 -12   9   3         23.42         24.39         7.37 o                         
 -11   9   3        104.12        108.57         9.89 o                         
 -10   9   3         47.48         54.32         6.95 o                         
  -9   9   3        215.37        176.56        23.50 o                         
  -8   9   3        634.38        615.97        11.66 o                         
  -7   9   3         80.77         74.16         4.36 o                         
  -6   9   3        233.14        230.53         4.96 o                         
  -5   9   3          5.30          6.76         1.46 o                         
  -4   9   3        115.81        113.83         4.48 o                         
  -3   9   3        299.74        269.07         6.17 o                         
  -2   9   3        549.46        500.54         8.51 o                         
  -1   9   3          6.66          9.24         1.33 o                         
   0   9   3          7.19         11.47         1.48 o                         
   1   9   3        222.47        221.38         6.27 o                         
   2   9   3         28.58         26.72         2.88 o                         
   3   9   3         95.48        105.15         5.24 o                         
   4   9   3        223.56        213.90        11.96 o                         
   5   9   3          6.25          7.71         2.64 o                         
   6   9   3        100.91         95.89        12.61 o                         
   7   9   3          1.75          1.12         2.76 o                         
   8   9   3         25.41         41.15         6.80 o                         
   9   9   3          2.20          2.42         3.03 o                         
  10   9   3        164.33        144.78        10.12 o                         
  11   9   3          0.21          2.67         2.88 o                         
  12   9   3          0.00          5.59         3.38 o                         
 -14  10   3         29.10         35.82         8.89 o                         
 -13  10   3         47.89         48.77        10.16 o                         
 -12  10   3         80.47         79.00        12.45 o                         
 -11  10   3        112.00        107.35        10.55 o                         
 -10  10   3         22.50         17.72         5.20 o                         
  -9  10   3        244.28        214.71        11.79 o                         
  -8  10   3         41.46         45.38         4.55 o                         
  -7  10   3         43.90         37.77         3.74 o                         
  -6  10   3        275.30        264.04         6.64 o                         
  -5  10   3         21.67         22.51         2.43 o                         
  -4  10   3       1010.16        915.86        16.38 o                         
  -3  10   3        662.26        660.40        13.39 o                         
  -2  10   3       2696.14       2756.48        35.17 o                         
  -1  10   3        566.90        516.21        10.63 o                         
   0  10   3         47.54         45.91         3.74 o                         
   1  10   3        827.81        820.52        13.69 o                         
   2  10   3        447.54        456.41        10.96 o                         
   3  10   3        453.53        456.16        11.00 o                         
   4  10   3        131.66        146.47         7.82 o                         
   5  10   3        110.27        107.28         7.90 o                         
   6  10   3         11.43         14.47         3.62 o                         
   7  10   3         70.38         63.19         6.96 o                         
   8  10   3         42.98         37.62         7.31 o                         
   9  10   3          7.81          2.44         4.63 o                         
  10  10   3         32.50         43.55         8.65 o                         
  11  10   3          2.23         -2.26         5.14 o                         
 -14  11   3         43.17         42.42        10.67 o                         
 -13  11   3        101.16         96.02        14.23 o                         
 -12  11   3        199.81        199.91        19.56 o                         
 -11  11   3        177.37        195.51        20.45 o                         
 -10  11   3        449.21        456.66        18.63 o                         
  -9  11   3          8.78          9.50         4.45 o                         
  -8  11   3         15.19         12.08         2.73 o                         
  -7  11   3          5.01          5.55         1.39 o                         
  -6  11   3       1485.56       1457.80        26.54 o                         
  -5  11   3       2769.30       2688.10        37.80 o                         
  -4  11   3          0.08         -0.55         1.62 o                         
  -3  11   3        433.50        434.54        10.45 o                         
  -2  11   3        233.04        236.45        10.99 o                         
  -1  11   3         68.77         64.27         4.55 o                         
   0  11   3        229.19        222.81         7.50 o                         
   1  11   3        453.86        396.83         9.88 o                         
   2  11   3       1244.23       1250.96        22.78 o                         
   3  11   3        128.75        120.02         7.11 o                         
   4  11   3         32.36         38.26         4.47 o                         
   5  11   3        365.00        358.59        12.30 o                         
   6  11   3        404.77        375.71        14.48 o                         
   7  11   3        706.70        695.98        20.90 o                         
   8  11   3        248.58        250.69        15.69 o                         
   9  11   3         56.50         57.89         9.03 o                         
  10  11   3        149.72        133.77        10.22 o                         
  11  11   3         15.04         11.70         4.58 o                         
 -13  12   3          5.69          5.08         6.10 o                         
 -12  12   3         13.89          8.89         6.60 o                         
 -11  12   3         33.43         41.72        17.53 o                         
 -10  12   3        550.88        535.24        21.14 o                         
  -9  12   3        247.07        254.81         9.78 o                         
  -8  12   3         24.65         30.39         3.91 o                         
  -7  12   3         85.59         87.81         5.52 o                         
  -6  12   3         40.31         45.76         3.97 o                         
  -5  12   3       1047.25       1013.24        18.36 o                         
  -4  12   3       1896.12       1858.72        28.89 o                         
  -3  12   3        868.48        904.92        17.39 o                         
  -2  12   3        164.60        168.94         9.07 o                         
  -1  12   3         38.77         45.04         4.07 o                         
   0  12   3        140.44        139.10         6.91 o                         
   1  12   3        599.40        630.89        13.35 o                         
   2  12   3        463.74        431.59        12.16 o                         
   3  12   3       1042.45        975.67        21.96 o                         
   4  12   3        386.60        408.01        15.25 o                         
   5  12   3         35.77         41.82         6.29 o                         
   6  12   3        168.83        184.05        14.25 o                         
   7  12   3        142.74        132.63        21.21 o                         
   8  12   3          2.26         -0.23         3.08 o                         
   9  12   3         21.79         35.66         7.99 o                         
  10  12   3         40.26         29.25         6.55 o                         
 -12  13   3         30.03         38.87        10.67 o                         
 -11  13   3        210.50        204.23        20.83 o                         
 -10  13   3        107.48         97.29        18.42 o                         
  -9  13   3        341.91        335.07        10.81 o                         
  -8  13   3        796.95        803.11        18.29 o                         
  -7  13   3          3.91          1.98         2.56 o                         
  -6  13   3        100.98         94.90         5.81 o                         
  -5  13   3        424.23        385.36        10.39 o                         
  -4  13   3        117.73        111.22         6.47 o                         
  -3  13   3        149.68        161.33         7.78 o                         
  -2  13   3        287.88        254.29         9.01 o                         
  -1  13   3          4.66          0.28         2.12 o                         
   0  13   3         45.95         55.09         4.85 o                         
   1  13   3        302.95        290.18        10.26 o                         
   2  13   3         18.21         14.79         3.74 o                         
   3  13   3        347.82        354.84        13.60 o                         
   4  13   3          0.07          2.66         3.50 o                         
   5  13   3         24.50         24.11         7.67 o                         
   6  13   3          8.89         -1.27         6.10 o                         
   7  13   3        107.57         97.18        11.10 o                         
   8  13   3        123.86        134.73        12.87 o                         
   9  13   3         67.09         39.63        10.67 o                         
 -11  14   3        169.70        163.91        14.24 o                         
 -10  14   3         47.93         54.09        13.21 o                         
  -9  14   3        169.53        170.26         9.79 o                         
  -8  14   3         21.34         16.88         2.60 o                         
  -7  14   3         36.55         28.59         3.58 o                         
  -6  14   3          2.93          1.28         1.99 o                         
  -5  14   3        683.47        682.01        16.05 o                         
  -4  14   3        267.78        258.44        10.40 o                         
  -3  14   3          9.01         10.30         2.85 o                         
  -2  14   3        398.85        375.31        10.98 o                         
  -1  14   3        237.18        256.91        10.11 o                         
   0  14   3         51.19         72.25         6.82 o                         
   1  14   3        155.75        170.18         9.97 o                         
   2  14   3        254.90        253.67        13.68 o                         
   3  14   3          8.32          7.10         3.67 o                         
   4  14   3        182.85        170.63        12.27 o                         
   5  14   3         18.98         28.11         5.92 o                         
   6  14   3         83.79         76.31        10.24 o                         
   7  14   3         14.94         22.13         7.08 o                         
   8  14   3         43.30         27.17         7.27 o                         
   9  14   3        139.26        109.48        15.24 o                         
 -11  15   3         17.70         24.02         6.64 o                         
 -10  15   3          0.82          4.68         5.18 o                         
  -9  15   3         86.40         98.18         8.38 o                         
  -8  15   3          9.03         12.51         2.63 o                         
  -7  15   3        128.27        136.11         7.38 o                         
  -6  15   3        295.71        280.59         9.60 o                         
  -5  15   3        143.03        151.22         9.90 o                         
  -4  15   3         39.43         35.80         4.20 o                         
  -3  15   3        476.23        494.04        15.74 o                         
  -2  15   3         45.61         44.71         7.59 o                         
  -1  15   3        482.65        493.00        15.54 o                         
   0  15   3        190.53        219.13        12.29 o                         
   1  15   3         66.80         75.55         8.43 o                         
   2  15   3        509.95        452.60        15.02 o                         
   3  15   3        446.46        433.02        17.23 o                         
   4  15   3          0.01         -3.58         3.58 o                         
   5  15   3        102.86        111.91        15.62 o                         
   6  15   3          2.10          6.41         7.11 o                         
   7  15   3          6.29         18.67         6.65 o                         
   8  15   3        149.09        173.29        19.18 o                         
  -9  16   3         99.73         93.55         8.55 o                         
  -8  16   3        248.80        256.70        13.63 o                         
  -7  16   3        171.30        183.77         8.98 o                         
  -6  16   3          0.15          0.22         2.24 o                         
  -5  16   3          0.66          1.82         2.49 o                         
  -4  16   3         29.67         40.36         4.67 o                         
  -3  16   3        256.94        249.89        11.71 o                         
  -2  16   3         11.28         17.05         3.70 o                         
  -1  16   3         96.29        108.88         8.98 o                         
   0  16   3         15.27         13.48         4.55 o                         
   1  16   3         22.48         12.44         4.58 o                         
   2  16   3         12.80         19.13         4.44 o                         
   3  16   3         84.78         76.98        13.59 o                         
   4  16   3        422.00        399.09        18.21 o                         
   5  16   3        263.54        245.99        18.33 o                         
   6  16   3        132.98        133.28        14.07 o                         
   7  16   3          4.40         -0.14         5.31 o                         
  -8  17   3        132.06        128.25         8.10 o                         
  -7  17   3          2.17          4.00         2.76 o                         
  -6  17   3         35.81         38.99         4.70 o                         
  -5  17   3         10.74         11.48         3.58 o                         
  -4  17   3        272.58        292.48        15.66 o                         
  -3  17   3        228.93        204.96        22.88 o                         
  -2  17   3         92.87         98.57        10.00 o                         
  -1  17   3         13.67         14.23         5.60 o                         
   0  17   3        204.24        196.16        13.53 o                         
   1  17   3        325.17        309.86        20.73 o                         
   2  17   3         16.24         16.31         8.91 o                         
   3  17   3        149.81        144.75        12.59 o                         
   4  17   3         65.61         80.57         9.59 o                         
   5  17   3          4.78         -0.62         5.31 o                         
  -6  18   3         32.33         40.07         6.32 o                         
  -5  18   3        215.30        219.49        14.38 o                         
  -4  18   3         93.10         94.43         9.91 o                         
  -3  18   3        137.09        160.21        15.01 o                         
  -2  18   3        642.46        675.99        27.73 o                         
  -1  18   3        199.69        235.14        41.53 o                         
   0  18   3         67.62         74.94         8.97 o                         
   1  18   3        173.91        178.36        28.63 o                         
   2  18   3         89.43        130.99        14.78 o                         
   3  18   3        172.12        159.77        13.23 o                         
   4  18   3         87.32         78.44        19.69 o                         
  -3  19   3         27.87         35.07         8.17 o                         
  -2  19   3         30.87         37.14         8.34 o                         
  -1  19   3          8.29          7.62         9.53 o                         
   0  19   3         42.39         44.06         9.16 o                         
   1  19   3        275.51        290.29        21.73 o                         
 -16   0   4         78.12         72.40         9.91 o                         
 -15   0   4          4.43          4.57         2.34 o                         
 -14   0   4        596.63        575.98        34.17 o                         
 -13   0   4        215.96        211.35        10.67 o                         
 -12   0   4       1190.21       1151.75        33.91 o                         
 -10   0   4        206.57        192.80        14.48 o                         
  -9   0   4       2861.37       2740.63        82.56 o                         
  -8   0   4       8598.63       8477.94       228.11 o                         
  -7   0   4        205.80        173.50        11.68 o                         
  -6   0   4        341.63        318.03         9.95 o                         
  -5   0   4       4619.82       4966.36       136.92 o                         
  -4   0   4       1007.79       1176.39        26.67 o                         
  -3   0   4        244.47        249.54         5.88 o                         
  -2   0   4       1680.35       1846.92        25.16 o                         
  -1   0   4       1958.01       2049.46        36.16 o                         
   0   0   4        859.31        864.65        14.71 o                         
   1   0   4       2707.43       2721.73        37.16 o                         
   2   0   4         70.19         94.74         6.20 o                         
   3   0   4        180.17        175.71         7.25 o                         
   4   0   4        595.37        620.76        13.66 o                         
   5   0   4        346.55        365.33        10.31 o                         
   6   0   4        148.03        139.78         8.39 o                         
   7   0   4          8.28          7.66         3.10 o                         
   8   0   4         37.32         60.62         6.76 o                         
   9   0   4        537.70        496.76        16.97 o                         
  10   0   4        435.21        403.25        15.27 o                         
  11   0   4          9.49          7.94         3.64 o                         
  12   0   4         39.83         39.33         6.80 o                         
  13   0   4         96.45         84.08        10.67 o                         
 -16   1   4        145.53        155.49         8.88 o                         
 -15   1   4         16.87         14.48         2.07 o                         
 -14   1   4        133.86        136.38         5.40 o                         
 -13   1   4          3.72          5.73         1.45 o                         
 -12   1   4        238.05        219.33         8.20 o                         
 -11   1   4        283.05        269.65         7.05 o                         
 -10   1   4       1374.19       1299.08        20.49 o                         
  -9   1   4          0.05          1.19         4.19 o                         
  -8   1   4       1201.98       1264.10        47.51 o                         
  -7   1   4        100.39         95.53         7.85 o                         
  -6   1   4        105.30         96.54         4.83 o                         
  -5   1   4       7865.48       7959.87       105.70 o                         
  -4   1   4       2807.79       2858.30        40.88 o                         
  -3   1   4       3470.96       3381.33        29.45 o                         
  -2   1   4       5206.15       5295.46        43.50 o                         
  -1   1   4        108.45         64.11         2.42 o                         
   0   1   4          3.21          5.88         1.07 o                         
   1   1   4        241.19        235.42         4.82 o                         
   2   1   4        451.19        494.79         8.31 o                         
   3   1   4        190.53        205.10         5.59 o                         
   4   1   4        140.85        133.84         5.83 o                         
   5   1   4         36.17         34.01         2.75 o                         
   6   1   4        516.83        521.70        10.84 o                         
   7   1   4          9.03         10.43         2.52 o                         
   8   1   4          0.89         -1.06         1.61 o                         
   9   1   4        771.05        795.09        17.32 o                         
  10   1   4         30.00         34.50         5.89 o                         
  11   1   4        190.53        230.30         9.21 o                         
  12   1   4        113.13        124.94         7.40 o                         
  13   1   4         55.23         45.12         5.37 o                         
 -16   2   4        247.49        272.31        17.02 o                         
 -15   2   4         14.47         20.32         5.08 o                         
 -14   2   4         27.19         29.55         6.60 o                         
 -13   2   4        106.30        108.74         5.46 o                         
 -12   2   4        200.05        199.19         6.04 o                         
 -11   2   4         18.12         17.98         1.72 o                         
 -10   2   4        160.11        162.90         5.55 o                         
  -9   2   4         72.16         71.43         3.20 o                         
  -8   2   4          5.79          4.20         1.36 o                         
  -7   2   4        321.91        347.09         5.38 o                         
  -6   2   4        317.42        331.30         5.62 o                         
  -5   2   4        383.39        472.71         8.18 o                         
  -4   2   4        114.78        111.06         4.05 o                         
  -3   2   4        148.96        175.96         2.99 o                         
  -2   2   4         78.43         97.10         2.66 o                         
  -1   2   4         63.67         68.70         2.46 o                         
   0   2   4        275.79        312.25         5.65 o                         
   1   2   4        586.30        565.07         8.73 o                         
   2   2   4       4315.20       4452.31        49.52 o                         
   3   2   4        279.84        308.03         8.00 o                         
   4   2   4        507.40        517.53         9.10 o                         
   5   2   4        224.78        208.12         6.13 o                         
   6   2   4         48.31         45.51         3.67 o                         
   7   2   4        302.76        298.90         9.31 o                         
   8   2   4         25.43         24.22         3.37 o                         
   9   2   4          0.00         -1.98         1.98 o                         
  10   2   4         12.41         15.66         3.16 o                         
  11   2   4         16.26         12.00         2.95 o                         
  12   2   4         10.70         10.14         3.71 o                         
 -16   3   4        159.91        182.64        14.23 o                         
 -15   3   4         27.26         24.89         5.84 o                         
 -14   3   4          2.65          7.37         3.56 o                         
 -13   3   4        167.79        181.37        10.92 o                         
 -12   3   4        231.86        226.77        11.36 o                         
 -11   3   4         11.82          8.63         1.56 o                         
 -10   3   4        166.37        160.37         4.43 o                         
  -9   3   4        444.61        468.96         8.78 o                         
  -8   3   4        749.21        746.55        11.81 o                         
  -7   3   4       1082.42       1111.22        15.86 o                         
  -6   3   4         55.94         49.66         3.34 o                         
  -5   3   4       1465.31       1592.67        24.46 o                         
  -4   3   4       4432.37       4680.03        56.82 o                         
  -3   3   4        846.07        912.24         9.62 o                         
  -2   3   4        142.40        114.61         3.88 o                         
  -1   3   4          7.75          5.49         1.00 o                         
   0   3   4        381.27        402.59         6.48 o                         
   1   3   4          0.13          1.51         0.96 o                         
   2   3   4       2336.77       2512.26        28.47 o                         
   3   3   4        446.34        444.85        10.02 o                         
   4   3   4        252.09        247.40         7.12 o                         
   5   3   4         73.58         84.82         4.38 o                         
   6   3   4        354.78        379.62        12.38 o                         
   7   3   4          0.01          1.44         1.99 o                         
   8   3   4         36.17         30.88         4.33 o                         
   9   3   4        244.17        260.81        12.43 o                         
  10   3   4         11.24          9.23         2.82 o                         
  11   3   4         13.59         12.16         3.20 o                         
  12   3   4        123.27        122.14         8.74 o                         
 -16   4   4          0.55          2.54         3.81 o                         
 -15   4   4          3.42         11.94         4.57 o                         
 -14   4   4         20.00         22.10         5.33 o                         
 -13   4   4         16.99         17.27         4.57 o                         
 -12   4   4        156.17        155.58         8.62 o                         
 -11   4   4        482.49        467.03        19.67 o                         
 -10   4   4         26.39         25.22         2.29 o                         
  -9   4   4        308.76        294.50         6.83 o                         
  -8   4   4       1185.31       1144.65        23.19 o                         
  -7   4   4         24.27         16.91         1.71 o                         
  -6   4   4       2994.79       2998.20        38.39 o                         
  -5   4   4        224.37        210.11         6.19 o                         
  -4   4   4        135.95        152.94         3.31 o                         
  -3   4   4        652.94        707.86         9.09 o                         
  -2   4   4       4786.60       4865.49        45.04 o                         
  -1   4   4       3351.65       3393.63        33.09 o                         
   0   4   4          2.57         12.02         1.46 o                         
   1   4   4       1023.54       1028.99        13.27 o                         
   2   4   4       1655.65       1763.23        21.86 o                         
   3   4   4        426.89        440.12         9.66 o                         
   4   4   4        906.56        950.50        15.50 o                         
   5   4   4        201.22        211.85         8.46 o                         
   6   4   4        426.32        455.16        11.00 o                         
   7   4   4          2.07          4.51         2.33 o                         
   8   4   4        619.43        628.67        22.07 o                         
   9   4   4          1.46         -2.01         2.01 o                         
  10   4   4        111.79         86.12         7.44 o                         
  11   4   4         46.81         48.74         7.22 o                         
  12   4   4        117.91        110.80        21.08 o                         
 -16   5   4         47.48         49.03         9.14 o                         
 -15   5   4         78.95         72.65         9.91 o                         
 -14   5   4         48.43         45.72         7.62 o                         
 -13   5   4         40.42         50.04         7.37 o                         
 -12   5   4          0.28          1.01         3.18 o                         
 -11   5   4         87.14         73.09         6.65 o                         
 -10   5   4         19.50         20.47         2.80 o                         
  -9   5   4        182.97        164.01         6.10 o                         
  -8   5   4        373.19        358.99         9.45 o                         
  -7   5   4       1399.75       1397.41        19.81 o                         
  -6   5   4       1223.83       1153.60        17.04 o                         
  -5   5   4       1715.42       1530.11        17.26 o                         
  -4   5   4        758.25        680.92         8.02 o                         
  -3   5   4       2724.60       2724.89        26.36 o                         
  -2   5   4       4770.37       4892.56        48.18 o                         
  -1   5   4       1980.88       1973.23        21.01 o                         
   0   5   4        615.64        589.48         9.50 o                         
   1   5   4        396.85        392.53         7.96 o                         
   2   5   4        191.88        190.97         5.70 o                         
   3   5   4         81.10         93.27         4.64 o                         
   4   5   4         36.13         27.74         3.25 o                         
   5   5   4         92.16         91.91         6.00 o                         
   6   5   4        318.73        315.41         9.17 o                         
   7   5   4         51.18         58.25         5.48 o                         
   8   5   4        318.78        334.64        14.85 o                         
   9   5   4        123.11        129.40         8.28 o                         
  10   5   4        288.38        346.68        15.69 o                         
  11   5   4         57.45         66.86         6.46 o                         
  12   5   4         16.01         20.96         4.83 o                         
 -15   6   4        200.59        242.08        16.51 o                         
 -14   6   4          3.16          3.56         4.06 o                         
 -13   6   4          0.78         -2.79         3.30 o                         
 -12   6   4        132.30        141.97         9.38 o                         
 -11   6   4          2.11         -0.66         6.35 o                         
 -10   6   4        218.99        223.29        10.42 o                         
  -9   6   4        276.23        247.23        23.91 o                         
  -8   6   4          0.38          2.36         2.05 o                         
  -7   6   4        425.81        420.30        11.95 o                         
  -6   6   4       1347.65       1308.55        22.08 o                         
  -5   6   4         14.72         28.42         1.90 o                         
  -4   6   4         62.60         86.00         2.14 o                         
  -3   6   4         24.58         30.55         2.17 o                         
  -2   6   4        403.10        431.69         6.81 o                         
  -1   6   4         10.49         10.78         1.72 o                         
   0   6   4        816.96        813.16        11.97 o                         
   1   6   4          0.81          2.51         1.22 o                         
   2   6   4        345.42        353.55         7.56 o                         
   3   6   4        110.61        113.13         5.09 o                         
   4   6   4         95.23         95.23         4.85 o                         
   5   6   4         23.96         30.13         3.83 o                         
   6   6   4         49.55         52.90         4.92 o                         
   7   6   4          0.02         -0.67         2.05 o                         
   8   6   4         30.78         26.41         4.10 o                         
   9   6   4          0.01         -0.67         2.34 o                         
  10   6   4        141.86        145.89         9.18 o                         
  11   6   4        434.53        389.76        18.00 o                         
  12   6   4        159.79        128.44         9.35 o                         
 -15   7   4         86.54         99.58        12.96 o                         
 -14   7   4         35.75         38.61         7.87 o                         
 -13   7   4        157.61        128.76        10.55 o                         
 -12   7   4        485.89        430.70        39.88 o                         
 -11   7   4          2.32          4.09         3.94 o                         
 -10   7   4          7.11          8.27         3.52 o                         
  -9   7   4        103.36        104.91         8.29 o                         
  -8   7   4         33.91         38.09         4.21 o                         
  -7   7   4        316.98        329.44        10.44 o                         
  -6   7   4        223.79        239.42         6.62 o                         
  -5   7   4        170.87        172.82         4.63 o                         
  -4   7   4       1332.07       1368.15        16.67 o                         
  -3   7   4          1.61          0.54         0.73 o                         
  -2   7   4        215.18        239.11         9.13 o                         
  -1   7   4       1229.01       1185.05        15.44 o                         
   0   7   4         55.92         50.85         3.38 o                         
   1   7   4         27.63         27.62         2.75 o                         
   2   7   4        824.14        851.22        14.25 o                         
   3   7   4          1.82          0.60         1.36 o                         
   4   7   4         47.86         40.77         3.87 o                         
   5   7   4        411.21        449.94        10.94 o                         
   6   7   4         67.14         60.56         6.39 o                         
   7   7   4        189.93        188.74        10.66 o                         
   8   7   4         48.16         52.23         7.30 o                         
   9   7   4        564.60        546.98        25.85 o                         
  10   7   4        160.21        157.16         9.71 o                         
  11   7   4          5.40          3.76         3.85 o                         
 -15   8   4         10.23         12.45         5.59 o                         
 -14   8   4          0.61          2.03         4.32 o                         
 -13   8   4        103.34         83.57        10.92 o                         
 -12   8   4        118.11         91.48         9.01 o                         
 -11   8   4        118.54         76.07         7.94 o                         
 -10   8   4         33.18         23.67         4.93 o                         
  -9   8   4        595.83        535.02        25.40 o                         
  -8   8   4        627.20        595.45        15.60 o                         
  -7   8   4        508.59        474.44        10.96 o                         
  -6   8   4        530.75        548.11        10.44 o                         
  -5   8   4          1.96          3.50         1.04 o                         
  -4   8   4         60.42         64.39         3.53 o                         
  -3   8   4        420.09        411.55         8.45 o                         
  -2   8   4        164.33        165.03         9.77 o                         
  -1   8   4        358.51        357.16         8.73 o                         
   0   8   4        313.59        274.78         9.62 o                         
   1   8   4        618.75        610.62        11.39 o                         
   2   8   4         14.82         17.75         2.46 o                         
   3   8   4         51.05         51.89         3.94 o                         
   4   8   4        458.75        465.56        12.24 o                         
   5   8   4        430.88        392.86        11.50 o                         
   6   8   4        383.33        354.16        19.15 o                         
   7   8   4         32.21         24.89         5.87 o                         
   8   8   4          0.26         -1.85         2.49 o                         
   9   8   4          0.50         -1.10         2.78 o                         
  10   8   4         11.28         10.03         3.68 o                         
  11   8   4         52.20         45.82         7.75 o                         
 -14   9   4         26.51         30.23         7.87 o                         
 -13   9   4         56.84         52.33         9.40 o                         
 -12   9   4          1.96          0.04         3.78 o                         
 -11   9   4         19.92         18.76         4.88 o                         
 -10   9   4        130.21        160.33        11.47 o                         
  -9   9   4         97.92         90.26         6.87 o                         
  -8   9   4        461.85        437.18        20.06 o                         
  -7   9   4         12.65         10.05         1.75 o                         
  -6   9   4        434.73        436.02        13.02 o                         
  -5   9   4       3153.23       3122.46        37.84 o                         
  -4   9   4       1887.31       1829.55        26.87 o                         
  -3   9   4       3621.46       3576.98        47.88 o                         
  -2   9   4       1532.66       1526.92        22.16 o                         
  -1   9   4         12.00         11.59         2.32 o                         
   0   9   4        129.31        121.44         5.95 o                         
   1   9   4         42.85         42.91         3.82 o                         
   2   9   4        988.75        946.01        16.93 o                         
   3   9   4          1.46          3.75         2.10 o                         
   4   9   4         34.50         35.82         4.20 o                         
   5   9   4         89.58         97.18         6.80 o                         
   6   9   4         33.64         26.88         4.66 o                         
   7   9   4        133.05        129.94        12.19 o                         
   8   9   4          0.84          3.27         3.47 o                         
   9   9   4          9.12          9.13         4.18 o                         
  10   9   4          1.47          4.20         4.02 o                         
  11   9   4         34.28         39.24         6.40 o                         
 -14  10   4         16.61         29.47         8.13 o                         
 -13  10   4         74.03         80.02        12.19 o                         
 -12  10   4         34.36         27.18         7.62 o                         
 -11  10   4         97.23         82.37         9.03 o                         
 -10  10   4        104.68        131.31         8.91 o                         
  -9  10   4        185.64        181.29         9.21 o                         
  -8  10   4        458.26        441.77        10.29 o                         
  -7  10   4        621.70        577.16        13.26 o                         
  -6  10   4         77.41         81.73         3.53 o                         
  -5  10   4          3.17          5.55         1.85 o                         
  -4  10   4        200.78        215.43         8.09 o                         
  -3  10   4       1510.66       1535.51        27.78 o                         
  -2  10   4         27.39         28.10         3.31 o                         
  -1  10   4         96.39         82.63         5.08 o                         
   0  10   4        170.35        177.24         9.68 o                         
   1  10   4        295.64        306.91         8.76 o                         
   2  10   4        706.78        713.09        14.42 o                         
   3  10   4         83.02         83.65         6.26 o                         
   4  10   4        569.39        573.80        15.91 o                         
   5  10   4          2.34          1.19         3.05 o                         
   6  10   4         15.89         10.49         5.65 o                         
   7  10   4        111.88        116.85        14.73 o                         
   8  10   4          0.01         -4.83         5.84 o                         
   9  10   4         74.56         65.36         9.24 o                         
  10  10   4         70.59         65.53         8.96 o                         
 -13  11   4         60.54         62.24        11.43 o                         
 -12  11   4         76.81         69.86        11.94 o                         
 -11  11   4        117.10        108.48         9.34 o                         
 -10  11   4        171.71        165.71        10.35 o                         
  -9  11   4         36.85         44.82         5.65 o                         
  -8  11   4        158.26        153.91         6.87 o                         
  -7  11   4        277.74        302.24         9.49 o                         
  -6  11   4          7.05          9.93         2.22 o                         
  -5  11   4        219.31        222.81         7.31 o                         
  -4  11   4        356.51        369.16         9.92 o                         
  -3  11   4        512.55        519.40        27.17 o                         
  -2  11   4        878.79        883.99        17.30 o                         
  -1  11   4       1057.29       1039.31        19.52 o                         
   0  11   4         36.72         38.89         4.60 o                         
   1  11   4         45.04         43.67         4.20 o                         
   2  11   4       1226.78       1173.38        22.60 o                         
   3  11   4        179.37        199.01        10.57 o                         
   4  11   4        117.39        116.08        10.12 o                         
   5  11   4        379.15        373.29        15.05 o                         
   6  11   4          2.95          7.86         4.94 o                         
   7  11   4          2.26         -0.47         9.53 o                         
   8  11   4         10.58         22.86         9.40 o                         
   9  11   4         93.37         80.78        13.46 o                         
  10  11   4         28.33         29.20         7.00 o                         
 -13  12   4          2.29          4.57         6.10 o                         
 -12  12   4          2.09          6.31         4.51 o                         
 -11  12   4         53.77         64.32        10.80 o                         
 -10  12   4          0.25         -0.15         2.86 o                         
  -9  12   4        428.96        436.14        11.29 o                         
  -8  12   4          2.50          5.08         2.40 o                         
  -7  12   4          0.89          0.10         1.85 o                         
  -6  12   4        486.51        468.85        11.12 o                         
  -5  12   4          5.24          3.33         2.05 o                         
  -4  12   4         14.75         15.96         2.95 o                         
  -3  12   4          0.22          0.14         2.24 o                         
  -2  12   4       1476.88       1419.42        27.80 o                         
  -1  12   4        219.80        236.88         9.08 o                         
   0  12   4        198.27        203.87        10.22 o                         
   1  12   4       1147.45       1099.08        21.79 o                         
   2  12   4         74.11         77.60         7.02 o                         
   3  12   4        454.73        397.22        13.47 o                         
   4  12   4          3.41          2.09         3.16 o                         
   5  12   4         29.64         35.71         6.32 o                         
   6  12   4        138.95        126.56        12.44 o                         
   7  12   4         32.14         30.72         7.18 o                         
   8  12   4        210.28        207.79        21.08 o                         
   9  12   4         25.44         27.18        10.41 o                         
 -12  13   4         93.30         93.14        15.62 o                         
 -11  13   4        186.13        234.02        15.24 o                         
 -10  13   4         90.92        107.88        11.05 o                         
  -9  13   4        397.87        409.12        13.71 o                         
  -8  13   4         31.45         35.26         4.32 o                         
  -7  13   4         10.33          4.61         1.88 o                         
  -6  13   4         53.93         57.11         5.25 o                         
  -5  13   4          0.91         -0.61         1.75 o                         
  -4  13   4         29.24         28.25         3.84 o                         
  -3  13   4        433.27        431.39        13.18 o                         
  -2  13   4       1234.70       1200.13        25.47 o                         
  -1  13   4        186.45        172.59         8.94 o                         
   0  13   4         39.37         31.48         4.96 o                         
   1  13   4         29.95         32.93         4.68 o                         
   2  13   4         36.37         40.22         5.45 o                         
   3  13   4         55.71         60.12         6.58 o                         
   4  13   4         67.45         58.13         8.97 o                         
   5  13   4        165.49        184.53        12.90 o                         
   6  13   4          2.53         -7.29         8.13 o                         
   7  13   4         19.52         12.42         6.28 o                         
   8  13   4          0.32         -7.62         7.62 o                         
 -11  14   4         65.91         64.56         9.29 o                         
 -10  14   4         41.26         25.42         6.72 o                         
  -9  14   4         90.29         83.58         6.31 o                         
  -8  14   4         99.96        103.82         7.23 o                         
  -7  14   4        255.21        256.00         8.51 o                         
  -6  14   4        158.27        132.12        10.77 o                         
  -5  14   4          4.94          4.41         2.30 o                         
  -4  14   4         70.70         69.28         5.68 o                         
  -3  14   4         95.06         97.35         6.68 o                         
  -2  14   4         16.55         20.00         4.24 o                         
  -1  14   4        115.92        117.95        14.63 o                         
   0  14   4        158.36        149.91         9.93 o                         
   1  14   4        173.84        178.86        17.24 o                         
   2  14   4         75.05         68.10         6.99 o                         
   3  14   4         38.18         30.38         5.29 o                         
   4  14   4         16.50         18.26         5.38 o                         
   5  14   4        114.08        103.63        10.28 o                         
   6  14   4        162.49        157.10        14.60 o                         
   7  14   4          1.27         -3.91         4.58 o                         
 -10  15   4        217.84        238.55        17.68 o                         
  -9  15   4        292.88        281.51        15.52 o                         
  -8  15   4          3.10          2.91         2.72 o                         
  -7  15   4        171.13        167.63         7.49 o                         
  -6  15   4        260.32        262.81        10.10 o                         
  -5  15   4        258.34        257.17         9.39 o                         
  -4  15   4        738.59        751.13        18.03 o                         
  -3  15   4        374.40        386.54        11.73 o                         
  -2  15   4         56.09         60.26         7.47 o                         
  -1  15   4        629.89        622.47        21.62 o                         
   0  15   4         16.29         14.93         4.93 o                         
   1  15   4         52.38         32.26         6.29 o                         
   2  15   4        195.84        205.27        20.12 o                         
   3  15   4         11.40         13.21         4.47 o                         
   4  15   4          8.23          1.65         4.22 o                         
   5  15   4         72.57         59.17        17.91 o                         
   6  15   4          9.60         20.17         7.45 o                         
   7  15   4        150.79        170.19        21.34 o                         
  -9  16   4        111.15        118.62        10.60 o                         
  -8  16   4          8.94         10.51         4.35 o                         
  -7  16   4          0.03          0.86         2.14 o                         
  -6  16   4         47.64         52.86         5.20 o                         
  -5  16   4         44.83         46.58         4.90 o                         
  -4  16   4         56.02         45.42         5.11 o                         
  -3  16   4        104.45        121.37         8.98 o                         
  -2  16   4          0.01         -0.18         2.70 o                         
  -1  16   4        273.46        296.66        18.79 o                         
   0  16   4         20.38         12.11         5.79 o                         
   1  16   4          5.75          1.86         5.91 o                         
   2  16   4          2.86          6.50         4.63 o                         
   3  16   4          3.10          5.38         4.74 o                         
   4  16   4          4.90         17.37         6.03 o                         
   5  16   4        156.64        149.24        17.65 o                         
  -7  17   4         63.52         56.67         5.73 o                         
  -6  17   4          1.30          3.03         3.01 o                         
  -5  17   4        107.97        107.23         7.56 o                         
  -4  17   4         19.26         18.84         4.23 o                         
  -3  17   4         79.96         88.64        10.26 o                         
  -2  17   4         65.65         69.20        10.54 o                         
  -1  17   4        131.46        157.85        15.11 o                         
   0  17   4         10.18         14.23         6.15 o                         
   1  17   4          6.06          5.03         7.32 o                         
   2  17   4        514.04        523.65        31.24 o                         
   3  17   4        234.44        254.88        20.43 o                         
   4  17   4        154.15        179.45        14.17 o                         
  -5  18   4         12.89         11.87         4.65 o                         
  -4  18   4          0.13          2.41         3.67 o                         
  -3  18   4        195.93        216.08        17.69 o                         
  -2  18   4        195.74        222.23        18.23 o                         
  -1  18   4         50.73         33.70        18.54 o                         
   0  18   4        185.08        172.00        16.70 o                         
   1  18   4         13.66         12.15         5.49 o                         
   2  18   4         26.96         27.94        12.19 o                         
 -16   1   5        143.34        145.30        10.41 o                         
 -15   1   5        184.44        203.50         6.11 o                         
 -14   1   5         14.13         13.01         1.60 o                         
 -13   1   5         27.13         32.20         2.86 o                         
 -12   1   5        349.32        333.75         7.95 o                         
 -11   1   5        160.91        157.08         4.59 o                         
 -10   1   5       2567.48       2446.65        42.53 o                         
  -9   1   5        704.09        664.69        12.56 o                         
  -8   1   5        642.53        660.34        12.94 o                         
  -7   1   5          0.03          1.40         0.96 o                         
  -6   1   5         37.84         40.37         2.74 o                         
  -5   1   5          0.05          3.34         1.10 o                         
  -4   1   5         33.33         44.18         3.18 o                         
  -3   1   5       1181.96       1281.79        13.28 o                         
  -2   1   5        214.44        201.97         4.18 o                         
  -1   1   5         87.73         75.39         3.13 o                         
   0   1   5        224.32        272.54         5.86 o                         
   1   1   5          3.06          1.44         1.07 o                         
   2   1   5       1091.04       1148.66        15.47 o                         
   3   1   5         60.91         55.79         3.62 o                         
   4   1   5          7.21          8.08         1.84 o                         
   5   1   5        311.19        344.70         9.01 o                         
   6   1   5        197.39        203.75         8.04 o                         
   7   1   5         86.13         87.93         6.43 o                         
   8   1   5          4.18          0.42         2.01 o                         
   9   1   5         54.41         55.73         5.58 o                         
  10   1   5         20.39         20.34         3.70 o                         
  11   1   5        105.51         97.51         7.80 o                         
 -16   2   5          0.29          5.08         2.79 o                         
 -15   2   5        276.70        277.64        13.97 o                         
 -14   2   5        538.88        597.20        21.34 o                         
 -13   2   5        353.35        371.54        12.32 o                         
 -12   2   5        470.87        488.51        15.45 o                         
 -11   2   5        718.81        704.79        13.23 o                         
 -10   2   5        201.34        202.87         8.00 o                         
  -9   2   5        994.67       1014.82        27.85 o                         
  -8   2   5       1106.46       1048.73        14.75 o                         
  -7   2   5        167.45        145.25         4.12 o                         
  -6   2   5          0.12          0.09         0.83 o                         
  -5   2   5          0.01          1.18         1.02 o                         
  -4   2   5          8.43          8.73         1.16 o                         
  -3   2   5       1079.01       1150.32        15.26 o                         
  -2   2   5       2966.97       2974.27        26.49 o                         
  -1   2   5       1118.84       1066.87        11.99 o                         
   0   2   5        665.28        655.60         9.48 o                         
   1   2   5       2598.22       2604.01        29.85 o                         
   2   2   5       1226.57       1222.55        18.53 o                         
   3   2   5        159.99        163.76         8.05 o                         
   4   2   5         55.58         72.40         4.24 o                         
   5   2   5         29.91         16.90         2.81 o                         
   6   2   5         39.09         24.14         3.20 o                         
   7   2   5          6.61          8.93         2.72 o                         
   8   2   5        153.38        160.67         9.56 o                         
   9   2   5        239.93        211.75        10.07 o                         
  10   2   5          2.89          8.51         2.98 o                         
  11   2   5          1.11         -1.15         2.64 o                         
 -16   3   5         11.75         20.07         5.08 o                         
 -15   3   5        112.61        134.38         9.91 o                         
 -14   3   5        418.19        440.47        18.04 o                         
 -13   3   5         85.89         84.72         4.10 o                         
 -12   3   5         26.53         21.80         2.22 o                         
 -11   3   5         46.66         51.12         2.64 o                         
 -10   3   5         23.44         19.87         2.29 o                         
  -9   3   5        141.10        139.78         4.55 o                         
  -8   3   5        402.84        398.48         8.70 o                         
  -7   3   5         70.36         67.22         3.62 o                         
  -6   3   5         78.14         78.00         4.40 o                         
  -5   3   5         43.20         46.07         4.18 o                         
  -4   3   5        228.72        226.93         4.96 o                         
  -3   3   5        101.36        142.80         5.21 o                         
  -2   3   5        972.42        946.84        11.22 o                         
  -1   3   5         41.98         42.08         2.30 o                         
   0   3   5        141.05        156.69         4.80 o                         
   1   3   5          0.51          2.11         1.19 o                         
   2   3   5         91.29         81.66         4.80 o                         
   3   3   5        767.77        727.93        13.57 o                         
   4   3   5       2442.17       2357.90        29.14 o                         
   5   3   5       3288.44       3215.21        42.88 o                         
   6   3   5        306.11        320.60         9.88 o                         
   7   3   5         12.81         10.60         3.03 o                         
   8   3   5        296.43        327.22        11.19 o                         
   9   3   5          4.53          5.09         2.97 o                         
  10   3   5         34.45         22.46         6.89 o                         
  11   3   5          5.44          7.78         5.61 o                         
 -16   4   5        341.06        387.64        19.56 o                         
 -15   4   5        137.56        151.14        10.92 o                         
 -14   4   5        137.18        151.90        10.41 o                         
 -13   4   5        121.91        124.27         7.91 o                         
 -12   4   5        206.43        196.21         6.51 o                         
 -11   4   5        100.71         88.46         6.93 o                         
 -10   4   5        773.80        774.73        13.64 o                         
  -9   4   5         26.69         30.19         2.32 o                         
  -8   4   5        327.39        345.32         7.43 o                         
  -7   4   5        594.06        606.27        17.34 o                         
  -6   4   5         31.15         31.66         2.84 o                         
  -5   4   5          4.34          2.12         1.41 o                         
  -4   4   5        130.96        141.88         2.93 o                         
  -3   4   5         26.25         47.35         2.23 o                         
  -2   4   5         18.74         35.13         2.36 o                         
  -1   4   5       1776.61       1767.73        18.81 o                         
   0   4   5        114.96        129.83         4.93 o                         
   1   4   5         82.24         70.83         4.02 o                         
   2   4   5        244.65        249.36         7.04 o                         
   3   4   5         77.53         89.16         5.23 o                         
   4   4   5         58.70         66.58         4.75 o                         
   5   4   5        415.13        417.85        10.99 o                         
   6   4   5          3.94          2.41         2.09 o                         
   7   4   5         20.67         14.75         3.49 o                         
   8   4   5          6.66          8.64         3.07 o                         
   9   4   5          5.22          0.93         2.69 o                         
  10   4   5         37.73         28.98         7.87 o                         
  11   4   5         23.43         40.04         6.97 o                         
 -15   5   5          2.20         13.97         4.06 o                         
 -14   5   5          5.94         12.36         4.57 o                         
 -13   5   5         36.69         37.07         5.32 o                         
 -12   5   5         28.52         20.71         4.95 o                         
 -11   5   5         50.08         51.05         6.99 o                         
 -10   5   5         89.03         84.72         4.13 o                         
  -9   5   5          6.19          9.34         1.70 o                         
  -8   5   5        316.67        307.29         7.04 o                         
  -7   5   5          0.05          0.94         1.17 o                         
  -6   5   5          6.29          6.74         1.60 o                         
  -5   5   5         31.57         29.25         2.35 o                         
  -4   5   5        367.58        370.56         5.85 o                         
  -3   5   5        597.08        608.50         8.56 o                         
  -2   5   5        185.00        202.69         5.15 o                         
  -1   5   5        144.27        161.88         5.03 o                         
   0   5   5          7.39          9.46         1.68 o                         
   1   5   5         38.25         44.34         3.31 o                         
   2   5   5         42.57         45.58         3.51 o                         
   3   5   5         58.61         55.97         3.97 o                         
   4   5   5        493.43        501.61        12.10 o                         
   5   5   5       1383.33       1338.02        24.73 o                         
   6   5   5         22.41         27.04         3.65 o                         
   7   5   5         63.45         61.56         5.99 o                         
   8   5   5         83.89         90.37         7.53 o                         
   9   5   5          6.20          1.48         3.32 o                         
  10   5   5          2.03         -2.64         3.02 o                         
  11   5   5          0.09         -3.59         3.59 o                         
 -15   6   5          5.20          7.87         4.57 o                         
 -14   6   5        143.54        151.14        11.94 o                         
 -13   6   5        416.33        430.25        29.21 o                         
 -12   6   5        350.22        346.74        17.02 o                         
 -11   6   5          1.88          4.85         2.39 o                         
 -10   6   5        145.67        138.07         7.52 o                         
  -9   6   5        303.46        266.44         9.26 o                         
  -8   6   5          1.10          3.17         2.54 o                         
  -7   6   5         18.25         14.05         2.49 o                         
  -6   6   5          8.64         11.58         2.09 o                         
  -5   6   5         14.52         10.85         1.44 o                         
  -4   6   5        409.41        451.00         8.10 o                         
  -3   6   5        632.05        704.15        10.16 o                         
  -2   6   5        331.59        375.58         7.17 o                         
  -1   6   5       1536.09       1595.62        23.37 o                         
   0   6   5        469.34        459.78        11.47 o                         
   1   6   5        807.38        754.40        13.36 o                         
   2   6   5        476.88        479.68        11.31 o                         
   3   6   5         99.11        108.55         5.87 o                         
   4   6   5          2.23          6.14         2.59 o                         
   5   6   5          0.15         -1.69         1.92 o                         
   6   6   5        244.58        251.28         9.84 o                         
   7   6   5         31.22         36.58         6.11 o                         
   8   6   5         65.49         70.61         7.68 o                         
   9   6   5        326.13        338.01        16.45 o                         
  10   6   5          5.80          5.29         4.56 o                         
  11   6   5          0.01         -4.57         4.57 o                         
 -15   7   5         55.40         52.33         9.14 o                         
 -14   7   5         19.34         13.46         5.84 o                         
 -13   7   5         82.90         75.91         8.03 o                         
 -12   7   5         89.14         77.30         7.84 o                         
 -11   7   5          1.82          4.17         2.43 o                         
 -10   7   5        637.23        586.64        15.36 o                         
  -9   7   5       1239.24       1119.63        24.12 o                         
  -8   7   5         34.28         28.22         5.08 o                         
  -7   7   5        660.67        673.88        17.35 o                         
  -6   7   5        489.53        481.86         9.01 o                         
  -5   7   5        325.48        318.09         7.69 o                         
  -4   7   5        483.55        467.56         9.07 o                         
  -3   7   5        113.57        131.62         5.74 o                         
  -2   7   5        239.39        222.63         7.26 o                         
  -1   7   5          3.90          0.54         1.48 o                         
   0   7   5        109.83        123.96         6.21 o                         
   1   7   5        130.61        137.89         6.28 o                         
   2   7   5        791.01        759.76        14.19 o                         
   3   7   5        986.86        887.46        18.01 o                         
   4   7   5          0.24         -1.96         1.96 o                         
   5   7   5        430.26        462.14        20.38 o                         
   6   7   5        747.57        725.14        37.85 o                         
   7   7   5         70.04         77.42         9.14 o                         
   8   7   5         37.75         40.09        10.54 o                         
   9   7   5        109.26         95.02        10.16 o                         
  10   7   5          9.51         -3.58         7.24 o                         
 -15   8   5         88.78        113.55        13.21 o                         
 -14   8   5        499.47        562.91        26.67 o                         
 -13   8   5        525.91        559.10        25.91 o                         
 -12   8   5        202.59        202.20        10.72 o                         
 -11   8   5       1086.99       1069.04        24.04 o                         
 -10   8   5        615.15        597.18        16.21 o                         
  -9   8   5         70.41         73.00         9.02 o                         
  -8   8   5        191.00        190.81         8.89 o                         
  -7   8   5        255.12        236.18         9.69 o                         
  -6   8   5         34.85         31.94         3.90 o                         
  -5   8   5        158.33        157.13         4.61 o                         
  -4   8   5         67.28         68.08         5.69 o                         
  -3   8   5         34.78         40.39         4.17 o                         
  -2   8   5       1966.15       1930.62        35.35 o                         
  -1   8   5       1509.42       1490.85        24.95 o                         
   0   8   5        455.91        458.43        10.78 o                         
   1   8   5       1057.50       1082.34        18.87 o                         
   2   8   5        622.65        606.96        13.31 o                         
   3   8   5         13.35         12.24         3.15 o                         
   4   8   5          0.06          0.78         2.37 o                         
   5   8   5         31.50         44.30         6.05 o                         
   6   8   5         49.66         40.65        13.21 o                         
   7   8   5         13.47         -2.03         5.08 o                         
   8   8   5         86.40         90.50        10.16 o                         
   9   8   5          6.91         13.38         5.56 o                         
  10   8   5         37.87         26.10        12.57 o                         
 -14   9   5          6.40         10.41         6.35 o                         
 -13   9   5          1.05         -3.68         3.68 o                         
 -12   9   5         13.12         21.87         4.29 o                         
 -11   9   5        145.13        137.37        10.82 o                         
 -10   9   5         49.14         43.69         5.29 o                         
  -9   9   5        483.07        411.64        13.39 o                         
  -8   9   5          9.03         10.47         3.33 o                         
  -7   9   5        316.62        291.26         8.06 o                         
  -6   9   5        121.03        109.89         5.94 o                         
  -5   9   5          0.18          1.31         1.28 o                         
  -4   9   5        141.59        142.61         7.54 o                         
  -3   9   5        187.06        194.10         8.13 o                         
  -2   9   5       1288.18       1296.17        25.60 o                         
  -1   9   5       1149.60       1151.40        21.04 o                         
   0   9   5         92.12         96.13         5.75 o                         
   1   9   5         15.47         10.21         2.52 o                         
   2   9   5         89.40        103.19         6.32 o                         
   3   9   5         44.13         52.53         5.68 o                         
   4   9   5         77.27         66.41         6.77 o                         
   5   9   5         13.93         11.22         3.68 o                         
   6   9   5          0.83         -3.54         3.54 o                         
   7   9   5         12.01          2.03         6.60 o                         
   8   9   5          6.31          2.66         4.58 o                         
   9   9   5         36.15         31.28         7.23 o                         
  10   9   5         62.34         66.70        15.75 o                         
 -14  10   5          7.03         13.97         4.63 o                         
 -13  10   5          2.84          7.23         3.76 o                         
 -12  10   5          4.82         11.02         4.57 o                         
 -11  10   5         23.14         13.11         3.93 o                         
 -10  10   5        134.62        141.87         9.23 o                         
  -9  10   5         29.14         37.22         5.28 o                         
  -8  10   5        171.05        163.56        10.15 o                         
  -7  10   5         13.43         11.34         2.44 o                         
  -6  10   5        593.32        584.29        14.14 o                         
  -5  10   5       1806.16       1733.64        29.64 o                         
  -4  10   5         28.68         33.60         4.06 o                         
  -3  10   5        387.14        370.13        11.48 o                         
  -2  10   5        167.15        162.62         9.04 o                         
  -1  10   5        422.71        415.88        11.41 o                         
   0  10   5         17.88         20.54         3.38 o                         
   1  10   5         94.97        103.67         6.20 o                         
   2  10   5        564.08        554.57        17.35 o                         
   3  10   5         76.12         69.29         6.61 o                         
   4  10   5         11.38          5.01         3.23 o                         
   5  10   5         18.66         10.93         4.97 o                         
   6  10   5         81.35         83.12        13.00 o                         
   7  10   5         64.05         45.47        10.92 o                         
   8  10   5        164.20        237.51        22.35 o                         
   9  10   5         11.84          7.83        12.19 o                         
 -13  11   5         20.80         25.74         5.75 o                         
 -12  11   5         13.37         15.31         5.12 o                         
 -11  11   5          0.18          0.33         3.54 o                         
 -10  11   5         70.92         82.55         9.76 o                         
  -9  11   5         69.57         66.58         6.93 o                         
  -8  11   5        149.19        143.79         5.82 o                         
  -7  11   5          1.73          1.46         2.29 o                         
  -6  11   5         74.16         68.67         3.48 o                         
  -5  11   5        263.21        281.43        10.01 o                         
  -4  11   5         81.08         85.57         6.38 o                         
  -3  11   5         88.56         88.45         6.82 o                         
  -2  11   5        377.53        415.96        15.51 o                         
  -1  11   5         44.29         58.56         6.11 o                         
   0  11   5         17.83         17.12         3.41 o                         
   1  11   5         25.95         29.41         4.86 o                         
   2  11   5        386.99        370.56        11.98 o                         
   3  11   5        708.38        718.92        19.10 o                         
   4  11   5        519.81        457.90        15.18 o                         
   5  11   5        435.71        460.12        33.57 o                         
   6  11   5         11.17         10.96         5.48 o                         
   7  11   5         38.77         27.43         9.91 o                         
   8  11   5         58.05         57.66        12.70 o                         
 -12  12   5         92.04         86.06         9.87 o                         
 -11  12   5        634.03        688.44        24.62 o                         
 -10  12   5        277.89        277.48        14.97 o                         
  -9  12   5         69.11         80.70         8.54 o                         
  -8  12   5        503.32        469.16        12.29 o                         
  -7  12   5          5.83          4.10         2.42 o                         
  -6  12   5        111.69        106.81         5.55 o                         
  -5  12   5         79.07         75.07         5.32 o                         
  -4  12   5        221.62        220.21        11.47 o                         
  -3  12   5        198.05        205.23        13.06 o                         
  -2  12   5        308.34        307.00        11.69 o                         
  -1  12   5        415.09        433.18        14.20 o                         
   0  12   5        624.23        633.34        15.58 o                         
   1  12   5        197.67        212.69        11.91 o                         
   2  12   5         68.83         75.85         7.13 o                         
   3  12   5         27.24         32.72         6.27 o                         
   4  12   5        344.15        348.22        25.34 o                         
   5  12   5         73.83         75.79         8.92 o                         
   6  12   5          0.94         -6.86         6.86 o                         
   7  12   5        114.22         94.75        15.50 o                         
   8  12   5         28.04         10.41         9.65 o                         
 -12  13   5         62.01         78.58        10.14 o                         
 -11  13   5          8.26         13.34         5.53 o                         
 -10  13   5        112.20        114.86        11.71 o                         
  -9  13   5         75.40         71.23        10.03 o                         
  -8  13   5          0.08         -1.27         2.11 o                         
  -7  13   5         64.06         79.06         6.93 o                         
  -6  13   5         47.24         46.76         4.35 o                         
  -5  13   5          2.78          4.40         2.19 o                         
  -4  13   5        460.01        446.52        13.61 o                         
  -3  13   5        241.39        248.81        12.83 o                         
  -2  13   5        186.66        209.75        11.35 o                         
  -1  13   5          9.01          8.78         3.52 o                         
   0  13   5         71.62         58.19         7.79 o                         
   1  13   5        142.96        171.47        12.28 o                         
   2  13   5         70.25         64.88         8.24 o                         
   3  13   5         69.04         74.44         8.54 o                         
   4  13   5        291.53        280.98        13.99 o                         
   5  13   5          2.92          7.60         6.59 o                         
   6  13   5         18.75         29.29        13.46 o                         
   7  13   5          0.90         -2.77         5.13 o                         
 -11  14   5          3.16         -0.51         4.48 o                         
 -10  14   5         82.14         63.45         9.51 o                         
  -9  14   5        215.95        234.01         9.14 o                         
  -8  14   5        432.71        474.41        15.37 o                         
  -7  14   5        481.82        476.47        14.03 o                         
  -6  14   5        276.23        285.72         9.46 o                         
  -5  14   5         29.58         34.55         4.24 o                         
  -4  14   5        121.52        136.45         8.04 o                         
  -3  14   5       1537.46       1477.73        30.23 o                         
  -2  14   5        394.66        385.53        16.76 o                         
  -1  14   5          7.69         11.09         4.59 o                         
   0  14   5          2.97          7.14         4.15 o                         
   1  14   5         38.16         27.08         6.04 o                         
   2  14   5         54.36         52.28         7.83 o                         
   3  14   5          0.05         -1.03         3.79 o                         
   4  14   5         53.02         45.39         8.88 o                         
   5  14   5          1.87         -1.16         4.94 o                         
   6  14   5         71.50         91.82        12.22 o                         
  -9  15   5         33.51         43.05         5.08 o                         
  -8  15   5          4.26          9.32         3.82 o                         
  -7  15   5        382.18        393.17        15.91 o                         
  -6  15   5          3.72          3.75         2.33 o                         
  -5  15   5        231.44        225.62         9.89 o                         
  -4  15   5         58.19         69.56         6.01 o                         
  -3  15   5        123.09        126.88         9.40 o                         
  -2  15   5          7.41          2.82         4.00 o                         
  -1  15   5         60.85         83.19         9.53 o                         
   0  15   5         70.74         66.35        10.12 o                         
   1  15   5          5.02          2.58         5.28 o                         
   2  15   5         27.88         23.49         6.08 o                         
   3  15   5         14.45         12.56         5.56 o                         
   4  15   5         50.58         50.61         8.26 o                         
   5  15   5        133.73        121.76        22.47 o                         
  -8  16   5          2.06          2.23         3.14 o                         
  -7  16   5          0.16          2.82         2.79 o                         
  -6  16   5         12.99         15.06         4.00 o                         
  -5  16   5         31.69         32.47         4.44 o                         
  -4  16   5         78.05         84.47         6.87 o                         
  -3  16   5          2.69          6.66         3.40 o                         
  -2  16   5        157.53        142.16        12.14 o                         
  -1  16   5        102.53         99.31        12.36 o                         
   0  16   5        325.93        343.89        21.17 o                         
   1  16   5        441.88        429.70        22.86 o                         
   2  16   5         43.18         47.62         8.16 o                         
   3  16   5        104.28        111.40        16.02 o                         
  -6  17   5          1.31          3.91         3.10 o                         
  -5  17   5          5.98         10.56         4.16 o                         
  -4  17   5         87.38         87.08        13.42 o                         
  -3  17   5         25.82         13.88         5.14 o                         
  -2  17   5         33.19         44.88         6.61 o                         
  -1  17   5         22.34         24.21         7.26 o                         
   0  17   5         59.99         62.04        10.30 o                         
   1  17   5         81.89         60.22        10.45 o                         
 -13   0   6         75.60         67.57        11.68 o                         
 -12   0   6        364.21        414.24        33.02 o                         
 -11   0   6        160.13        134.82         7.25 o                         
 -10   0   6        607.96        576.31        17.45 o                         
  -9   0   6         85.41         99.45         5.34 o                         
  -8   0   6       2536.14       2533.92        43.99 o                         
  -7   0   6       1703.55       1821.69        33.96 o                         
  -6   0   6        287.36        241.87         8.58 o                         
  -5   0   6        624.46        638.45        16.15 o                         
  -4   0   6       4091.94       4040.17        66.11 o                         
  -3   0   6       3876.82       3739.11        54.09 o                         
  -2   0   6        929.17        944.38        18.98 o                         
  -1   0   6        418.07        392.02        13.44 o                         
   0   0   6        109.61        129.92         9.27 o                         
   1   0   6        249.29        237.05        11.84 o                         
   2   0   6        576.23        586.63        19.50 o                         
   3   0   6          1.11         14.27         3.26 o                         
   4   0   6        281.97        300.59        17.68 o                         
   5   0   6         25.23         39.63        17.65 o                         
   6   0   6         64.07         59.68        11.94 o                         
   7   0   6          0.74         -3.81         3.81 o                         
   8   0   6        261.19        302.28        22.86 o                         
   9   0   6        120.29        126.76        16.77 o                         
  10   0   6         13.19         -3.05         4.57 o                         
 -16   1   6         61.00         70.62         5.84 o                         
 -15   1   6         27.03         33.02         3.81 o                         
 -14   1   6         48.00         49.03         4.32 o                         
 -13   1   6        184.83        174.53         9.82 o                         
 -12   1   6        141.77        135.83         9.24 o                         
 -11   1   6         28.17         32.69         2.31 o                         
 -10   1   6         37.49         38.28         2.69 o                         
  -9   1   6        216.15        212.79         6.51 o                         
  -8   1   6       2041.00       1979.80        34.69 o                         
  -7   1   6       1750.71       1694.94        20.91 o                         
  -6   1   6        264.36        269.30         9.88 o                         
  -5   1   6       1141.28       1046.41        17.68 o                         
  -4   1   6         30.68         40.88         1.85 o                         
  -3   1   6        110.78        117.76         3.74 o                         
  -2   1   6          0.99          0.57         1.15 o                         
  -1   1   6         44.14         46.61         3.81 o                         
   0   1   6          1.08          3.36         1.54 o                         
   1   1   6          4.47          7.28         1.93 o                         
   2   1   6         58.32         56.12         4.37 o                         
   3   1   6         33.62         30.61         3.32 o                         
   4   1   6        249.90        253.23        11.22 o                         
   5   1   6         14.38         16.11         4.01 o                         
   6   1   6          4.46          6.05         4.25 o                         
   7   1   6         93.93         88.48        10.23 o                         
   8   1   6         34.52         45.14         7.72 o                         
   9   1   6          0.44          2.85         3.76 o                         
  10   1   6         49.11         37.42         6.87 o                         
 -15   2   6         17.54         30.23         4.06 o                         
 -14   2   6        137.41        143.54         7.23 o                         
 -13   2   6          0.16         -0.76         6.10 o                         
 -12   2   6         56.47         51.73         5.55 o                         
 -11   2   6          2.33          3.40         1.25 o                         
 -10   2   6        649.80        634.86        13.54 o                         
  -9   2   6        354.65        360.71         7.11 o                         
  -8   2   6         64.93         65.51         3.51 o                         
  -7   2   6       1219.67       1213.24        17.59 o                         
  -6   2   6        172.24        196.48         7.66 o                         
  -5   2   6        132.32        116.79         7.63 o                         
  -4   2   6        305.21        373.10         7.15 o                         
  -3   2   6         15.56         18.56         2.14 o                         
  -2   2   6        513.34        548.68         9.84 o                         
  -1   2   6        779.52        778.04        14.44 o                         
   0   2   6        250.59        263.47         9.90 o                         
   1   2   6         56.28         46.12         4.30 o                         
   2   2   6         36.06         35.32         3.91 o                         
   3   2   6         24.63         19.95         3.21 o                         
   4   2   6        138.55        145.50         9.54 o                         
   5   2   6          7.81          8.88         3.27 o                         
   6   2   6        259.35        234.95        12.03 o                         
   7   2   6         54.77         49.76         7.90 o                         
   8   2   6          0.82         -1.86         3.50 o                         
   9   2   6          1.21          4.94         3.83 o                         
  10   2   6         41.31         40.71         7.31 o                         
 -15   3   6          3.91          6.86         3.05 o                         
 -14   3   6        151.19        185.14         9.04 o                         
 -13   3   6         10.70         12.08         2.20 o                         
 -12   3   6         20.01         20.16         4.29 o                         
 -11   3   6         70.88         76.07         3.92 o                         
 -10   3   6          0.22          1.20         1.12 o                         
  -9   3   6        121.78        135.69         4.91 o                         
  -8   3   6         31.70         30.54         4.81 o                         
  -7   3   6        250.68        246.25        12.86 o                         
  -6   3   6        431.48        409.30        16.16 o                         
  -5   3   6        176.75        151.95        11.58 o                         
  -4   3   6          7.45          4.55         0.97 o                         
  -3   3   6          0.04          6.38         1.29 o                         
  -2   3   6         58.41         54.12         4.21 o                         
  -1   3   6          0.04          0.14         1.41 o                         
   0   3   6         71.33        101.73         6.28 o                         
   1   3   6         66.12         74.76         5.85 o                         
   2   3   6         18.05         24.73         3.79 o                         
   3   3   6        571.38        586.77        16.51 o                         
   4   3   6         15.11         12.01         4.69 o                         
   5   3   6         26.51         21.90         4.27 o                         
   6   3   6          5.49         11.03         3.50 o                         
   7   3   6         11.30          7.11         4.21 o                         
   8   3   6        117.46        146.56        18.04 o                         
   9   3   6          0.72          1.65         3.77 o                         
  10   3   6          2.37         -2.42         3.76 o                         
 -15   4   6          3.29          5.89         2.29 o                         
 -14   4   6          1.92          3.97         3.56 o                         
 -13   4   6          6.96          3.44         2.18 o                         
 -12   4   6         18.25         23.00         3.02 o                         
 -11   4   6        277.84        259.83         8.71 o                         
 -10   4   6         33.84         31.60         3.20 o                         
  -9   4   6         30.64         23.68         3.12 o                         
  -8   4   6        143.59        136.73        12.01 o                         
  -7   4   6        728.88        711.47        15.26 o                         
  -6   4   6        972.22        955.00        46.31 o                         
  -5   4   6        824.79        808.90        13.73 o                         
  -4   4   6        863.84        846.61        12.46 o                         
  -3   4   6         65.43         63.94         3.64 o                         
  -2   4   6        714.77        697.83        16.50 o                         
  -1   4   6        638.41        572.45        13.40 o                         
   0   4   6        151.72        157.78         7.43 o                         
   1   4   6          4.94          3.15         1.88 o                         
   2   4   6        182.64        176.34        13.38 o                         
   3   4   6        883.49        912.18        20.04 o                         
   4   4   6       1537.57       1581.49        45.72 o                         
   5   4   6          5.33          5.85         2.98 o                         
   6   4   6        360.53        373.63        20.69 o                         
   7   4   6        570.34        567.30        22.68 o                         
   8   4   6        182.36        208.34        17.40 o                         
   9   4   6         75.40         75.40        22.10 o                         
  10   4   6         96.32        116.11        11.66 o                         
 -15   5   6        167.40        177.69         8.14 o                         
 -14   5   6        143.23        153.15         7.44 o                         
 -13   5   6         91.09        100.11         6.25 o                         
 -12   5   6        199.83        195.72        10.39 o                         
 -11   5   6        597.72        616.92        15.57 o                         
 -10   5   6        870.19        910.69        20.70 o                         
  -9   5   6        218.56        255.84        13.00 o                         
  -8   5   6        741.70        729.41        15.73 o                         
  -7   5   6       1094.33       1030.56        19.80 o                         
  -6   5   6       1445.67       1368.72        28.09 o                         
  -5   5   6        590.63        554.85        11.18 o                         
  -4   5   6        782.35        702.06        17.97 o                         
  -3   5   6         37.45         31.57         2.99 o                         
  -2   5   6         51.35         56.93         5.23 o                         
  -1   5   6        724.37        731.28        15.73 o                         
   0   5   6       1212.67       1199.92        20.28 o                         
   1   5   6         35.09         36.54         3.87 o                         
   2   5   6        202.91        199.71        10.14 o                         
   3   5   6         30.66         23.30         3.91 o                         
   4   5   6          0.14         -0.30         2.98 o                         
   5   5   6        125.33        139.10         9.44 o                         
   6   5   6         15.25         20.35         4.59 o                         
   7   5   6         88.96        110.10        11.53 o                         
   8   5   6        149.02        159.25        13.41 o                         
   9   5   6          2.79          4.41         4.95 o                         
  10   5   6         18.01         -4.01         4.01 o                         
 -15   6   6         17.83         21.31         4.12 o                         
 -14   6   6          3.84          4.67         5.08 o                         
 -13   6   6          1.26          1.46         2.26 o                         
 -12   6   6         24.17         23.38         3.85 o                         
 -11   6   6          0.35          0.91         2.11 o                         
 -10   6   6         36.19         30.60         6.08 o                         
  -9   6   6        154.90        144.35         7.97 o                         
  -8   6   6        159.24        168.98         9.01 o                         
  -7   6   6       1325.74       1262.55        28.18 o                         
  -6   6   6         89.57         90.90         8.96 o                         
  -5   6   6         84.54         82.77         4.73 o                         
  -4   6   6       1210.76       1189.10        18.87 o                         
  -3   6   6        196.65        215.00         8.84 o                         
  -2   6   6          1.60          2.45         2.04 o                         
  -1   6   6        704.53        676.68        17.37 o                         
   0   6   6        761.74        766.79        16.84 o                         
   1   6   6         63.42         72.58         5.29 o                         
   2   6   6          3.34          2.88         2.05 o                         
   3   6   6          4.63          5.06         2.92 o                         
   4   6   6         98.51        113.52        10.05 o                         
   5   6   6        401.77        393.93        35.01 o                         
   6   6   6         36.18         40.80         9.42 o                         
   7   6   6         14.43         16.25         7.24 o                         
   8   6   6        131.65        116.50        15.75 o                         
   9   6   6         11.18          6.93         7.62 o                         
 -14   7   6          0.89          0.76         3.05 o                         
 -13   7   6         15.49         13.27         3.65 o                         
 -12   7   6        199.05        199.02        14.04 o                         
 -11   7   6         14.26         11.10         3.20 o                         
 -10   7   6          0.01         -1.00         2.39 o                         
  -9   7   6        772.34        688.05        28.54 o                         
  -8   7   6         47.47         40.97         5.04 o                         
  -7   7   6        229.47        231.42        10.15 o                         
  -6   7   6        166.07        172.02         5.01 o                         
  -5   7   6          2.29          4.11         1.99 o                         
  -4   7   6          3.58          2.63         1.41 o                         
  -3   7   6         35.07         31.88         3.98 o                         
  -2   7   6        564.42        565.29        15.16 o                         
  -1   7   6         86.35         82.37        15.36 o                         
   0   7   6        707.22        752.98        16.82 o                         
   1   7   6         18.57         23.14         3.32 o                         
   2   7   6         28.13         36.68         4.25 o                         
   3   7   6        337.38        340.19        11.87 o                         
   4   7   6          1.83          6.06         3.51 o                         
   5   7   6          7.11          6.37         4.22 o                         
   6   7   6          0.44         -2.72         2.72 o                         
   7   7   6         10.78          1.03         4.15 o                         
   8   7   6          7.86         -1.70         3.94 o                         
   9   7   6          5.26          4.68         9.14 o                         
 -14   8   6         36.20         32.65         5.39 o                         
 -13   8   6        140.35        137.12        11.30 o                         
 -12   8   6         27.51         11.46         3.94 o                         
 -11   8   6        448.27        415.75        20.32 o                         
 -10   8   6        110.66        108.42         7.96 o                         
  -9   8   6          7.96         11.13         3.51 o                         
  -8   8   6         80.39         77.68         6.99 o                         
  -7   8   6        526.18        478.52        15.50 o                         
  -6   8   6         34.48         39.14         3.14 o                         
  -5   8   6         28.38         21.44         1.97 o                         
  -4   8   6       1387.52       1372.75        25.46 o                         
  -3   8   6       1251.89       1178.21        23.79 o                         
  -2   8   6          4.52          6.20         2.58 o                         
  -1   8   6        356.33        351.43        12.30 o                         
   0   8   6          0.32          1.31         2.40 o                         
   1   8   6        341.53        331.66        11.14 o                         
   2   8   6        229.73        252.70        18.78 o                         
   3   8   6         20.20         23.12         4.49 o                         
   4   8   6         64.14         63.10         6.69 o                         
   5   8   6          0.38          2.99         3.87 o                         
   6   8   6          5.74         11.30         6.48 o                         
   7   8   6          0.01         -3.68         3.68 o                         
   8   8   6         31.51         27.11         7.16 o                         
   9   8   6         99.23         96.72        11.31 o                         
 -14   9   6          3.31          3.11         3.65 o                         
 -13   9   6        124.46        104.54         9.32 o                         
 -12   9   6         34.52         34.40         5.97 o                         
 -11   9   6          1.43          6.04         3.35 o                         
 -10   9   6        209.54        212.02        14.51 o                         
  -9   9   6        370.87        389.29        15.00 o                         
  -8   9   6        951.86        897.39        23.08 o                         
  -7   9   6        886.26        833.04        22.28 o                         
  -6   9   6        257.34        261.33         9.67 o                         
  -5   9   6        434.28        404.30         9.31 o                         
  -4   9   6          0.01          0.14         1.90 o                         
  -3   9   6       1071.74       1095.62        23.04 o                         
  -2   9   6        308.08        288.19        11.10 o                         
  -1   9   6          0.16          2.64         2.53 o                         
   0   9   6          1.16         -0.06         2.43 o                         
   1   9   6          8.04          3.21         2.68 o                         
   2   9   6          7.93         11.11         3.60 o                         
   3   9   6         23.42         24.78         4.72 o                         
   4   9   6        272.65        289.23        13.36 o                         
   5   9   6         30.55         41.03         6.87 o                         
   6   9   6         54.78         55.76         9.62 o                         
   7   9   6        210.36        237.17        20.70 o                         
   8   9   6          3.15          1.64         4.74 o                         
 -13  10   6         27.49         32.91         6.19 o                         
 -12  10   6         30.87         41.70         8.00 o                         
 -11  10   6         33.15         33.22         6.18 o                         
 -10  10   6         23.44         29.46         5.17 o                         
  -9  10   6         88.25         74.89         7.31 o                         
  -8  10   6         55.94         57.11         8.69 o                         
  -7  10   6         84.68         62.54         6.64 o                         
  -6  10   6        508.77        494.00        13.23 o                         
  -5  10   6        717.51        700.42        15.74 o                         
  -4  10   6         80.30         76.16         6.64 o                         
  -3  10   6        276.51        252.84        10.20 o                         
  -2  10   6        920.84        956.65        25.04 o                         
  -1  10   6         14.53         14.15         3.57 o                         
   0  10   6        202.07        194.04        19.57 o                         
   1  10   6         25.92         28.17         4.74 o                         
   2  10   6         19.64         12.57         4.24 o                         
   3  10   6          4.43          4.60         3.28 o                         
   4  10   6         54.40         53.06         6.59 o                         
   5  10   6         56.13         63.20         8.23 o                         
   6  10   6        282.69        292.70        18.96 o                         
   7  10   6         53.14         22.61        10.41 o                         
   8  10   6          9.81         -1.49         4.51 o                         
 -12  11   6         75.13         73.78         8.82 o                         
 -11  11   6        270.80        261.49        14.47 o                         
 -10  11   6         69.52         69.98         9.01 o                         
  -9  11   6        335.34        331.76        14.61 o                         
  -8  11   6         65.02         66.12         7.80 o                         
  -7  11   6        147.25        141.18         7.00 o                         
  -6  11   6        443.22        440.93        12.84 o                         
  -5  11   6         60.34         57.18         5.05 o                         
  -4  11   6          0.32         -0.53         2.24 o                         
  -3  11   6        511.61        501.79        14.77 o                         
  -2  11   6          2.41          1.24         2.58 o                         
  -1  11   6        105.54         89.49        11.49 o                         
   0  11   6          0.43         -0.01         2.59 o                         
   1  11   6         74.56         83.18         9.62 o                         
   2  11   6         29.17         37.46        10.03 o                         
   3  11   6         28.34         27.05         6.68 o                         
   4  11   6         86.18         81.06         8.09 o                         
   5  11   6         20.15         12.46         5.99 o                         
   6  11   6         44.89         64.52        13.46 o                         
   7  11   6          8.14         14.48         9.65 o                         
 -12  12   6          4.53         14.86         5.39 o                         
 -11  12   6        291.66        296.34        15.99 o                         
 -10  12   6         56.93         64.44         9.11 o                         
  -9  12   6          3.20         -2.79         5.72 o                         
  -8  12   6        306.92        279.43        28.32 o                         
  -7  12   6         40.18         48.99         4.96 o                         
  -6  12   6        182.06        198.40        12.10 o                         
  -5  12   6         23.69         20.51         3.61 o                         
  -4  12   6          9.15          8.34         2.94 o                         
  -3  12   6          5.41         12.96         3.51 o                         
  -2  12   6          3.36          4.77         3.34 o                         
  -1  12   6         33.02         38.45         5.60 o                         
   0  12   6        131.74        145.89        12.29 o                         
   1  12   6         55.17         59.08         9.68 o                         
   2  12   6         61.10         70.00         8.54 o                         
   3  12   6        177.14        206.02        14.17 o                         
   4  12   6         46.19         60.19         8.29 o                         
   5  12   6         42.54         57.10         8.40 o                         
   6  12   6         16.58         -1.02         8.13 o                         
 -11  13   6          2.72          5.75         5.97 o                         
 -10  13   6        165.38        169.00        14.25 o                         
  -9  13   6        507.47        523.58        27.05 o                         
  -8  13   6         19.59         31.39         4.15 o                         
  -7  13   6        342.64        351.50        12.05 o                         
  -6  13   6        253.73        233.87         8.06 o                         
  -5  13   6         28.58         29.72         3.93 o                         
  -4  13   6         51.62         51.78         5.76 o                         
  -3  13   6        158.26        163.83        17.86 o                         
  -2  13   6       1215.58       1211.61        27.27 o                         
  -1  13   6        590.55        574.00        21.11 o                         
   0  13   6        153.65        129.04        11.83 o                         
   1  13   6        193.63        189.71        20.96 o                         
   2  13   6          4.44          4.92         4.30 o                         
   3  13   6          4.23          3.44         8.35 o                         
   4  13   6         48.13         50.71         8.19 o                         
   5  13   6        116.25        146.30        13.77 o                         
 -10  14   6          8.91         14.89         6.26 o                         
  -9  14   6          2.16         -3.80         6.35 o                         
  -8  14   6          3.67          4.75         2.87 o                         
  -7  14   6          9.57          2.01         3.43 o                         
  -6  14   6         94.65        108.52         7.19 o                         
  -5  14   6        219.80        227.92         9.55 o                         
  -4  14   6         43.54         41.97         5.62 o                         
  -3  14   6        109.36        107.89         8.59 o                         
  -2  14   6        186.04        178.63        13.24 o                         
  -1  14   6        245.82        232.85        20.79 o                         
   0  14   6        271.35        270.94        20.03 o                         
   1  14   6         19.30         17.10         7.62 o                         
   2  14   6        197.11        208.34        19.16 o                         
   3  14   6          0.34         -3.80         6.88 o                         
   4  14   6          0.36         -5.35        15.62 o                         
  -8  15   6        244.63        249.03        11.88 o                         
  -7  15   6          7.68         12.66         4.14 o                         
  -6  15   6        137.30        135.30         8.99 o                         
  -5  15   6        136.89        140.59         9.18 o                         
  -4  15   6         24.21         24.07         7.09 o                         
  -3  15   6         67.93         63.85         7.05 o                         
  -2  15   6         79.39         87.78         9.81 o                         
  -1  15   6        120.04        128.51        16.28 o                         
   0  15   6        149.67        154.55        15.91 o                         
   1  15   6         10.41         12.36         6.22 o                         
   2  15   6         44.58         51.74        10.19 o                         
   3  15   6          4.58         12.23         7.96 o                         
  -6  16   6          0.11         -2.63         4.06 o                         
  -5  16   6          1.57         -1.08         2.92 o                         
  -4  16   6        134.25        133.31        17.73 o                         
  -3  16   6         31.55         38.57         6.71 o                         
  -2  16   6          1.26          1.16         3.99 o                         
  -1  16   6        220.85        234.08        18.98 o                         
   0  16   6         32.49         33.38         8.53 o                         
   1  16   6          1.78          5.70         5.74 o                         
 -15   1   7          0.09          4.57         2.29 o                         
 -14   1   7        167.12        169.44        14.61 o                         
 -13   1   7         36.33         42.39         3.40 o                         
 -12   1   7         12.44         12.25         2.40 o                         
 -11   1   7        272.19        275.36         8.58 o                         
 -10   1   7          6.95          7.38         2.32 o                         
  -9   1   7          2.39          6.97         2.53 o                         
  -8   1   7        280.13        250.79         8.76 o                         
  -7   1   7        187.29        215.95        13.21 o                         
  -6   1   7        541.28        507.21        20.21 o                         
  -5   1   7        332.37        383.46        17.87 o                         
  -4   1   7        459.32        447.32         7.93 o                         
  -3   1   7        397.63        380.67        14.12 o                         
  -2   1   7        334.97        360.88        11.84 o                         
  -1   1   7       1230.36       1210.03        25.88 o                         
   0   1   7       1216.17       1203.32        26.69 o                         
   1   1   7          1.98         -0.04         2.75 o                         
   2   1   7        126.00        130.44         7.75 o                         
   3   1   7        872.66        879.41        20.19 o                         
   4   1   7        239.86        209.05        12.04 o                         
   5   1   7         31.41         17.68         5.36 o                         
   6   1   7        317.96        282.87        18.96 o                         
   7   1   7         18.30         21.41         7.62 o                         
   8   1   7         34.84         26.40         6.94 o                         
   9   1   7          0.03         -3.60         3.90 o                         
 -15   2   7        584.66        598.22        20.32 o                         
 -14   2   7        411.32        409.46        26.29 o                         
 -13   2   7         27.08         29.60         3.30 o                         
 -12   2   7        373.15        361.51        10.91 o                         
 -11   2   7          0.37          2.53         1.92 o                         
 -10   2   7          2.57          2.40         1.82 o                         
  -9   2   7          0.17          2.13         1.81 o                         
  -8   2   7        840.14        797.29        29.24 o                         
  -7   2   7         65.70         71.53         8.32 o                         
  -6   2   7        708.38        734.05        25.42 o                         
  -5   2   7          0.61          0.59         2.77 o                         
  -4   2   7        730.49        694.62        15.92 o                         
  -3   2   7        795.05        852.09        38.17 o                         
  -2   2   7        134.89        139.07         8.40 o                         
  -1   2   7        634.76        672.96        26.12 o                         
   0   2   7        113.08        131.56         9.29 o                         
   1   2   7        156.61        152.83        10.36 o                         
   2   2   7         62.04         66.94         5.59 o                         
   3   2   7        117.85         92.22         7.41 o                         
   4   2   7        393.27        393.68        14.66 o                         
   5   2   7          7.01          2.02         3.07 o                         
   6   2   7        238.05        235.06        13.67 o                         
   7   2   7        166.92        136.71        13.29 o                         
   8   2   7          0.40          1.57         4.38 o                         
   9   2   7          3.99          4.45         4.58 o                         
 -15   3   7        184.88        229.38        11.68 o                         
 -14   3   7        245.81        261.61         8.98 o                         
 -13   3   7        116.70        123.34         7.09 o                         
 -12   3   7        430.12        419.20        20.46 o                         
 -11   3   7        620.34        630.03        16.42 o                         
 -10   3   7          1.85          1.35         1.89 o                         
  -9   3   7        107.55        112.91         6.69 o                         
  -8   3   7       1551.71       1466.66        26.89 o                         
  -7   3   7         74.93         74.18         6.54 o                         
  -6   3   7        106.25        118.12        11.04 o                         
  -5   3   7          2.99          1.12         3.05 o                         
  -4   3   7         29.46         30.09         2.30 o                         
  -3   3   7        412.77        439.75        12.32 o                         
  -2   3   7        590.66        594.89        15.84 o                         
  -1   3   7          0.28          3.71         2.67 o                         
   0   3   7        820.90        843.44        21.46 o                         
   1   3   7       1377.12       1379.50        30.15 o                         
   2   3   7        128.07        133.84         8.50 o                         
   3   3   7         47.41         76.30         7.73 o                         
   4   3   7         80.89        107.13        12.76 o                         
   5   3   7         43.09         21.41         4.75 o                         
   6   3   7        325.72        285.42        16.84 o                         
   7   3   7         97.40         91.87        13.59 o                         
   8   3   7         34.85         33.60         7.41 o                         
 -15   4   7          3.64          3.53         2.20 o                         
 -14   4   7          4.10          2.62         2.67 o                         
 -13   4   7        209.87        226.73        14.82 o                         
 -12   4   7        155.08        153.66         7.55 o                         
 -11   4   7         52.32         52.84         5.23 o                         
 -10   4   7         20.28         23.40         7.01 o                         
  -9   4   7        157.21        158.58         9.70 o                         
  -8   4   7        124.60        119.30         7.15 o                         
  -7   4   7         32.26         21.72         3.92 o                         
  -6   4   7        146.81        150.69        36.20 o                         
  -5   4   7        639.06        632.00        16.57 o                         
  -4   4   7        129.82        132.12         4.77 o                         
  -3   4   7         55.07         60.04         5.35 o                         
  -2   4   7        360.06        384.33        12.80 o                         
  -1   4   7         61.14         53.58         5.78 o                         
   0   4   7         92.83         93.69         8.11 o                         
   1   4   7          0.39         -2.22         2.45 o                         
   2   4   7        264.87        218.30        14.44 o                         
   3   4   7          0.48          2.01         2.75 o                         
   4   4   7         22.12         33.24         5.22 o                         
   5   4   7        736.94        747.91        21.08 o                         
   6   4   7          7.42          2.61         3.31 o                         
   7   4   7         38.58         31.35        17.65 o                         
   8   4   7          0.25         -3.46         3.76 o                         
 -14   5   7         22.31         30.31         4.40 o                         
 -13   5   7         11.17         15.23         3.68 o                         
 -12   5   7        109.84        108.59         7.26 o                         
 -11   5   7         30.62         33.53         4.51 o                         
 -10   5   7        278.38        262.71        10.58 o                         
  -9   5   7         10.82          4.69         3.44 o                         
  -8   5   7         32.94         21.04         4.28 o                         
  -7   5   7         49.21         54.20         7.72 o                         
  -6   5   7          2.58          3.38         3.36 o                         
  -5   5   7         46.45         45.13         5.24 o                         
  -4   5   7        181.15        181.90         7.62 o                         
  -3   5   7        682.10        640.16        16.00 o                         
  -2   5   7         54.36         44.84         5.06 o                         
  -1   5   7        413.70        374.51        13.10 o                         
   0   5   7        683.02        659.97        18.72 o                         
   1   5   7          3.32          0.61         3.56 o                         
   2   5   7         80.53         73.12         7.95 o                         
   3   5   7        174.94        174.48        15.68 o                         
   4   5   7          2.43         -0.44         2.91 o                         
   5   5   7        112.31         93.99         8.55 o                         
   6   5   7        338.55        339.13        16.48 o                         
   7   5   7        249.40        236.29        17.35 o                         
   8   5   7         11.40          3.75         6.48 o                         
 -14   6   7          1.66          1.12         2.62 o                         
 -13   6   7         14.52         12.92         3.86 o                         
 -12   6   7        140.27        136.38         8.54 o                         
 -11   6   7         25.11         23.29         4.06 o                         
 -10   6   7        138.02        175.86         9.64 o                         
  -9   6   7        113.86        121.03         8.71 o                         
  -8   6   7        216.55        186.26        11.48 o                         
  -7   6   7        208.87        205.80        13.43 o                         
  -6   6   7        115.09        130.55        12.54 o                         
  -5   6   7          0.06          2.34         2.50 o                         
  -4   6   7        354.97        360.32        10.55 o                         
  -3   6   7        708.28        739.01        30.98 o                         
  -2   6   7        108.04        112.93        12.32 o                         
  -1   6   7        311.55        302.95        16.86 o                         
   0   6   7        416.86        454.73        17.97 o                         
   1   6   7        131.47        134.06        10.08 o                         
   2   6   7         53.12         50.44         6.75 o                         
   3   6   7         17.28         13.99         4.76 o                         
   4   6   7         75.31         89.50        11.36 o                         
   5   6   7        144.23        146.64        10.76 o                         
   6   6   7        276.81        270.71        15.49 o                         
   7   6   7        152.59        149.34        14.16 o                         
   8   6   7          0.05          2.76         4.45 o                         
 -14   7   7        300.64        350.43        14.03 o                         
 -13   7   7        229.74        253.72        14.73 o                         
 -12   7   7        225.40        250.78        12.30 o                         
 -11   7   7        411.81        411.97        13.98 o                         
 -10   7   7         63.71         57.46         6.15 o                         
  -9   7   7         13.61          9.77         3.36 o                         
  -8   7   7         70.65         73.37         7.79 o                         
  -7   7   7        116.99        143.28        12.44 o                         
  -6   7   7         24.54         37.19         6.82 o                         
  -5   7   7        713.24        713.25        18.80 o                         
  -4   7   7         51.32         55.82         6.73 o                         
  -3   7   7        280.58        282.55        10.65 o                         
  -2   7   7        525.44        519.93        18.46 o                         
  -1   7   7        459.89        482.94        15.36 o                         
   0   7   7        684.69        754.46        28.38 o                         
   1   7   7        827.77        859.58        22.93 o                         
   2   7   7        602.84        610.37        18.50 o                         
   3   7   7         82.42        103.61         9.94 o                         
   4   7   7         25.56         31.53         8.63 o                         
   5   7   7          2.80          2.80         3.21 o                         
   6   7   7          7.12          1.50         5.86 o                         
   7   7   7         34.45         37.63         7.88 o                         
 -13   8   7          7.86          8.16         6.99 o                         
 -12   8   7         96.52         83.29         8.86 o                         
 -11   8   7        275.01        244.86        12.91 o                         
 -10   8   7          0.89         -1.34         3.55 o                         
  -9   8   7          1.76          7.07         3.31 o                         
  -8   8   7         69.97         53.99         9.85 o                         
  -7   8   7         16.44         10.83         3.73 o                         
  -6   8   7         28.96         34.90         3.70 o                         
  -5   8   7         98.78        107.85         9.64 o                         
  -4   8   7        140.66        167.74         8.21 o                         
  -3   8   7        593.22        588.22        22.37 o                         
  -2   8   7        195.95        201.08        10.91 o                         
  -1   8   7       1095.52       1066.38        24.95 o                         
   0   8   7        439.76        374.38        14.34 o                         
   1   8   7         80.05         98.44         8.82 o                         
   2   8   7         68.31         50.12         9.34 o                         
   3   8   7         31.60         26.98        11.60 o                         
   4   8   7         39.76         31.00         6.33 o                         
   5   8   7         13.82          4.71         4.28 o                         
   6   8   7          0.03         -0.65         4.10 o                         
   7   8   7          0.25         -3.86         3.86 o                         
 -13   9   7        114.75        127.58        10.85 o                         
 -12   9   7        203.49        228.44        19.43 o                         
 -11   9   7         41.47         41.63         6.90 o                         
 -10   9   7        104.04        102.26        10.13 o                         
  -9   9   7        335.64        306.35        13.01 o                         
  -8   9   7         70.30         51.89         6.52 o                         
  -7   9   7        486.21        490.57        17.28 o                         
  -6   9   7          9.06          8.86         2.76 o                         
  -5   9   7        142.19        136.90         7.30 o                         
  -4   9   7        620.66        614.11        15.72 o                         
  -3   9   7         52.33         54.28         5.55 o                         
  -2   9   7         66.74         63.81         6.53 o                         
  -1   9   7          7.54          5.78         3.29 o                         
   0   9   7          2.42          1.44         2.87 o                         
   1   9   7        231.92        241.37        25.79 o                         
   2   9   7         53.37         58.89        10.14 o                         
   3   9   7         57.20         73.93        13.53 o                         
   4   9   7          9.74          5.13         4.55 o                         
   5   9   7         31.39         47.80        10.37 o                         
   6   9   7         23.47         20.05         5.86 o                         
 -12  10   7         15.00         22.74         7.62 o                         
 -11  10   7         28.78         36.32         6.87 o                         
 -10  10   7        151.31        148.79        12.82 o                         
  -9  10   7         85.00         68.66         9.09 o                         
  -8  10   7        276.93        266.01        14.03 o                         
  -7  10   7         76.69         77.78         8.20 o                         
  -6  10   7        176.11        179.03        12.05 o                         
  -5  10   7         39.77         40.98         4.10 o                         
  -4  10   7          1.57          1.02         2.27 o                         
  -3  10   7        186.51        187.70        11.07 o                         
  -2  10   7         12.45         10.33         4.84 o                         
  -1  10   7         14.09          9.15         3.96 o                         
   0  10   7         35.70         34.01         6.01 o                         
   1  10   7          1.87         -2.06         3.48 o                         
   2  10   7          1.40          3.36         4.69 o                         
   3  10   7        114.39        140.79        12.09 o                         
   4  10   7        107.79        132.39        11.98 o                         
   5  10   7         16.60         27.31         6.91 o                         
   6  10   7          6.37         -1.65         5.78 o                         
 -11  11   7        115.04        128.43        12.27 o                         
 -10  11   7         53.07         47.72         8.18 o                         
  -9  11   7          5.55          7.05         5.02 o                         
  -8  11   7         29.69         22.94         6.37 o                         
  -7  11   7          2.70          1.49         2.38 o                         
  -6  11   7         57.79         70.91         7.30 o                         
  -5  11   7        149.12        145.99         7.56 o                         
  -4  11   7         97.49        102.78         7.56 o                         
  -3  11   7         61.27         62.70         6.35 o                         
  -2  11   7         49.81         61.40         6.79 o                         
  -1  11   7         94.37         94.98         8.60 o                         
   0  11   7        104.27        106.35        11.07 o                         
   1  11   7        357.99        367.22        40.14 o                         
   2  11   7        117.56        143.33        31.37 o                         
   3  11   7          1.63          5.19         4.49 o                         
   4  11   7          7.96         -0.22         4.49 o                         
   5  11   7          0.45         -1.23        11.30 o                         
 -10  12   7          3.96          1.81         4.84 o                         
  -9  12   7          4.20          3.80         6.99 o                         
  -8  12   7        109.03        108.13        12.37 o                         
  -7  12   7         26.58         33.48         4.56 o                         
  -6  12   7         29.63         42.02         5.75 o                         
  -5  12   7        454.18        445.92        13.00 o                         
  -4  12   7         66.32         77.71         6.77 o                         
  -3  12   7          8.98         12.30         3.75 o                         
  -2  12   7        188.29        219.51        12.52 o                         
  -1  12   7        168.54        190.52        14.26 o                         
   0  12   7          4.96         -1.36         3.67 o                         
   1  12   7         40.26         24.27         7.36 o                         
   2  12   7         45.26         33.16         8.93 o                         
   3  12   7         30.17         28.70         9.16 o                         
   4  12   7         97.14         49.20         8.38 o                         
  -9  13   7        150.35        148.06        14.34 o                         
  -8  13   7        131.53        144.32        14.45 o                         
  -7  13   7        213.39        237.64        13.80 o                         
  -6  13   7         75.88         87.10         8.20 o                         
  -5  13   7         14.56         13.33         3.48 o                         
  -4  13   7         70.08         83.72         7.34 o                         
  -3  13   7          3.45          5.55         3.47 o                         
  -2  13   7          8.28          7.97         3.88 o                         
  -1  13   7        396.96        378.95        18.27 o                         
   0  13   7         65.75         70.03        16.89 o                         
   1  13   7        115.84        123.76        14.46 o                         
   2  13   7         91.00        112.00        14.52 o                         
   3  13   7          2.99          7.92         6.15 o                         
  -8  14   7          2.52         -1.82         5.38 o                         
  -7  14   7         13.13          9.71         4.32 o                         
  -6  14   7         26.17         33.79         5.82 o                         
  -5  14   7         24.54         10.51         3.69 o                         
  -4  14   7        107.28        115.31         8.75 o                         
  -3  14   7         50.66         39.78         5.99 o                         
  -2  14   7         69.01         76.35        15.41 o                         
  -1  14   7        412.18        383.96        18.76 o                         
   0  14   7          0.95         -2.12         4.70 o                         
   1  14   7         61.80         72.24        11.59 o                         
  -6  15   7        261.08        267.05        14.00 o                         
  -5  15   7         62.82         67.08         6.49 o                         
  -4  15   7          8.21          7.42         5.54 o                         
  -3  15   7         76.68         65.20         8.41 o                         
  -2  15   7        235.65        233.62        17.80 o                         
  -1  15   7          0.03         -0.40         4.56 o                         
 -14   0   8        130.86        151.65         9.91 o                         
 -13   0   8          0.57         -1.05         2.87 o                         
 -12   0   8        302.93        303.93        29.59 o                         
 -11   0   8        563.02        567.40        37.21 o                         
 -10   0   8        300.62        281.97        26.93 o                         
  -9   0   8         12.02         14.95         4.74 o                         
  -8   0   8       1889.68       1948.98        49.61 o                         
  -7   0   8        504.23        412.28        27.43 o                         
  -6   0   8         70.90         76.21        14.73 o                         
  -5   0   8        540.46        617.02        36.32 o                         
  -4   0   8        635.08        629.69        38.74 o                         
  -3   0   8        449.61        478.63        27.94 o                         
  -2   0   8         14.97         16.37         5.59 o                         
  -1   0   8          1.74          2.42         3.90 o                         
   0   0   8        212.32        203.61        24.26 o                         
   1   0   8       1543.11       1636.13        84.97 o                         
   2   0   8         68.81         73.02        19.69 o                         
   3   0   8        201.60        168.42        24.39 o                         
   4   0   8        402.05        388.47        25.53 o                         
   5   0   8        166.32        216.47        55.63 o                         
   6   0   8         31.97         17.98         7.31 o                         
   7   0   8         76.26        104.91        18.29 o                         
 -14   1   8         13.17         12.06         2.96 o                         
 -13   1   8        177.36        173.39        11.65 o                         
 -12   1   8        238.86        256.10        16.51 o                         
 -11   1   8        190.17        189.05         8.58 o                         
 -10   1   8        380.73        379.75        11.65 o                         
  -9   1   8          3.02          4.80         2.30 o                         
  -8   1   8          0.37          3.56         2.35 o                         
  -7   1   8        148.06        157.18        14.00 o                         
  -6   1   8        139.14        137.07        13.47 o                         
  -5   1   8         23.38         27.79         6.82 o                         
  -4   1   8        415.87        389.33        10.59 o                         
  -3   1   8         34.02         26.12         3.95 o                         
  -2   1   8          0.08         -1.46         2.25 o                         
  -1   1   8        505.22        466.52        15.33 o                         
   0   1   8          1.10          0.53         2.85 o                         
   1   1   8        135.94        149.36        11.09 o                         
   2   1   8         20.20         27.44         5.54 o                         
   3   1   8         56.32         86.36        12.48 o                         
   4   1   8         49.82         66.40         7.69 o                         
   5   1   8         71.48         57.64         7.26 o                         
   6   1   8          7.14          5.99         4.12 o                         
   7   1   8          0.83          0.00         4.94 o                         
 -14   2   8          0.34          1.38         2.06 o                         
 -13   2   8        258.88        276.44        10.14 o                         
 -12   2   8          4.81          4.74         2.72 o                         
 -11   2   8         10.35         10.72         3.30 o                         
 -10   2   8          2.16          3.68         2.62 o                         
  -9   2   8          0.40          2.81         2.42 o                         
  -8   2   8         40.40         35.95         4.69 o                         
  -7   2   8        206.17        238.43        22.61 o                         
  -6   2   8        942.06        867.79        70.36 o                         
  -5   2   8        222.77        206.24        16.96 o                         
  -4   2   8         98.57         76.43         5.29 o                         
  -3   2   8         50.89         57.89         5.82 o                         
  -2   2   8        102.73         90.90         7.44 o                         
  -1   2   8          7.52          1.21         3.06 o                         
   0   2   8         19.94         24.91         4.95 o                         
   1   2   8          3.55          6.63         3.65 o                         
   2   2   8         68.89         70.35         8.22 o                         
   3   2   8          8.95          9.93         6.48 o                         
   4   2   8         58.28         62.42         8.65 o                         
   5   2   8         24.07         25.88         5.52 o                         
   6   2   8        124.86        144.06        11.32 o                         
   7   2   8          1.20          0.78         4.58 o                         
 -14   3   8         63.96         63.17         5.89 o                         
 -13   3   8        185.44        218.93        10.38 o                         
 -12   3   8         85.05        112.96         7.87 o                         
 -11   3   8          8.24          7.28         2.80 o                         
 -10   3   8          2.17          0.27         2.82 o                         
  -9   3   8        314.07        330.29        13.29 o                         
  -8   3   8        399.88        311.23        20.70 o                         
  -7   3   8        655.09        595.56        69.09 o                         
  -6   3   8        250.76        266.92        18.54 o                         
  -5   3   8         50.76         58.44         2.51 o                         
  -4   3   8        339.60        331.52         9.86 o                         
  -3   3   8         68.35         64.72         6.43 o                         
  -2   3   8        203.72        200.88        11.05 o                         
  -1   3   8        381.38        383.36        14.28 o                         
   0   3   8         38.86         36.41         5.79 o                         
   1   3   8         89.42         89.34         8.57 o                         
   2   3   8        231.82        218.58        15.87 o                         
   3   3   8        124.19        102.48        14.18 o                         
   4   3   8        186.25        196.56        14.72 o                         
   5   3   8         33.49         30.80         5.53 o                         
   6   3   8         36.50         24.41         5.48 o                         
   7   3   8         23.59         12.49         8.13 o                         
 -14   4   8          0.56         -2.03         3.68 o                         
 -13   4   8         39.69         41.34         7.62 o                         
 -12   4   8         24.21         32.49         4.71 o                         
 -11   4   8         29.49         32.13         4.70 o                         
 -10   4   8        700.51        720.28        20.48 o                         
  -9   4   8        436.39        453.28        36.32 o                         
  -8   4   8          0.28          3.22         3.99 o                         
  -7   4   8        290.88        303.51        16.66 o                         
  -6   4   8        567.63        579.40        38.23 o                         
  -5   4   8       1257.37       1140.65        21.23 o                         
  -4   4   8        228.41        234.13         8.64 o                         
  -3   4   8        125.12        114.11         7.73 o                         
  -2   4   8        195.46        177.07        10.42 o                         
  -1   4   8          0.20         -0.74         2.48 o                         
   0   4   8        271.96        261.49        14.11 o                         
   1   4   8          8.90         10.05         4.13 o                         
   2   4   8          8.67          8.21         7.37 o                         
   3   4   8         32.21         27.50        11.56 o                         
   4   4   8        512.82        523.98        20.62 o                         
   5   4   8         62.20         66.25         8.38 o                         
   6   4   8          2.73          6.24         3.96 o                         
 -13   5   8          0.70         -0.52         2.96 o                         
 -12   5   8          4.47          2.69         3.29 o                         
 -11   5   8        305.43        315.10        16.97 o                         
 -10   5   8         42.25         44.43         5.94 o                         
  -9   5   8        211.39        204.00        12.57 o                         
  -8   5   8         40.21         43.18         7.25 o                         
  -7   5   8         62.29         72.82         9.60 o                         
  -6   5   8        160.47        135.91        13.26 o                         
  -5   5   8        286.73        271.74        20.25 o                         
  -4   5   8        500.34        491.60        15.62 o                         
  -3   5   8         17.56         20.35         3.62 o                         
  -2   5   8        121.94         93.31         7.73 o                         
  -1   5   8        115.71        104.16        13.49 o                         
   0   5   8        117.29        127.78        10.38 o                         
   1   5   8         29.35         25.67         5.42 o                         
   2   5   8         22.19         13.61         6.10 o                         
   3   5   8        297.17        345.84        25.02 o                         
   4   5   8          3.68          9.67         5.74 o                         
   5   5   8         27.61         34.91         8.24 o                         
   6   5   8         46.42         58.47         8.64 o                         
 -13   6   8         24.00         30.97         5.55 o                         
 -12   6   8        197.24        204.04        12.32 o                         
 -11   6   8        410.12        443.02        18.80 o                         
 -10   6   8        177.01        179.23        11.47 o                         
  -9   6   8        527.56        530.36        17.79 o                         
  -8   6   8        298.53        290.86        16.23 o                         
  -7   6   8        156.40        141.12        13.38 o                         
  -6   6   8         69.78         75.50        10.52 o                         
  -5   6   8         24.68         25.42         3.95 o                         
  -4   6   8        114.40        116.10         7.15 o                         
  -3   6   8        294.86        301.60        11.38 o                         
  -2   6   8         17.63         11.62         3.47 o                         
  -1   6   8        306.99        267.89        13.01 o                         
   0   6   8          2.08          6.19         3.54 o                         
   1   6   8          4.37          3.69         3.71 o                         
   2   6   8         70.07         83.41        11.85 o                         
   3   6   8        251.05        292.47        23.00 o                         
   4   6   8          3.82          5.22         4.60 o                         
   5   6   8          2.92         -3.60         3.60 o                         
   6   6   8         22.06         32.70         7.02 o                         
 -13   7   8          0.22          0.02         4.95 o                         
 -12   7   8         19.29         14.15         6.60 o                         
 -11   7   8         62.94         57.98        23.24 o                         
 -10   7   8         12.30          9.32         4.21 o                         
  -9   7   8         78.51         82.84         8.24 o                         
  -8   7   8          5.40          3.68         3.86 o                         
  -7   7   8          0.06         -0.45         3.72 o                         
  -6   7   8        133.72        122.54        19.18 o                         
  -5   7   8         37.86         36.96         4.85 o                         
  -4   7   8        113.60        115.77         7.34 o                         
  -3   7   8         24.45         23.09         4.33 o                         
  -2   7   8         46.64         57.31         6.31 o                         
  -1   7   8        339.72        357.17        15.55 o                         
   0   7   8         34.23         22.49         7.48 o                         
   1   7   8        608.85        575.66        40.52 o                         
   2   7   8        118.40        101.16        13.54 o                         
   3   7   8         32.20         19.22         7.81 o                         
   4   7   8         14.19         19.59         7.06 o                         
   5   7   8         33.73         27.66         6.58 o                         
 -12   8   8         41.84         36.36         6.77 o                         
 -11   8   8         83.84         74.28         8.85 o                         
 -10   8   8         98.75         95.07        15.11 o                         
  -9   8   8          9.87          5.42         4.13 o                         
  -8   8   8        144.30        138.77        10.84 o                         
  -7   8   8        264.29        266.26        17.24 o                         
  -6   8   8         46.13         47.80         7.50 o                         
  -5   8   8         73.67         74.37        11.00 o                         
  -4   8   8         11.08         10.39         2.84 o                         
  -3   8   8        174.09        177.49        10.27 o                         
  -2   8   8         35.74         34.01         5.13 o                         
  -1   8   8        277.20        290.32        17.46 o                         
   0   8   8         72.99         66.58         7.40 o                         
   1   8   8         88.33         80.23         9.93 o                         
   2   8   8         18.63         14.03        10.29 o                         
   3   8   8          9.44         12.21         7.31 o                         
   4   8   8        131.90        116.00        15.26 o                         
   5   8   8         14.71          8.19         6.72 o                         
 -11   9   8        154.17        181.47        14.21 o                         
 -10   9   8        162.73        141.98        12.87 o                         
  -9   9   8         63.92         65.35         9.39 o                         
  -8   9   8          0.28         -0.39         3.83 o                         
  -7   9   8         77.34         74.97        10.31 o                         
  -6   9   8        177.09        170.50         8.29 o                         
  -5   9   8         33.28         31.50         4.99 o                         
  -4   9   8         70.41         72.67         6.20 o                         
  -3   9   8         44.57         41.57         5.39 o                         
  -2   9   8          0.68          0.71         2.78 o                         
  -1   9   8         12.84         17.04         4.53 o                         
   0   9   8          0.93          1.86         3.46 o                         
   1   9   8        105.07         82.25        12.57 o                         
   2   9   8          0.02          4.88         5.48 o                         
   3   9   8        112.25        125.45        29.34 o                         
   4   9   8          0.07          2.05         5.97 o                         
 -11  10   8        116.13        129.53        12.57 o                         
 -10  10   8        100.07         99.29        22.23 o                         
  -9  10   8        238.15        250.85        16.49 o                         
  -8  10   8        544.69        563.97        28.20 o                         
  -7  10   8        229.95        254.04        19.10 o                         
  -6  10   8        604.04        650.43        18.38 o                         
  -5  10   8        430.96        448.95        12.90 o                         
  -4  10   8          0.69          2.17         2.62 o                         
  -3  10   8          8.60          6.42         3.15 o                         
  -2  10   8          2.83          9.20         3.64 o                         
  -1  10   8          0.42         -2.88         2.88 o                         
   0  10   8         13.53          5.27         5.40 o                         
   1  10   8          0.50          6.52         5.31 o                         
   2  10   8         15.96         16.28        20.32 o                         
   3  10   8         91.52         96.10        14.37 o                         
 -10  11   8         40.57         35.17         7.92 o                         
  -9  11   8          0.40         -5.29         8.38 o                         
  -8  11   8        106.48         94.97        11.71 o                         
  -7  11   8         25.75         18.62         6.82 o                         
  -6  11   8         46.47         65.99         6.55 o                         
  -5  11   8         20.01         15.69         3.59 o                         
  -4  11   8         65.20         71.54         6.62 o                         
  -3  11   8         12.71          8.75         3.68 o                         
  -2  11   8          5.92          9.36         3.86 o                         
  -1  11   8          0.84          0.30         3.57 o                         
   0  11   8          9.22          6.96         5.19 o                         
   1  11   8         25.59         37.55         8.98 o                         
   2  11   8          4.94          4.81         5.46 o                         
  -9  12   8          4.16          7.00         8.00 o                         
  -8  12   8          0.74          3.78         5.71 o                         
  -7  12   8         31.42         35.03         4.68 o                         
  -6  12   8         14.55         19.15         4.45 o                         
  -5  12   8         24.43         32.65         4.07 o                         
  -4  12   8          0.29          3.61         3.05 o                         
  -3  12   8        113.79        110.72         8.74 o                         
  -2  12   8         75.30         91.71         8.42 o                         
  -1  12   8         14.54         22.78         5.91 o                         
   0  12   8         61.75         73.64        11.25 o                         
   1  12   8         19.24         17.68         7.44 o                         
  -7  13   8         21.26         19.00         3.68 o                         
  -6  13   8          3.15          0.82         3.82 o                         
  -5  13   8         32.15         34.00         6.17 o                         
  -4  13   8        192.27        216.93        11.16 o                         
  -3  13   8         46.42         47.54         6.43 o                         
  -2  13   8         15.17          9.15         4.58 o                         
  -1  13   8         16.00         14.75         6.37 o                         
 -13   1   9        321.16        335.87        14.54 o                         
 -12   1   9        150.71        135.61        13.40 o                         
 -11   1   9          9.00         14.43         6.18 o                         
 -10   1   9         16.95         13.80         6.84 o                         
  -9   1   9         58.55         54.10         5.69 o                         
  -8   1   9         73.46         53.16         8.96 o                         
  -7   1   9         25.08         33.61         7.81 o                         
  -6   1   9         88.42        109.18        13.26 o                         
  -5   1   9          0.16         -3.32         3.32 o                         
  -4   1   9        113.60        132.10         6.46 o                         
  -3   1   9         38.55         54.72         5.61 o                         
  -2   1   9         64.02         62.63         6.63 o                         
  -1   1   9         10.34         12.96         4.06 o                         
   0   1   9         13.78          7.06         3.72 o                         
   1   1   9         97.09         72.48         8.24 o                         
   2   1   9          9.01         12.35         8.26 o                         
   3   1   9          3.31         -0.69         4.94 o                         
   4   1   9          0.04          1.66         5.67 o                         
   5   1   9          5.23         -2.04         6.02 o                         
 -13   2   9          7.72         17.75         4.56 o                         
 -12   2   9         80.83         97.07         8.25 o                         
 -11   2   9          1.10          3.79         3.00 o                         
 -10   2   9          1.03          6.49         3.20 o                         
  -9   2   9          2.49          0.88         2.80 o                         
  -8   2   9        101.04        125.95        13.19 o                         
  -7   2   9        425.91        528.40        57.79 o                         
  -6   2   9          2.69          7.01         4.83 o                         
  -5   2   9         42.69         20.72         9.27 o                         
  -4   2   9          1.10          1.86         1.91 o                         
  -3   2   9         80.44         84.46         6.84 o                         
  -2   2   9        104.02         93.14         8.43 o                         
  -1   2   9         75.20         68.82        10.92 o                         
   0   2   9        344.87        340.35        17.86 o                         
   1   2   9        310.57        319.19        23.94 o                         
   2   2   9         87.04         82.87        18.80 o                         
   3   2   9        117.52        133.23        19.56 o                         
   4   2   9          0.16          0.03         8.64 o                         
 -13   3   9         97.60         86.21        15.24 o                         
 -12   3   9         62.77         56.86         8.64 o                         
 -11   3   9         63.91         58.79         6.73 o                         
 -10   3   9         71.77         77.49         7.92 o                         
  -9   3   9         60.26         67.01         7.71 o                         
  -8   3   9         17.86         10.03         4.85 o                         
  -7   3   9         15.61          7.33         4.92 o                         
  -6   3   9         28.15         39.24         8.34 o                         
  -5   3   9         80.65        100.74        16.89 o                         
  -4   3   9        431.11        451.02        12.43 o                         
  -3   3   9        882.21        969.95        23.07 o                         
  -2   3   9         50.85         72.27         7.04 o                         
  -1   3   9         62.38         96.02         8.66 o                         
   0   3   9        141.64        174.58        22.11 o                         
   1   3   9         33.25         44.07         7.83 o                         
   2   3   9          3.74         -0.15         4.94 o                         
   3   3   9         19.69          7.39         5.98 o                         
   4   3   9         35.91         16.72         7.74 o                         
 -12   4   9          4.37          4.48         3.90 o                         
 -11   4   9        185.05        198.73        15.11 o                         
 -10   4   9          6.44         13.17         3.96 o                         
  -9   4   9          1.20         12.33         3.84 o                         
  -8   4   9         13.90         11.10         5.19 o                         
  -7   4   9        109.54        128.19        13.96 o                         
  -6   4   9          3.01          0.09         4.19 o                         
  -5   4   9          9.97          8.76         4.04 o                         
  -4   4   9          0.02          2.25         2.03 o                         
  -3   4   9         11.19         18.18         3.87 o                         
  -2   4   9         40.36         42.98         5.68 o                         
  -1   4   9         36.68         34.24         6.09 o                         
   0   4   9         36.87         38.33         9.72 o                         
   1   4   9         20.82         23.08         6.59 o                         
   2   4   9         26.29         25.43        18.80 o                         
   3   4   9          7.05          6.42         6.86 o                         
   4   4   9          0.03          1.17         5.74 o                         
 -12   5   9         59.48         54.58         7.67 o                         
 -11   5   9         26.88         28.10         6.35 o                         
 -10   5   9         17.55         20.79         5.92 o                         
  -9   5   9         42.78         43.23         6.58 o                         
  -8   5   9        170.37        172.48        15.52 o                         
  -7   5   9          5.78         -2.23         3.78 o                         
  -6   5   9         92.32         87.85        13.34 o                         
  -5   5   9        229.14        214.68        10.65 o                         
  -4   5   9         59.07         56.37         5.09 o                         
  -3   5   9        226.13        238.00        10.63 o                         
  -2   5   9          1.76         -0.60         2.70 o                         
  -1   5   9          1.99          5.32         3.45 o                         
   0   5   9         39.26         38.17         7.99 o                         
   1   5   9         17.39         14.25         6.36 o                         
   2   5   9         81.51         76.79        19.94 o                         
   3   5   9         18.32         41.85        10.14 o                         
   4   5   9         66.25         77.83        21.72 o                         
 -12   6   9         12.85         14.14         4.76 o                         
 -11   6   9        116.62        117.82        19.69 o                         
 -10   6   9         21.75         22.06         7.49 o                         
  -9   6   9         35.30         41.67         7.90 o                         
  -8   6   9         33.34         34.98         7.70 o                         
  -7   6   9         20.32         14.60         6.22 o                         
  -6   6   9         80.36        118.99        14.08 o                         
  -5   6   9          0.02         -1.10         3.09 o                         
  -4   6   9          9.21         12.73         3.47 o                         
  -3   6   9        101.97         95.03         7.60 o                         
  -2   6   9          0.12          1.54         3.15 o                         
  -1   6   9          6.63          6.71         3.92 o                         
   0   6   9        610.57        607.50        20.06 o                         
   1   6   9        250.63        262.40        20.68 o                         
   2   6   9         56.91         55.30        14.99 o                         
   3   6   9         22.69         23.56         8.34 o                         
 -11   7   9        124.95        130.95        13.21 o                         
 -10   7   9          0.19          2.06         4.20 o                         
  -9   7   9        116.42         89.84        11.10 o                         
  -8   7   9        107.06        143.06        31.12 o                         
  -7   7   9         33.73         25.93         7.19 o                         
  -6   7   9         26.19         42.82         9.16 o                         
  -5   7   9        266.41        324.09        12.82 o                         
  -4   7   9         90.30        104.29         7.04 o                         
  -3   7   9        276.94        322.76        13.01 o                         
  -2   7   9        330.93        385.57        14.74 o                         
  -1   7   9        174.12        168.04        19.03 o                         
   0   7   9         38.87         18.70         5.66 o                         
   1   7   9        190.11        146.33        15.35 o                         
   2   7   9         17.73         16.25         7.16 o                         
   3   7   9          6.72         -2.03         6.35 o                         
 -10   8   9          0.89          5.02         7.75 o                         
  -9   8   9         13.29         15.70         5.98 o                         
  -8   8   9         23.86         16.70         6.83 o                         
  -7   8   9         19.59         19.05        11.56 o                         
  -6   8   9         36.49         39.37         8.78 o                         
  -5   8   9         61.02         52.28         5.95 o                         
  -4   8   9         37.07         33.55         4.39 o                         
  -3   8   9         35.26         41.27         5.56 o                         
  -2   8   9         51.30         38.94         5.70 o                         
  -1   8   9          0.32          1.89         3.43 o                         
   0   8   9        111.64         95.86        10.74 o                         
   1   8   9         11.61          7.55         5.82 o                         
   2   8   9        162.88        170.26        17.66 o                         
  -9   9   9         51.30         55.51         9.70 o                         
  -8   9   9         16.46          9.92         6.08 o                         
  -7   9   9         77.83         78.54        11.32 o                         
  -6   9   9        192.59        231.81        17.16 o                         
  -5   9   9          1.43         -1.12         2.56 o                         
  -4   9   9          0.41          2.80         2.64 o                         
  -3   9   9         87.81        101.08         8.21 o                         
  -2   9   9        232.98        230.50        14.92 o                         
  -1   9   9         89.22         91.16        10.34 o                         
   0   9   9          0.07         -4.20         4.20 o                         
   1   9   9         39.07         40.44        19.31 o                         
  -8  10   9         63.28         52.99        10.30 o                         
  -7  10   9         84.01         70.08        11.11 o                         
  -6  10   9         48.92         66.52         7.54 o                         
  -5  10   9         17.83         22.08         4.73 o                         
  -4  10   9         26.03         23.21         4.29 o                         
  -3  10   9          7.33          3.63         3.15 o                         
  -2  10   9          8.37         15.39         4.56 o                         
  -1  10   9         11.87          9.43         4.65 o                         
   0  10   9         17.89         31.56         8.34 o                         
  -6  11   9        211.47        245.83        11.00 o                         
  -5  11   9         91.43         89.34         8.55 o                         
  -4  11   9         80.42         81.99         7.08 o                         
  -3  11   9        168.50        168.47        11.00 o                         
  -2  11   9         87.72         73.56         8.91 o                         
 -11   0  10        306.36        273.83        26.93 o                         
 -10   0  10        549.80        578.15        35.82 o                         
  -9   0  10        208.37        182.89        23.12 o                         
  -8   0  10         17.11         25.40        10.92 o                         
  -7   0  10          9.53          1.27         7.37 o                         
  -6   0  10         24.80         23.88        11.18 o                         
  -5   0  10          9.96         20.83        10.92 o                         
  -4   0  10         29.02         21.09         5.84 o                         
  -3   0  10         80.47         62.95         9.04 o                         
  -2   0  10         30.51         39.74         8.13 o                         
  -1   0  10         96.78        110.59        13.91 o                         
   0   0  10         13.11         11.98         6.42 o                         
   1   0  10          0.29         16.00         9.14 o                         
   2   0  10         16.65         76.21        17.53 o                         
 -11   1  10        183.44        170.95        14.91 o                         
 -10   1  10          1.65          2.70         3.39 o                         
  -9   1  10         65.08         78.80         8.69 o                         
  -8   1  10        146.34        119.58        14.99 o                         
  -7   1  10         26.87         26.80         8.08 o                         
  -6   1  10        113.56         91.13        13.38 o                         
  -5   1  10          4.96         -1.20         5.97 o                         
  -4   1  10          0.01         -1.75         1.75 o                         
  -3   1  10          8.52          6.78         3.67 o                         
  -2   1  10         12.18         13.51         4.13 o                         
  -1   1  10         64.99         65.27        10.89 o                         
   0   1  10          6.59         10.85         4.61 o                         
   1   1  10         44.99         39.63        11.56 o                         
   2   1  10         12.22         11.08         6.10 o                         
 -11   2  10          1.16          1.70         4.70 o                         
 -10   2  10         84.05         61.13         9.79 o                         
  -9   2  10          2.39          3.63         3.43 o                         
  -8   2  10          1.21          0.70         4.56 o                         
  -7   2  10          0.40          5.45         7.11 o                         
  -6   2  10          2.65         -3.17         4.30 o                         
  -5   2  10        145.84        157.02        46.10 o                         
  -4   2  10          0.15         -3.48         3.48 o                         
  -3   2  10         25.86         29.35         4.77 o                         
  -2   2  10         34.01         37.25         5.52 o                         
  -1   2  10          1.26         -1.26         3.85 o                         
   0   2  10          0.02          0.23         3.74 o                         
   1   2  10         10.02         16.37         6.54 o                         
 -10   3  10         15.58         28.40         7.23 o                         
  -9   3  10        132.69        160.04        32.90 o                         
  -8   3  10         48.68         62.01        10.58 o                         
  -7   3  10          0.19         -0.76         4.20 o                         
  -6   3  10         17.85         23.77         7.81 o                         
  -5   3  10        105.19         97.54        13.59 o                         
  -4   3  10         22.03         23.96         3.46 o                         
  -3   3  10          7.52          1.73         3.78 o                         
  -2   3  10          5.95          7.48         3.54 o                         
  -1   3  10          0.56         -0.36         3.29 o                         
   0   3  10          1.19          0.17         4.10 o                         
   1   3  10         26.45         34.77         8.62 o                         
 -10   4  10         24.27         27.65         7.44 o                         
  -9   4  10        252.55        208.79        17.90 o                         
  -8   4  10         84.22         59.89        29.09 o                         
  -7   4  10        140.85        122.30        14.54 o                         
  -6   4  10         24.30         28.47        10.29 o                         
  -5   4  10        806.18        826.23        98.69 o                         
  -4   4  10        210.71        197.73        11.70 o                         
  -3   4  10          0.01          2.95         2.75 o                         
  -2   4  10         17.46          7.57         3.77 o                         
  -1   4  10          1.65          4.63         3.40 o                         
   0   4  10         83.15        108.56        11.54 o                         
   1   4  10          6.17         19.00         7.44 o                         
  -9   5  10        509.10        493.33        30.10 o                         
  -8   5  10        158.58        164.80        16.35 o                         
  -7   5  10          0.46          4.56         5.46 o                         
  -6   5  10         65.26         64.70        11.40 o                         
  -5   5  10        186.89        183.91         7.64 o                         
  -4   5  10          0.02          2.18         2.16 o                         
  -3   5  10        102.72         88.32         7.48 o                         
  -2   5  10          0.92          0.70         3.06 o                         
  -1   5  10         18.23         17.10         4.88 o                         
   0   5  10         55.18         67.70        18.92 o                         
  -9   6  10        177.38        175.48        17.15 o                         
  -8   6  10          6.34          3.41         5.84 o                         
  -7   6  10          3.81          0.72         4.99 o                         
  -6   6  10        102.31        108.70        14.52 o                         
  -5   6  10          2.37          7.08         4.12 o                         
  -4   6  10          0.04          0.37         2.19 o                         
  -3   6  10         30.45         37.06         5.37 o                         
  -2   6  10         14.97         21.89         5.05 o                         
  -1   6  10         62.91         81.56         8.66 o                         
   0   6  10        107.48        119.37        28.45 o                         
  -8   7  10          1.77         -3.12         4.39 o                         
  -7   7  10         20.10         17.07         6.72 o                         
  -6   7  10          1.86         -1.82         5.30 o                         
  -5   7  10          1.65          2.37         2.33 o                         
  -4   7  10         23.06         20.02         3.55 o                         
  -3   7  10         15.45         18.92         4.26 o                         
  -2   7  10         13.06         14.17         4.34 o                         
  -1   7  10         23.95         21.46         6.02 o                         
  -6   8  10         20.33         13.08         7.18 o                         
  -5   8  10         26.69         31.94         5.94 o                         
  -4   8  10         41.34         37.73         4.57 o                         
  -3   8  10         26.48         31.83         5.16 o                         
  -5   1  11         45.70         53.82        11.76 o                         
                                                                                
